# Supplementary material for: Males and Females Have Distinct Molecular Events in the Articular Cartilage during Knee Osteoarthritis
Source: Int J Mol Sci. 2021 Jul 23;22(15):7876. doi: 10.3390/ijms22157876 (PMC8346087; doi:10.3390/ijms22157876)
Supplement: Supplementary file 1 [file ijms-22-07876-s001.zip]

Archive with 13 entries (13 files):
- Supplemental table 1.xlsx
- Supplemental table 10.xlsx
- Supplemental table 11.xlsx
- Supplemental table 12.xlsx
- Supplemental table 13.xlsx
- Supplemental table 2.xlsx
- Supplemental table 3.xlsx
- Supplemental table 4.xlsx
- Supplemental table 5.xlsx
- Supplemental table 6.xlsx
- Supplemental table 7.xlsx
- Supplemental table 8.xlsx
- Supplemental table 9.xlsx
