# Supplementary material for: Males and Females Have Distinct Molecular Events in the Articular Cartilage during Knee Osteoarthritis
Source: Int J Mol Sci. 2021 Jul 23;22(15):7876. doi: 10.3390/ijms22157876 (PMC8346087; doi:10.3390/ijms22157876)
Supplement: Supplementary file 1 [file ijms-22-07876-s001.zip › Supplemental table 1.xlsx]

## Sheet: Galaxy86-(limma_on_data_44,_dat
Supplemental Table S1. The full list DEGs detected between male and female healthy cartilage. The AveExpr column gives the average log2-expression level for that gene across all the arrays and channels in the experiment. Column t is the moderated t-statistic. The DEGs with a p-value less than 0.05 are highlighted in blue, while the DEGs with both p-value and adjusted p-value less than 0.05 are hi…
ENTREZID	SYMBOL	GENENAME	log2FC	AveExpr	t	p-value	adjusted p-value
9383	TSIX	TSIX transcript, XIST antisense RNA	-9.15195	1.09159	-7.00778	8.51976e-09	0.000202038
7503	XIST	X inactive specific transcript	-11.9826	2.56138	-4.87282	1.13e-05	0.133984
90665	TBL1Y	transducin beta like 1 Y-linked	4.04903	-1.16988	4.43193	3.45628e-05	0.216426
8284	KDM5D	lysine demethylase 5D	8.75501	3.03659	4.40967	3.91958e-05	0.216426
8653	DDX3Y	DEAD-box helicase 3 Y-linked	9.97218	4.30583	4.33422	5.23643e-05	0.216426
9086	EIF1AY	eukaryotic translation initiation factor 1A Y-linked	7.12549	1.29431	4.28757	5.4759e-05	0.216426
64595	TTTY15	testis-specific transcript, Y-linked 15	7.38359	1.37114	4.12272	9.13901e-05	0.309604
246119	TTTY10	testis-specific transcript, Y-linked 10	4.92302	-0.406044	3.93977	0.000156806	0.464814
7544	ZFY	zinc finger protein Y-linked	7.17919	1.82815	3.88911	0.000187086	0.492951
6192	RPS4Y1	ribosomal protein S4 Y-linked 1	9.18414	3.22408	3.83024	0.000240244	0.521125
7404	UTY	ubiquitously transcribed tetratricopeptide repeat containing, Y-linked	8.89036	2.871	3.82629	0.00024173	0.521125
9087	TMSB4Y	thymosin beta 4 Y-linked	4.03047	-0.973697	3.73752	0.000286231	0.56564
246126	TXLNGY	taxilin gamma pseudogene, Y-linked	7.6285	2.14286	3.7066	0.000329395	0.600866
83869	TTTY14	testis-specific transcript, Y-linked 14	5.39428	0.664566	3.60035	0.00043037	0.69894
8287	USP9Y	ubiquitin specific peptidase 9 Y-linked	8.84107	3.28189	3.62317	0.000442106	0.69894
5616	PRKY	protein kinase Y-linked (pseudogene)	7.23282	2.45319	3.41103	0.000775942	1
22829	NLGN4Y	neuroligin 4 Y-linked	6.03945	1.02146	3.25996	0.00115226	1
286467	FIRRE	firre intergenic repeating RNA element	-3.02362	-1.63697	-3.05661	0.00197298	1
8999	CDKL2	cyclin dependent kinase like 2	-2.76017	-0.594738	-2.72465	0.00472391	1
1278	COL1A2	collagen type I alpha 2 chain	2.68116	9.85945	2.46354	0.00904236	1
54518	APBB1IP	amyloid beta precursor protein binding family B member 1 interacting protein	3.18694	1.02501	2.40117	0.0105222	1
55	ACPP	acid phosphatase, prostate	-2.83435	-1.37926	-2.29908	0.013368	1
25878	MXRA5	matrix remodeling associated 5	3.04558	7.26167	2.25534	0.0148131	1
541471	MIR4435-2HG	MIR4435-2 host gene	2.37237	0.707644	2.24447	0.0151561	1
102464824	MIR6069	microRNA 6069	-2.12906	-2.91349	-2.19606	0.016926	1
9124	PDLIM1	PDZ and LIM domain 1	3.43335	0.652862	2.19275	0.0171856	1
3483	IGFALS	insulin like growth factor binding protein acid labile subunit	-2.1115	-0.822881	-2.1171	0.0202088	1
7070	THY1	Thy-1 cell surface antigen	3.43414	3.61399	2.11125	0.0206803	1
3487	IGFBP4	insulin like growth factor binding protein 4	2.55157	5.35312	2.06529	0.0226699	1
148811	PM20D1	peptidase M20 domain containing 1	2.50036	0.977735	1.97456	0.0275894	1
101929387	LMF1-AS1	LMF1 antisense RNA 1	-2.12139	-1.19665	-1.93903	0.0297319	1
358	AQP1	aquaporin 1 (Colton blood group)	2.40395	5.71805	1.80094	0.0396099	1
1833	EPYC	epiphycan	2.25652	2.20177	1.79293	0.0402316	1
84842	HPDL	4-hydroxyphenylpyruvate dioxygenase like	2.14195	-0.142987	1.77747	0.0414947	1
100129662	FGF13-AS1	FGF13 antisense RNA 1	-2.03697	-0.99766	-1.73377	0.0452737	1
731275	LINC01347	long intergenic non-protein coding RNA 1347	-2.05139	-2.72726	-1.70794	0.0476443	1
102464835	NA	NA	-2.57038	-0.63504	-1.69519	0.0490462	1
6275	S100A4	S100 calcium binding protein A4	2.40537	5.42785	1.68395	0.050031	1
55117	SLC6A15	solute carrier family 6 member 15	-2.03541	1.1292	-1.66705	0.051604	1
7130	TNFAIP6	TNF alpha induced protein 6	3.20411	3.83395	1.67069	0.0526163	1
345643	MCIDAS	multiciliate differentiation and DNA synthesis associated cell cycle protein	-2.07528	-2.13869	-1.65231	0.0531021	1
8797	TNFRSF10A	TNF receptor superfamily member 10a	-2.02452	0.248938	-1.64686	0.0536571	1
9509	ADAMTS2	ADAM metallopeptidase with thrombospondin type 1 motif 2	2.3205	4.93615	1.64312	0.0541231	1
9244	CRLF1	cytokine receptor like factor 1	2.05987	5.39979	1.62688	0.0557603	1
3371	TNC	tenascin C	2.45155	9.06876	1.61945	0.0568259	1
133418	EMB	embigin	2.39785	-0.838012	1.60303	0.0585135	1
152007	GLIPR2	GLI pathogenesis related 2	1.964	2.07136	1.59835	0.0588631	1
284306	ZNF547	zinc finger protein 547	-1.90456	-0.337154	-1.57963	0.0609757	1
3490	IGFBP7	insulin like growth factor binding protein 7	1.72337	6.27157	1.57161	0.0618966	1
54798	DCHS2	dachsous cadherin-related 2	2.00731	2.43957	1.53938	0.0657509	1
1775	DNASE1L2	deoxyribonuclease 1 like 2	-1.83113	-1.63084	-1.51498	0.0687609	1
5175	PECAM1	platelet and endothelial cell adhesion molecule 1	2.96943	0.815159	1.52816	0.0689602	1
3105	HLA-A	major histocompatibility complex, class I, A	-3.1788	2.45661	-1.51553	0.0720323	1
126661	CCDC163	coiled-coil domain containing 163	-1.66024	1.13429	-1.47712	0.0736752	1
2199	FBLN2	fibulin 2	2.40556	2.29567	1.4795	0.0738059	1
84251	SGIP1	SH3 domain GRB2 like endophilin interacting protein 1	2.02411	2.5723	1.46641	0.0751633	1
477	ATP1A2	ATPase Na+/K+ transporting subunit alpha 2	2.2918	-0.19637	1.43969	0.0791565	1
4854	NOTCH3	notch 3	2.74219	1.51062	1.42842	0.082317	1
9884	LRRC37A	leucine rich repeat containing 37A	-2.01565	-1.07894	-1.40645	0.0836712	1
80781	COL18A1	collagen type XVIII alpha 1 chain	1.81591	3.79004	1.40494	0.083827	1
1462	VCAN	versican	1.90912	7.76406	1.40156	0.0843473	1
8471	IRS4	insulin receptor substrate 4	-2.23961	-2.20868	-1.39817	0.0851881	1
388389	CCDC103	coiled-coil domain containing 103	-1.5939	0.379587	-1.38599	0.0866535	1
10964	IFI44L	interferon induced protein 44 like	2.3029	0.782969	1.38923	0.0867002	1
100533955	SENP3-EIF4A1	SENP3-EIF4A1 readthrough (NMD candidate)	-1.84544	-2.26146	-1.38525	0.0867827	1
81616	ACSBG2	acyl-CoA synthetase bubblegum family member 2	1.83573	-0.210938	1.38131	0.0873802	1
79953	SYNDIG1	synapse differentiation inducing 1	2.27957	1.70396	1.38303	0.0876054	1
6622	SNCA	synuclein alpha	-1.86194	0.664605	-1.35727	0.0911186	1
80868	HCG4B	HLA complex group 4B	-2.15152	-2.57017	-1.35804	0.0912756	1
81849	ST6GALNAC5	ST6 N-acetylgalactosaminide alpha-2,6-sialyltransferase 5	2.4761	2.41662	1.36163	0.0917155	1
692200	SNORD103C	small nucleolar RNA, C/D box 103C	-1.79048	-2.46255	-1.34971	0.0923016	1
729975	LINC01530	long intergenic non-protein coding RNA 1530	-1.87029	-1.61512	-1.34618	0.0928856	1
56624	ASAH2	N-acylsphingosine amidohydrolase 2	1.9728	0.437511	1.34266	0.0935119	1
91584	PLXNA4	plexin A4	2.2069	2.16071	1.339	0.09449	1
2065	ERBB3	erb-b2 receptor tyrosine kinase 3	-1.6232	1.24567	-1.33377	0.094853	1
105373498	NA	NA	-1.85007	-1.59416	-1.30868	0.0990365	1
7026	NR2F2	nuclear receptor subfamily 2 group F member 2	2.11227	0.946312	1.30159	0.100571	1
101954277	RNVU1-19	RNA, variant U1 small nuclear 19	2.50543	0.42953	1.30393	0.101882	1
187	APLNR	apelin receptor	2.2632	-1.97471	1.29163	0.102801	1
284581	LOC284581	uncharacterized LOC284581	3.46614	0.678975	1.34391	0.103046	1
5054	SERPINE1	serpin family E member 1	2.04561	5.73597	1.28446	0.10341	1
100874048	DGUOK-AS1	DGUOK antisense RNA 1	1.83854	-1.04852	1.27915	0.104097	1
2906	GRIN2D	glutamate ionotropic receptor NMDA type subunit 2D	2.58524	2.07234	1.29186	0.104682	1
102723316	FRG1DP	FSHD region gene 1 family member D, pseudogene	1.99418	-1.28748	1.24542	0.110329	1
79923	NANOG	Nanog homeobox	1.71552	-2.55719	1.24375	0.110373	1
157313	CDCA2	cell division cycle associated 2	1.93456	-0.460143	1.24265	0.110735	1
51705	EMCN	endomucin	2.07809	-0.572701	1.2388	0.111776	1
347273	CAVIN4	caveolae associated protein 4	1.86373	-0.732403	1.2336	0.112318	1
83716	CRISPLD2	cysteine rich secretory protein LCCL domain containing 2	1.53125	7.72313	1.22866	0.113132	1
54492	NEURL1B	neuralized E3 ubiquitin protein ligase 1B	2.04718	-0.226837	1.22842	0.113637	1
79983	POF1B	POF1B, actin binding protein	-1.70789	1.0912	-1.22349	0.11411	1
10659	CELF2	CUGBP Elav-like family member 2	1.86038	2.25056	1.22251	0.114386	1
3036	HAS1	hyaluronan synthase 1	1.85766	1.00738	1.21957	0.114936	1
196047	EMX2OS	EMX2 opposite strand/antisense RNA	2.3059	-0.106545	1.22721	0.115125	1
64106	NPFFR1	neuropeptide FF receptor 1	-1.76087	-2.77951	-1.2167	0.115405	1
3136	HLA-H	major histocompatibility complex, class I, H (pseudogene)	-2.34018	-1.35396	-1.21931	0.116947	1
4162	MCAM	melanoma cell adhesion molecule	2.37273	0.660116	1.22033	0.116995	1
6387	CXCL12	C-X-C motif chemokine ligand 12	2.40849	0.202839	1.2183	0.117705	1
1827	RCAN1	regulator of calcineurin 1	1.69768	6.50527	1.19422	0.119676	1
693132	MIR549A	microRNA 549a	-1.69947	-2.60849	-1.19294	0.119925	1
2675	GFRA2	GDNF family receptor alpha 2	2.19819	2.95545	1.19775	0.120319	1
9332	CD163	CD163 molecule	2.72646	0.123394	1.21526	0.121746	1
693158	MIR573	microRNA 573	1.79746	-0.745274	1.1805	0.122416	1
4803	NGF	nerve growth factor	2.46788	0.711442	1.19765	0.1226	1
256714	MAP7D2	MAP7 domain containing 2	-1.85066	-1.1424	-1.17886	0.122806	1
8839	WISP2	WNT1 inducible signaling pathway protein 2	2.04735	3.74593	1.17637	0.12386	1
54538	ROBO4	roundabout guidance receptor 4	2.02234	-1.093	1.16551	0.125972	1
9407	TMPRSS11D	transmembrane serine protease 11D	-1.76144	0.534226	-1.16238	0.125997	1
3479	IGF1	insulin like growth factor 1	2.6632	2.58389	1.1926	0.126023	1
2596	GAP43	growth associated protein 43	2.07996	-0.482512	1.16515	0.126321	1
7225	TRPC6	transient receptor potential cation channel subfamily C member 6	1.93907	-1.34818	1.15839	0.12713	1
7133	TNFRSF1B	TNF receptor superfamily member 1B	1.77618	1.85065	1.15444	0.127619	1
57687	VAT1L	vesicle amine transport 1 like	1.9635	1.41281	1.15358	0.128204	1
105373489	NA	NA	-1.57938	-0.159864	-1.14947	0.128545	1
1805	DPT	dermatopontin	1.63119	6.62771	1.14562	0.129339	1
10266	RAMP2	receptor activity modifying protein 2	1.84413	0.574961	1.14489	0.129676	1
1536	CYBB	cytochrome b-245 beta chain	2.5316	0.0977209	1.16697	0.13016	1
2977	GUCY1A2	guanylate cyclase 1 soluble subunit alpha 2	2.0358	0.15783	1.14268	0.130808	1
102465432	NA	NA	-2.2052	-1.90156	-1.14682	0.13109	1
11170	FAM107A	family with sequence similarity 107 member A	2.05069	-1.31552	1.14168	0.131103	1
100996579	LINC01806	long intergenic non-protein coding RNA 1806	2.29926	-0.342375	1.12759	0.136353	1
677800	SNORA12	small nucleolar RNA, H/ACA box 12	1.93604	1.44308	1.1118	0.136972	1
40	ASIC2	acid sensing ion channel subunit 2	2.01015	-0.938033	1.11055	0.137627	1
284215	DLGAP1-AS5	DLGAP1 antisense RNA 5	1.66593	-0.44155	1.1013	0.13866	1
84624	FNDC1	fibronectin type III domain containing 1	1.8679	5.04881	1.10202	0.138846	1
127795	C1orf87	chromosome 1 open reading frame 87	-1.67996	0.285229	-1.09758	0.139471	1
4053	LTBP2	latent transforming growth factor beta binding protein 2	1.38627	8.63791	1.09611	0.139741	1
1281	COL3A1	collagen type III alpha 1 chain	1.81556	12.3579	1.09496	0.140242	1
7114	TMSB4X	thymosin beta 4 X-linked	1.73865	4.39158	1.08747	0.141736	1
54922	RASIP1	Ras interacting protein 1	1.84627	1.17217	1.07528	0.144704	1
121275	OR10AD1	olfactory receptor family 10 subfamily AD member 1	-1.69007	0.563783	-1.07185	0.145131	1
100033438	SNORD116-26	small nucleolar RNA, C/D box 116-26	-1.63297	-2.53611	-1.0663	0.146325	1
7450	VWF	von Willebrand factor	1.71928	1.08928	1.06531	0.146632	1
100505681	NAPA-AS1	NAPA antisense RNA 1	-1.7008	-0.985411	-1.05857	0.148124	1
8969	HIST1H2AG	histone cluster 1 H2A family member g	-1.6704	0.107848	-1.05707	0.148429	1
1041	CDSN	corneodesmosin	-1.6015	-3.24648	-1.05334	0.149228	1
653720	GOLGA8M	golgin A8 family member M	-1.76101	-2.04888	-1.05168	0.149806	1
9247	GCM2	glial cells missing homolog 2	-1.6346	-0.162679	-1.04157	0.151931	1
4360	MRC1	mannose receptor C-type 1	2.29498	0.455594	1.06203	0.152245	1
730	C7	complement C7	2.19849	-0.632514	1.05088	0.153607	1
105373154	LOC105373154	myosin heavy chain IB-like	1.73845	-2.11497	1.02843	0.155143	1
338094	FAM151A	family with sequence similarity 151 member A	-1.46668	0.069725	-1.02291	0.1562	1
7058	THBS2	thrombospondin 2	1.46566	6.16827	1.02061	0.15674	1
4222	MEOX1	mesenchyme homeobox 1	1.82326	-0.229093	1.02298	0.156742	1
7780	SLC30A2	solute carrier family 30 member 2	-1.58655	0.118396	-1.01826	0.157317	1
79870	BAALC	BAALC, MAP3K1 and KLF4 binding	1.69831	4.54734	1.01803	0.157501	1
101927391	LOC101927391	uncharacterized LOC101927391	1.67279	1.90181	1.01711	0.157673	1
440348	NPIPB15	nuclear pore complex interacting protein family member B15	-1.87956	0.781269	-1.01909	0.158004	1
5327	PLAT	plasminogen activator, tissue type	1.60887	2.93604	1.01057	0.159147	1
4060	LUM	lumican	1.47303	12.0817	1.00901	0.159473	1
4969	OGN	osteoglycin	1.62213	10.3156	1.00367	0.160803	1
7302	TYRO3P	TYRO3P protein tyrosine kinase pseudogene	-1.64531	-0.911414	-0.992821	0.163441	1
4481	MSR1	macrophage scavenger receptor 1	2.19986	-0.357847	1.0121	0.16378	1
115019	SLC26A9	solute carrier family 26 member 9	1.95275	-1.34025	0.994964	0.164654	1
138881	OR1L8	olfactory receptor family 1 subfamily L member 8	1.61202	-0.448879	0.985083	0.165275	1
283971	CLEC18C	C-type lectin domain family 18 member C	2.17265	-0.0661734	1.00377	0.165545	1
100873922	ZFX-AS1	ZFX antisense RNA 1	-1.64227	-2.6138	-0.983092	0.165803	1
8332	HIST1H2AL	histone cluster 1 H2A family member l	1.75349	-1.2609	0.971983	0.168896	1
10516	FBLN5	fibulin 5	1.66193	2.89282	0.966428	0.169956	1
43	ACHE	acetylcholinesterase (Cartwright blood group)	1.80557	-1.7784	0.968772	0.170013	1
8263	F8A1	coagulation factor VIII associated 1	1.87577	0.829549	0.969763	0.170341	1
2966	GTF2H2	general transcription factor IIH subunit 2	1.73566	-1.92966	0.964954	0.17058	1
5328	PLAU	plasminogen activator, urokinase	2.20018	0.219788	0.987081	0.170692	1
101926941	SPRY4-AS1	SPRY4 antisense RNA 1	1.83868	-1.57681	0.966851	0.170758	1
285335	SLC9C1	solute carrier family 9 member C1	1.67065	1.0763	0.962729	0.170903	1
121006	FAM186A	family with sequence similarity 186 member A	-1.55984	0.894189	-0.961877	0.170938	1
400680	LINC00664	long intergenic non-protein coding RNA 664	-1.66227	-1.672	-0.953947	0.173089	1
10267	RAMP1	receptor activity modifying protein 1	1.555	2.49124	0.948916	0.174178	1
183	AGT	angiotensinogen	1.72805	3.94341	0.948739	0.174668	1
25903	OLFML2B	olfactomedin like 2B	1.6418	3.36586	0.947498	0.174668	1
89	ACTN3	actinin alpha 3 (gene/pseudogene)	-1.52925	-1.22484	-0.941388	0.176062	1
23286	WWC1	WW and C2 domain containing 1	1.7544	-0.174893	0.943801	0.176091	1
441123	LINC00266-3	long intergenic non-protein coding RNA 266-3	-1.68405	-2.93614	-0.942391	0.176102	1
127540	HMGB4	high mobility group box 4	1.62083	-1.1512	0.939329	0.1767	1
143244	EIF5AL1	eukaryotic translation initiation factor 5A-like 1	2.03235	1.46655	0.952239	0.177224	1
7123	CLEC3B	C-type lectin domain family 3 member B	2.1658	2.90313	0.961388	0.177318	1
100527978	TMEM56-RWDD3	TMEM56-RWDD3 readthrough	-1.62544	-1.97211	-0.935945	0.177576	1
100507420	LINC01605	long intergenic non-protein coding RNA 1605	1.65864	-0.706241	0.93503	0.177904	1
64123	ADGRL4	adhesion G protein-coupled receptor L4	1.98206	-1.98296	0.945094	0.178342	1
10052	GJC1	gap junction protein gamma 1	2.17032	0.465268	0.957125	0.178666	1
439950	CELF2-AS2	CELF2 antisense RNA 2	1.63785	-1.07794	0.930102	0.179112	1
26870	RNU1-2	RNA, U1 small nuclear 2	1.86275	-0.494703	0.934817	0.179446	1
114299	PALM2	paralemmin 2	1.43774	3.08449	0.927186	0.179655	1
84969	TOX2	TOX high mobility group box family member 2	1.8304	-2.21394	0.92206	0.182529	1
10203	CALCRL	calcitonin receptor like receptor	1.83624	-0.00440245	0.920961	0.182897	1
1302	COL11A2	collagen type XI alpha 2 chain	-2.07654	0.677729	-0.933859	0.183389	1
9079	LDB2	LIM domain binding 2	1.79271	0.183412	0.910058	0.185389	1
101929122	LOC101929122	uncharacterized LOC101929122	1.6419	-0.315198	0.901676	0.18658	1
646300	COL6A4P2	collagen type VI alpha 4 pseudogene 2	1.87414	0.349741	0.906881	0.18732	1
101926915	LOC101926915	uncharacterized LOC101926915	1.83232	0.405567	0.902599	0.187923	1
80832	APOL4	apolipoprotein L4	1.86864	-0.798823	0.901905	0.188644	1
25859	PART1	prostate androgen-regulated transcript 1	1.63013	5.61952	0.891304	0.189307	1
57393	CLTRN	collectrin, amino acid transport regulator	-1.65024	-1.16888	-0.890955	0.189489	1
1305	COL13A1	collagen type XIII alpha 1 chain	1.85518	2.32122	0.894758	0.190469	1
5552	SRGN	serglycin	1.74466	5.84168	0.886729	0.191324	1
1277	COL1A1	collagen type I alpha 1 chain	1.98339	7.00142	0.896993	0.19235	1
9363	RAB33A	RAB33A, member RAS oncogene family	-1.57545	-2.104	-0.878793	0.192499	1
441476	STPG3	sperm-tail PG-rich repeat containing 3	-1.56502	-1.23231	-0.877716	0.192765	1
729156	GTF2IRD1P1	GTF2I repeat domain containing 1 pseudogene 1	-1.57602	-1.53547	-0.87666	0.193077	1
100131257	LOC100131257	zinc finger protein 655 pseudogene	1.9608	0.0100161	0.891388	0.193446	1
51267	CLEC1A	C-type lectin domain family 1 member A	1.69587	-2.01803	0.87579	0.193922	1
3227	HOXC11	homeobox C11	1.65414	-0.687666	0.873002	0.194401	1
4045	LSAMP	limbic system associated membrane protein	1.8025	1.43979	0.870985	0.196493	1
2483	FRG1	FSHD region gene 1	1.65358	-1.94269	0.863144	0.197126	1
100873962	LINC00278	long intergenic non-protein coding RNA 278	1.55488	-2.76551	0.860407	0.197452	1
102465436	MIR6728	microRNA 6728	-1.59467	-1.80908	-0.856432	0.198676	1
677882	SNORA59B	small nucleolar RNA, H/ACA box 59B	-1.40291	-2.93951	-0.85508	0.198764	1
10232	MSLN	mesothelin	-1.84885	0.0994111	-0.865608	0.19885	1
10733	PLK4	polo like kinase 4	1.67374	-0.631311	0.856279	0.199197	1
100506742	CASP12	caspase 12 (gene/pseudogene)	-1.3428	1.36171	-0.853244	0.199263	1
349149	GJC3	gap junction protein gamma 3	-1.54903	-0.529268	-0.851352	0.199931	1
151887	CCDC80	coiled-coil domain containing 80	1.38963	8.91037	0.846557	0.201102	1
101929238	C3orf67-AS1	C3orf67 antisense RNA 1	-1.57496	-1.45009	-0.844413	0.201941	1
5455	POU3F3	POU class 3 homeobox 3	-1.51309	-1.02277	-0.843096	0.202142	1
3662	IRF4	interferon regulatory factor 4	-1.55759	0.53955	-0.831998	0.205362	1
4739	NEDD9	neural precursor cell expressed, developmentally down-regulated 9	1.50877	2.94102	0.827072	0.206615	1
57586	SYT13	synaptotagmin 13	2.00476	2.17827	0.850937	0.20731	1
2696	GIPR	gastric inhibitory polypeptide receptor	-1.53556	1.00647	-0.822057	0.208101	1
100616434	MIR4755	microRNA 4755	-1.4986	-2.59848	-0.819868	0.20863	1
221395	ADGRF5	adhesion G protein-coupled receptor F5	2.03729	-1.58536	0.846421	0.209858	1
2042	EPHA3	EPH receptor A3	-1.65075	3.68073	-0.817289	0.210194	1
2994	GYPB	glycophorin B (MNS blood group)	1.55409	-1.90998	0.814947	0.210196	1
9507	ADAMTS4	ADAM metallopeptidase with thrombospondin type 1 motif 4	1.91681	1.19802	0.832494	0.210725	1
401427	OR2A7	olfactory receptor family 2 subfamily A member 7	-1.56795	-1.3353	-0.809501	0.21183	1
6899	TBX1	T-box 1	1.62607	-2.07283	0.808968	0.212397	1
10218	ANGPTL7	angiopoietin like 7	1.51273	4.60941	0.806651	0.212431	1
79844	ZDHHC11	zinc finger DHHC-type containing 11	-1.56173	0.959531	-0.803576	0.213513	1
648809	EFL1P1	elongation factor like GTPase 1 pseudogene 1	-1.46009	0.558119	-0.801158	0.213904	1
10512	SEMA3C	semaphorin 3C	1.53427	5.00785	0.799315	0.214621	1
100873995	KCND3-AS1	KCND3 antisense RNA 1	1.65869	-1.68901	0.802539	0.21465	1
56163	RNF17	ring finger protein 17	-1.64909	-0.114101	-0.800659	0.215096	1
1910	EDNRB	endothelin receptor type B	1.80478	-1.73442	0.809543	0.21514	1
100874239	ARHGAP26-AS1	ARHGAP26 antisense RNA 1	-1.50731	-2.37767	-0.796845	0.215243	1
114897	C1QTNF1	C1q and TNF related 1	1.54702	3.25319	0.795595	0.21576	1
54510	PCDH18	protocadherin 18	1.89666	2.00689	0.815182	0.215809	1
56892	TCIM	transcriptional and immune response regulator	1.74883	-2.37232	0.802995	0.215966	1
644936	LOC644936	actin beta pseudogene	-1.46922	-2.833	-0.792817	0.216321	1
728734	NPIPB8	nuclear pore complex interacting protein family member B8	-1.67519	-2.5165	-0.796925	0.216561	1
3665	IRF7	interferon regulatory factor 7	1.74687	-1.78029	0.797895	0.21752	1
55338	LINC01949	long intergenic non-protein coding RNA 1949	1.68403	-2.48231	0.793666	0.217686	1
100131176	WDR86-AS1	WDR86 antisense RNA 1	-1.57833	-2.63199	-0.788649	0.217992	1
101928017	UBXN10-AS1	UBXN10 antisense RNA 1	-1.43306	-2.62784	-0.781436	0.219576	1
3007	HIST1H1D	histone cluster 1 H1 family member d	-1.59826	-0.801307	-0.783437	0.219711	1
80177	MYCT1	MYC target 1	1.73691	-2.23751	0.789227	0.220039	1
677802	SNORA14B	small nucleolar RNA, H/ACA box 14B	1.5698	-0.686707	0.77757	0.221223	1
4829	NMBR	neuromedin B receptor	-1.60619	-1.90601	-0.77679	0.221792	1
285313	IGSF10	immunoglobulin superfamily member 10	1.6213	1.16891	0.774448	0.222679	1
2028	ENPEP	glutamyl aminopeptidase	1.87635	1.23155	0.792788	0.222686	1
285556	C4orf54	chromosome 4 open reading frame 54	1.85366	-1.81214	0.78898	0.223241	1
1004	CDH6	cadherin 6	1.83797	-1.51173	0.784086	0.224396	1
671	BPI	bactericidal permeability increasing protein	1.58794	1.48112	0.766316	0.224779	1
10894	LYVE1	lymphatic vessel endothelial hyaluronan receptor 1	1.81113	2.02239	0.779402	0.225143	1
400745	SH2D5	SH2 domain containing 5	-1.59986	-1.65505	-0.765176	0.225257	1
563	AZGP1	alpha-2-glycoprotein 1, zinc-binding	-1.76927	-1.79346	-0.773372	0.225944	1
84935	MEDAG	mesenteric estrogen dependent adipogenesis	1.38888	5.23818	0.757171	0.226674	1
400612	PRR29-AS1	PRR29 antisense RNA 1	-1.56467	-1.41746	-0.75777	0.227155	1
6423	SFRP2	secreted frizzled related protein 2	1.72898	-0.655824	0.765056	0.227623	1
8542	APOL1	apolipoprotein L1	1.32931	2.93154	0.752496	0.228046	1
221981	THSD7A	thrombospondin type 1 domain containing 7A	1.40228	3.48863	0.751223	0.228452	1
65012	SLC26A10	solute carrier family 26 member 10	1.52134	-1.34281	0.751997	0.228577	1
27122	DKK3	dickkopf WNT signaling pathway inhibitor 3	1.47783	6.32541	0.750358	0.228862	1
81606	LBH	limb bud and heart development	1.34805	5.60875	0.748035	0.229378	1
91608	RASL10B	RAS like family 10 member B	1.58946	-0.868777	0.751344	0.229394	1
6035	RNASE1	ribonuclease A family member 1, pancreatic	2.34071	-0.177887	0.826336	0.229689	1
54829	ASPN	asporin	1.72651	7.91729	0.758328	0.229838	1
105376047	NA	NA	-1.48785	-1.65716	-0.744433	0.230689	1
146822	CDRT15	CMT1A duplicated region transcript 15	-1.39995	-2.71057	-0.742133	0.231169	1
440193	CCDC88C	coiled-coil domain containing 88C	1.78666	-1.03688	0.755866	0.232368	1
399664	MEX3D	mex-3 RNA binding family member D	1.51335	1.24588	0.738952	0.232497	1
30835	CD209	CD209 molecule	1.66063	-1.11931	0.744961	0.232586	1
4986	OPRK1	opioid receptor kappa 1	-1.63762	-1.07454	-0.741223	0.233332	1
692213	SNORD110	small nucleolar RNA, C/D box 110	-1.42298	-2.16388	-0.730673	0.234659	1
23316	CUX2	cut like homeobox 2	1.80682	-1.88723	0.748721	0.23556	1
56606	SLC2A9	solute carrier family 2 member 9	1.51076	1.18342	0.728714	0.235628	1
388289	C16orf47	chromosome 16 open reading frame 47	1.47576	-1.76331	0.7272	0.235885	1
85352	SHISAL1	shisa like 1	1.76799	0.851143	0.74225	0.236457	1
149095	DCST1	DC-STAMP domain containing 1	-1.43201	-1.07876	-0.723548	0.236848	1
1734	DIO2	iodothyronine deiodinase 2	1.52618	5.64056	0.72445	0.237078	1
6364	CCL20	C-C motif chemokine ligand 20	1.74036	-1.59369	0.736379	0.237576	1
153579	BTNL9	butyrophilin like 9	1.61251	-2.05899	0.722996	0.238744	1
57121	LPAR5	lysophosphatidic acid receptor 5	1.61176	-1.69104	0.721096	0.239348	1
26157	GIMAP2	GTPase, IMAP family member 2	1.42496	-0.748751	0.71405	0.239742	1
168620	BHLHA15	basic helix-loop-helix family member a15	-1.40452	-2.84624	-0.71159	0.240456	1
22918	CD93	CD93 molecule	1.80855	0.553078	0.734272	0.24081	1
9289	ADGRG1	adhesion G protein-coupled receptor G1	1.64969	1.49969	0.717571	0.241357	1
5143	PDE4C	phosphodiesterase 4C	-1.47502	0.121902	-0.708848	0.241558	1
3689	ITGB2	integrin subunit beta 2	1.82578	0.0856599	0.734157	0.241565	1
103752589	TMEM92-AS1	TMEM92 antisense RNA 1	-1.43329	-0.247175	-0.705965	0.242264	1
377630	USP17L2	ubiquitin specific peptidase 17-like family member 2	1.51829	-0.961969	0.706994	0.24249	1
56156	TEX13B	testis expressed 13B	-1.42575	-2.91573	-0.70252	0.243309	1
101928708	LOC101928708	uncharacterized LOC101928708	-1.51152	-2.1513	-0.701703	0.2441	1
9201	DCLK1	doublecortin like kinase 1	1.9711	0.671355	0.744828	0.244331	1
100874123	ZNRF3-AS1	ZNRF3 antisense RNA 1	-1.41924	-0.401587	-0.696588	0.245136	1
91851	CHRDL1	chordin like 1	1.66796	-2.19395	0.707794	0.245184	1
165679	SPTSSB	serine palmitoyltransferase small subunit B	1.74506	2.69364	0.715026	0.245275	1
8353	HIST1H3E	histone cluster 1 H3 family member e	-1.49771	-2.20968	-0.697573	0.245278	1
9953	HS3ST3B1	heparan sulfate-glucosamine 3-sulfotransferase 3B1	-1.342	3.81671	-0.695763	0.24528	1
10409	BASP1	brain abundant membrane attached signal protein 1	1.89292	1.33107	0.730031	0.246217	1
1306	COL15A1	collagen type XV alpha 1 chain	1.35762	8.40949	0.692612	0.246268	1
10840	ALDH1L1	aldehyde dehydrogenase 1 family member L1	-1.33802	3.32466	-0.692278	0.246361	1
105376734	NA	NA	-1.46665	-2.13931	-0.692847	0.24653	1
101929395	LINC01752	long intergenic non-protein coding RNA 1752	1.40074	-2.07023	0.69019	0.247085	1
4314	MMP3	matrix metallopeptidase 3	2.12251	7.06481	0.75548	0.24865	1
100509620	LOC100509620	putative aquaporin-7-like protein 3	-1.53107	-0.0521496	-0.687205	0.249009	1
29974	A1CF	APOBEC1 complementation factor	1.49074	0.0876787	0.685266	0.249142	1
161198	CLEC14A	C-type lectin domain containing 14A	1.63372	-2.35535	0.692621	0.249414	1
51673	TPPP3	tubulin polymerization promoting protein family member 3	1.82682	4.12001	0.711792	0.250049	1
9915	ARNT2	aryl hydrocarbon receptor nuclear translocator 2	1.7245	-0.222734	0.699004	0.250287	1
100463285	MTRNR2L4	MT-RNR2 like 4	-1.49251	-0.917155	-0.677996	0.251504	1
5334	PLCL1	phospholipase C like 1 (inactive)	1.59985	-0.922965	0.681959	0.252152	1
677807	SNORA22	small nucleolar RNA, H/ACA box 22	1.42909	-1.75817	0.670483	0.253412	1
154661	RUNDC3B	RUN domain containing 3B	1.39081	0.137921	0.668607	0.253862	1
55203	LGI2	leucine rich repeat LGI family member 2	1.44381	1.06626	0.669009	0.253971	1
100652770	DSG2-AS1	DSG2 antisense RNA 1	1.50601	-1.54511	0.667602	0.255072	1
9333	TGM5	transglutaminase 5	1.62412	-2.5435	0.674986	0.255279	1
126868	MAB21L3	mab-21 like 3	-1.27412	1.18327	-0.660607	0.256297	1
136242	PRSS37	serine protease 37	-1.45762	0.991496	-0.661462	0.256516	1
101929130	LOC101929130	uncharacterized LOC101929130	1.55404	-0.391506	0.662686	0.257618	1
9547	CXCL14	C-X-C motif chemokine ligand 14	2.28289	2.34356	0.754919	0.257622	1
105377623	LOC105377623	uncharacterized LOC105377623	-1.50101	-1.03449	-0.658421	0.258037	1
26262	TSPAN17	tetraspanin 17	1.35711	1.76061	0.649369	0.259931	1
100131303	DPEP2NB	DPEP2 neighbor	-1.39264	-3.32151	-0.647021	0.260783	1
170575	GIMAP1	GTPase, IMAP family member 1	1.51986	-1.57912	0.648192	0.261817	1
94031	HTRA3	HtrA serine peptidase 3	1.47065	4.79091	0.645492	0.261904	1
284958	NT5DC4	5'-nucleotidase domain containing 4	1.5629	-2.47619	0.649973	0.262244	1
400798	C1orf220	chromosome 1 open reading frame 220 (putative)	-1.39782	0.0984318	-0.642134	0.262389	1
8367	HIST1H4E	histone cluster 1 H4 family member e	-1.53651	-1.67038	-0.647108	0.262558	1
101929164	LINC01859	long intergenic non-protein coding RNA 1859	-1.33572	-3.2735	-0.639787	0.262983	1
9627	SNCAIP	synuclein alpha interacting protein	1.58468	0.572227	0.648506	0.263422	1
3598	IL13RA2	interleukin 13 receptor subunit alpha 2	1.59927	-2.22662	0.649731	0.263473	1
100189432	TRS-AGA5-1	transfer RNA-Ser (AGA) 5-1	-1.38625	-1.45602	-0.638583	0.263492	1
144165	PRICKLE1	prickle planar cell polarity protein 1	-1.39733	1.89139	-0.635916	0.264411	1
53345	TM6SF2	transmembrane 6 superfamily member 2	1.63168	-0.888597	0.650406	0.264452	1
3872	KRT17	keratin 17	1.50282	-1.73348	0.636051	0.265618	1
105274304	LOC105274304	uncharacterized LOC105274304	1.29933	1.09109	0.631547	0.265618	1
5138	PDE2A	phosphodiesterase 2A	-1.47875	0.984389	-0.634729	0.265629	1
93035	PKHD1L1	PKHD1 like 1	-1.52667	-0.198755	-0.637129	0.265779	1
100507250	LOC100507250	uncharacterized LOC100507250	-1.38907	-1.03713	-0.628763	0.266709	1
103352539	LINC01410	long intergenic non-protein coding RNA 1410	-1.66953	-0.765614	-0.647911	0.267084	1
102578074	PCAT5	prostate cancer associated transcript 5	-1.54798	-2.02991	-0.631808	0.268237	1
102723728	LOC102723728	nodal modulator 3-like	1.97742	-1.44868	0.688246	0.268754	1
643977	FLJ32255	uncharacterized LOC643977	-1.28696	2.78031	-0.620482	0.269209	1
100133286	LOC100133286	uncharacterized LOC100133286	-1.43914	-2.08161	-0.621441	0.269546	1
101929577	LOC101929577	uncharacterized LOC101929577	1.56822	-1.13714	0.629198	0.269843	1
57718	PPP4R4	protein phosphatase 4 regulatory subunit 4	-1.41985	-0.89805	-0.619854	0.26987	1
1672	DEFB1	defensin beta 1	1.84002	1.18838	0.660839	0.271737	1
10486	CAP2	cyclase associated actin cytoskeleton regulatory protein 2	1.46201	0.68698	0.611206	0.273371	1
340037	PRR7-AS1	PRR7 antisense RNA 1	-1.36873	-0.460031	-0.608064	0.273437	1
26762	HAVCR1	hepatitis A virus cellular receptor 1	-1.33603	-0.859018	-0.607207	0.273612	1
4593	MUSK	muscle associated receptor tyrosine kinase	1.26341	2.80913	0.605771	0.27402	1
23462	HEY1	hes related family bHLH transcription factor with YRPW motif 1	1.47774	-0.188731	0.607373	0.27502	1
9473	THEMIS2	thymocyte selection associated family member 2	1.5186	0.614068	0.605467	0.27681	1
100422921	MIR3149	microRNA 3149	-1.38132	-2.44822	-0.597828	0.276925	1
780854	SNORD3D	small nucleolar RNA, C/D box 3D	1.36839	-2.29239	0.597277	0.277029	1
1636	ACE	angiotensin I converting enzyme	1.66412	-1.88934	0.621331	0.277353	1
4647	MYO7A	myosin VIIA	-1.2232	3.0007	-0.594103	0.277868	1
653786	OTOAP1	OTOA pseudogene 1	1.401	-1.74071	0.592573	0.278873	1
283152	CCDC153	coiled-coil domain containing 153	1.44045	-1.31905	0.594071	0.278911	1
400867	LOC400867	uncharacterized LOC400867	-1.46082	-1.06267	-0.594086	0.279311	1
439933	LOC439933	uncharacterized LOC439933	-1.45177	-2.77779	-0.592901	0.279535	1
139221	MUM1L1	MUM1 like 1	-1.33778	1.01624	-0.584689	0.281107	1
79772	MCTP1	multiple C2 and transmembrane domain containing 1	1.4611	0.438221	0.588902	0.281151	1
4023	LPL	lipoprotein lipase	-1.5093	-0.253936	-0.591222	0.281719	1
406	ARNTL	aryl hydrocarbon receptor nuclear translocator like	-1.23345	4.10192	-0.582462	0.281737	1
84690	SPATA22	spermatogenesis associated 22	1.51971	-1.57337	0.590717	0.282285	1
147	ADRA1B	adrenoceptor alpha 1B	-1.58693	-0.936026	-0.598286	0.282381	1
54567	DLL4	delta like canonical Notch ligand 4	1.48704	-0.779165	0.58169	0.284481	1
1543	CYP1A1	cytochrome P450 family 1 subfamily A member 1	-1.42783	-1.69206	-0.576795	0.284717	1
644242	LINC00622	long intergenic non-protein coding RNA 622	1.43079	-1.81724	0.57116	0.286769	1
26784	SNORA64	small nucleolar RNA, H/ACA box 64	-1.41636	-1.6232	-0.568921	0.287274	1
5360	PLTP	phospholipid transfer protein	1.38467	2.96702	0.566644	0.287587	1
101927501	PINCR	p53-induced noncoding RNA	-1.38465	-3.05186	-0.564859	0.288206	1
100129148	LOC100129148	uncharacterized LOC100129148	-1.34188	-1.31859	-0.563691	0.288229	1
6588	SLN	sarcolipin	1.6026	-1.93849	0.584668	0.288782	1
10763	NES	nestin	1.69072	-0.815419	0.59784	0.28909	1
221336	BEND6	BEN domain containing 6	1.34283	2.62128	0.560417	0.289353	1
84771	DDX11L2	DEAD/H-box helicase 11 like 2	1.43568	0.179618	0.563222	0.289724	1
105373244	LOC105373244	uncharacterized LOC105373244	-1.36671	-1.80239	-0.559159	0.289978	1
2825	GPR1	G protein-coupled receptor 1	1.45996	-1.21862	0.562887	0.290536	1
3815	KIT	KIT proto-oncogene receptor tyrosine kinase	-1.32254	1.7116	-0.555048	0.291084	1
9957	HS3ST1	heparan sulfate-glucosamine 3-sulfotransferase 1	1.42023	3.60649	0.558153	0.291181	1
54466	SPIN2A	spindlin family member 2A	1.36866	-1.52592	0.554889	0.291479	1
100133308	RSU1P2	Ras suppressor protein 1 pseudogene 2	1.45378	-0.629018	0.559663	0.291531	1
100996813	NA	NA	-1.26298	0.156244	-0.55274	0.291747	1
2527	FUT5	fucosyltransferase 5	-1.3915	-2.1879	-0.554648	0.291874	1
22953	P2RX2	purinergic receptor P2X 2	-1.35614	-1.38728	-0.553263	0.291916	1
8521	GCM1	glial cells missing homolog 1	1.51588	-2.20072	0.563683	0.292472	1
100379661	GRIK1-AS2	GRIK1 antisense RNA 2	-1.35037	-2.00542	-0.551303	0.292543	1
408263	FNDC9	fibronectin type III domain containing 9	1.34332	-1.89642	0.550987	0.292596	1
80323	CCDC68	coiled-coil domain containing 68	-1.42369	2.11818	-0.554025	0.292749	1
100996634	NA	NA	1.37979	-1.17341	0.551632	0.292758	1
101928991	CCDC92B	coiled-coil domain containing 92B	-1.38847	-2.69802	-0.551766	0.292842	1
105376335	LOC105376335	serine/arginine repetitive matrix protein 1-like	-1.36746	-1.64291	-0.550522	0.292987	1
8404	SPARCL1	SPARC like 1	1.62196	3.1709	0.576871	0.293362	1
29986	SLC39A2	solute carrier family 39 member 2	-1.36454	-2.52137	-0.547388	0.294047	1
6529	SLC6A1	solute carrier family 6 member 1	1.63547	-1.37671	0.575544	0.294912	1
168544	ZNF467	zinc finger protein 467	1.43948	-1.13279	0.548483	0.295219	1
100873930	DLG3-AS1	DLG3 antisense RNA 1	-1.38762	-2.22298	-0.542807	0.296006	1
474170	LRRC37A2	leucine rich repeat containing 37 member A2	-1.38592	-1.43447	-0.542218	0.296186	1
23551	RASD2	RASD family member 2	1.48522	-0.811801	0.550315	0.296265	1
440354	SMG1P2	SMG1 pseudogene 2	-1.3529	0.346696	-0.540073	0.296474	1
9535	GMFG	glia maturation factor gamma	1.52939	-0.684827	0.555294	0.29653	1
7280	TUBB2A	tubulin beta 2A class IIa	1.35614	4.69208	0.537842	0.297293	1
2571	GAD1	glutamate decarboxylase 1	-1.38921	-0.892252	-0.539063	0.297375	1
285286	LINC00877	long intergenic non-protein coding RNA 877	-1.37058	-1.49542	-0.537831	0.297491	1
645323	LINC00461	long intergenic non-protein coding RNA 461	-1.44504	-2.17599	-0.542655	0.29758	1
5142	PDE4B	phosphodiesterase 4B	1.42645	4.35097	0.539763	0.298049	1
6695	SPOCK1	SPARC (osteonectin), cwcv and kazal like domains proteoglycan 1	1.30435	4.72555	0.534393	0.298104	1
11113	CIT	citron rho-interacting serine/threonine kinase	1.37476	1.219	0.535627	0.298341	1
246777	SPESP1	sperm equatorial segment protein 1	1.4815	1.29416	0.544421	0.298397	1
101928358	LOC101928358	uncharacterized LOC101928358	-1.34673	-2.96598	-0.533377	0.298754	1
84628	NTNG2	netrin G2	1.3144	0.898931	0.531982	0.298985	1
6459	SH3GL1P2	SH3 domain containing GRB2 like 1, endophilin A2 pseudogene 2	-1.33519	-0.314806	-0.531549	0.299282	1
2151	F2RL2	coagulation factor II thrombin receptor like 2	1.50991	-2.24844	0.543624	0.300181	1
105378577	LOC105378577	basic proline-rich protein	1.43095	-1.53255	0.534355	0.300215	1
2103	ESRRB	estrogen related receptor beta	1.44558	-1.45925	0.533521	0.301071	1
347404	LANCL3	LanC like 3	1.36012	-0.970614	0.527066	0.301158	1
6382	SDC1	syndecan 1	1.43777	5.938	0.53185	0.301408	1
100129583	FAM47E	family with sequence similarity 47 member E	1.28972	2.04343	0.523885	0.301687	1
55450	CAMK2N1	calcium/calmodulin dependent protein kinase II inhibitor 1	1.3539	2.39892	0.524572	0.301955	1
5239	PGM5	phosphoglucomutase 5	1.3413	0.145586	0.523612	0.302134	1
399888	FAM180B	family with sequence similarity 180 member B	1.45339	2.46811	0.530857	0.302424	1
90523	MLIP	muscular LMNA interacting protein	1.37597	0.649371	0.523473	0.30273	1
115677	NOSTRIN	nitric oxide synthase trafficking	1.39404	-2.03809	0.523941	0.302978	1
3491	CYR61	cysteine rich angiogenic inducer 61	1.30107	7.88889	0.519367	0.303304	1
11209	MST1P2	macrophage stimulating 1 pseudogene 2	1.49378	0.871216	0.530926	0.304452	1
5730	PTGDS	prostaglandin D2 synthase	1.62991	-1.52035	0.552976	0.304715	1
168537	GIMAP7	GTPase, IMAP family member 7	1.47088	-2.44215	0.526592	0.304948	1
3119	HLA-DQB1	major histocompatibility complex, class II, DQ beta 1	-1.70863	-0.27943	-0.566766	0.305094	1
2917	GRM7	glutamate metabotropic receptor 7	1.44253	-1.55227	0.522749	0.305109	1
220032	GDPD4	glycerophosphodiester phosphodiesterase domain containing 4	-1.38132	-1.09265	-0.517009	0.305207	1
647042	GOLGA6L10	golgin A6 family-like 10	1.34723	-2.33286	0.514912	0.305306	1
64641	EBF2	EBF transcription factor 2	1.56574	-1.47914	0.538999	0.305881	1
100874056	NLGN4Y-AS1	NLGN4Y antisense RNA 1	1.35523	-2.42313	0.513441	0.305963	1
100529855	ZNF625-ZNF20	ZNF625-ZNF20 readthrough (NMD candidate)	-1.30323	-1.51307	-0.511777	0.305971	1
6439	SFTPB	surfactant protein B	-1.3542	-1.46761	-0.512212	0.306389	1
3914	LAMB3	laminin subunit beta 3	1.34726	2.64955	0.509976	0.307078	1
3082	HGF	hepatocyte growth factor	1.53767	-1.44105	0.530343	0.307592	1
63923	TNN	tenascin N	1.44491	-1.08478	0.51463	0.308418	1
173	AFM	afamin	-1.38267	-3.17776	-0.507866	0.308625	1
105376900	NA	NA	-1.36248	-1.53619	-0.505562	0.308971	1
441124	GTF2IP20	general transcription factor IIi pseudogene 20	-1.28323	0.235266	-0.502673	0.309065	1
899	CCNF	cyclin F	-1.24024	0.802174	-0.502042	0.309189	1
54893	MTMR10	myotubularin related protein 10	-1.39802	0.815269	-0.504463	0.310397	1
102465539	MIR6895	microRNA 6895	-1.32042	-2.62342	-0.499111	0.310606	1
747	DAGLA	diacylglycerol lipase alpha	1.3545	0.911238	0.499632	0.310972	1
23254	KAZN	kazrin, periplakin interacting protein	1.22634	2.06237	0.493951	0.312009	1
29118	DDX25	DEAD-box helicase 25	1.41275	0.629481	0.501564	0.312095	1
1735	DIO3	iodothyronine deiodinase 3	1.80809	1.37243	0.571321	0.312407	1
9379	NRXN2	neurexin 2	1.34996	0.961758	0.495313	0.312461	1
104326191	LINC01336	long intergenic non-protein coding RNA 1336	-1.31283	-2.38634	-0.492608	0.312849	1
3381	IBSP	integrin binding sialoprotein	1.81499	6.38247	0.570545	0.314061	1
11173	ADAMTS7	ADAM metallopeptidase with thrombospondin type 1 motif 7	1.40109	0.680568	0.494147	0.3145	1
3062	HCRTR2	hypocretin receptor 2	1.38743	-2.02629	0.491746	0.31489	1
101927763	OLFM5P	olfactomedin family member 5, pseudogene	-1.29328	-0.759406	-0.485991	0.315029	1
8516	ITGA8	integrin subunit alpha 8	1.55478	-1.6742	0.516515	0.315229	1
138046	RALYL	RALY RNA binding protein like	-1.46347	-2.22523	-0.49977	0.315581	1
29760	BLNK	B cell linker	1.42388	-1.84427	0.493896	0.315673	1
677774	SCARNA1	small Cajal body-specific RNA 1	1.37992	-1.45419	0.48832	0.315934	1
162632	USP32P1	ubiquitin specific peptidase 32 pseudogene 1	1.87442	3.2673	0.577557	0.315972	1
642658	SCX	scleraxis bHLH transcription factor	1.45788	3.91095	0.496791	0.316477	1
50804	MYEF2	myelin expression factor 2	1.47125	-1.00735	0.498726	0.316556	1
56915	EXOSC5	exosome component 5	-1.19472	1.30054	-0.480552	0.316707	1
101928034	LOC101928034	uncharacterized LOC101928034	1.40805	-0.850915	0.48424	0.318757	1
22885	ABLIM3	actin binding LIM protein family member 3	1.41482	1.58968	0.484472	0.319018	1
622	BDH1	3-hydroxybutyrate dehydrogenase 1	-1.32168	-2.10328	-0.475341	0.319241	1
105372343	NA	NA	-1.31862	-2.77856	-0.475036	0.319299	1
101929335	ADAMTS9-AS1	ADAMTS9 antisense RNA 1	1.4195	-0.772744	0.484114	0.319423	1
255877	BCL6B	B cell CLL/lymphoma 6B	1.34863	-0.322883	0.475811	0.319691	1
442213	PTCHD4	patched domain containing 4	1.42831	-1.48648	0.48452	0.31977	1
1003	CDH5	cadherin 5	1.58924	-1.2449	0.513674	0.319849	1
101928646	ARNTL2-AS1	ARNTL2 antisense RNA 1	-1.28008	-2.58937	-0.47068	0.320409	1
8209	GATD3A	glutamine amidotransferase like class 1 domain containing 3A	-1.3264	-0.0624809	-0.471542	0.320738	1
6139	RPL17	ribosomal protein L17	1.70272	2.89913	0.534184	0.321351	1
2532	ACKR1	atypical chemokine receptor 1 (Duffy blood group)	1.52318	-2.2279	0.496986	0.321548	1
165186	TOGARAM2	TOG array regulator of axonemal microtubules 2	1.50375	-1.62484	0.4932	0.321574	1
6403	SELP	selectin P	1.31504	2.14036	0.46819	0.321753	1
8360	HIST1H4D	histone cluster 1 H4 family member d	-1.56308	1.03516	-0.504218	0.321897	1
57216	VANGL2	VANGL planar cell polarity protein 2	1.475	-1.62429	0.486666	0.322136	1
57125	PLXDC1	plexin domain containing 1	1.48685	2.29804	0.4879	0.322554	1
11009	IL24	interleukin 24	-1.39315	-2.48026	-0.471319	0.323218	1
100134713	NDUFB2-AS1	NDUFB2 antisense RNA 1	1.25118	-0.555513	0.460339	0.323952	1
8832	CD84	CD84 molecule	1.60093	-0.510478	0.506318	0.324789	1
89766	UMODL1	uromodulin like 1	1.33784	2.16147	0.460398	0.325228	1
101928858	LOC101928858	uncharacterized LOC101928858	-1.34214	-0.520478	-0.459209	0.325822	1
101929128	LOC101929128	uncharacterized LOC101929128	1.45204	-1.68156	0.474245	0.325856	1
93429	LOC93429	uncharacterized LOC93429	-1.39113	-2.5101	-0.462811	0.32659	1
9635	CLCA2	chloride channel accessory 2	-1.39124	-2.1959	-0.462527	0.326714	1
100874313	AGBL4-IT1	AGBL4 intronic transcript 1	-1.25324	-2.85239	-0.452482	0.326784	1
64344	HIF3A	hypoxia inducible factor 3 subunit alpha	-1.3208	1.4161	-0.454935	0.326822	1
8701	DNAH11	dynein axonemal heavy chain 11	-1.33437	6.32152	-0.455564	0.326971	1
153	ADRB1	adrenoceptor beta 1	-1.39555	-2.06344	-0.462126	0.327132	1
137835	TMEM71	transmembrane protein 71	-1.34764	-1.16781	-0.45611	0.32722	1
90668	CARMIL3	capping protein regulator and myosin 1 linker 3	1.31474	-0.474892	0.453148	0.327347	1
948	CD36	CD36 molecule	1.49484	-0.630378	0.478565	0.327621	1
101928470	TMEM246-AS1	TMEM246 antisense RNA 1	-1.32836	-1.95042	-0.453205	0.327689	1
90332	EXOC3L2	exocyst complex component 3 like 2	1.37277	-2.23484	0.457195	0.3279	1
404037	HAPLN4	hyaluronan and proteoglycan link protein 4	1.41366	-1.54856	0.462725	0.328044	1
100129055	LOC100129055	cyclin Y like 1 pseudogene	1.36354	-0.828869	0.455603	0.328092	1
53335	BCL11A	B cell CLL/lymphoma 11A	-1.36545	-0.29102	-0.455738	0.328128	1
10561	IFI44	interferon induced protein 44	1.38346	1.5009	0.457385	0.328396	1
284904	SEC14L4	SEC14 like lipid binding 4	1.32347	-0.462295	0.450769	0.328476	1
4319	MMP10	matrix metallopeptidase 10	1.4557	-1.94181	0.468401	0.328801	1
60598	KCNK15	potassium two pore domain channel subfamily K member 15	1.31214	0.947487	0.447427	0.329441	1
7772	ZNF229	zinc finger protein 229	-1.2209	2.30465	-0.443921	0.329758	1
714	C1QC	complement C1q C chain	1.62946	-0.818983	0.50298	0.329785	1
100616166	MIR4796	microRNA 4796	-1.30267	-2.05596	-0.445028	0.330122	1
140564	APOBEC3D	apolipoprotein B mRNA editing enzyme catalytic subunit 3D	1.32099	-0.0633538	0.445609	0.330376	1
5654	HTRA1	HtrA serine peptidase 1	1.21883	10.0768	0.441459	0.33064	1
9486	CHST10	carbohydrate sulfotransferase 10	1.26011	5.1948	0.441399	0.330846	1
100113392	SNORD11B	small nucleolar RNA, C/D box 11B	-1.28906	-2.3745	-0.441755	0.331079	1
7044	LEFTY2	left-right determination factor 2	1.4564	-2.07222	0.463562	0.331094	1
101927845	LOC101927845	uncharacterized LOC101927845	-1.36089	-2.06126	-0.445285	0.332134	1
8972	MGAM	maltase-glucoamylase	-1.4062	-1.17275	-0.451763	0.332265	1
420	ART4	ADP-ribosyltransferase 4 (Dombrock blood group)	-1.27613	-1.51468	-0.437987	0.332273	1
101926889	LOC101926889	uncharacterized LOC101926889	-1.26203	-0.999381	-0.436165	0.332776	1
64084	CLSTN2	calsyntenin 2	1.39442	-0.317394	0.44825	0.332942	1
1588	CYP19A1	cytochrome P450 family 19 subfamily A member 1	1.3608	-0.213238	0.443041	0.333048	1
8224	SYN3	synapsin III	1.34513	0.30476	0.440843	0.333156	1
140458	ASB5	ankyrin repeat and SOCS box containing 5	1.34793	-2.43092	0.440871	0.333277	1
649133	LOC649133	uncharacterized LOC649133	-1.29649	-1.82622	-0.435237	0.333672	1
256130	TMEM196	transmembrane protein 196	1.46307	1.37144	0.459365	0.333701	1
100189163	TRG-GCC2-5	transfer RNA-Gly (GCC) 2-5	1.60635	-1.70828	0.488594	0.334858	1
55531	ELMOD1	ELMO domain containing 1	-1.36799	-1.82751	-0.439519	0.334923	1
8490	RGS5	regulator of G protein signaling 5	1.21481	3.72883	0.429213	0.335053	1
101928984	NA	NA	1.26465	-1.44957	0.429971	0.335083	1
131669	UROC1	urocanate hydratase 1	1.37122	1.965	0.438832	0.335414	1
283870	BRICD5	BRICHOS domain containing 5	-1.2324	-0.088302	-0.427788	0.335625	1
100507475	IDH1-AS1	IDH1 antisense RNA 1	1.29424	-1.78539	0.429672	0.335728	1
7111	TMOD1	tropomodulin 1	-1.28837	3.12186	-0.429117	0.335801	1
100124700	HOTAIR	HOX transcript antisense RNA	1.43852	-0.529057	0.449613	0.33596	1
341640	FREM2	FRAS1 related extracellular matrix protein 2	1.57757	-2.00482	0.47949	0.33629	1
100616282	MIR4738	microRNA 4738	-1.22776	-3.29258	-0.425207	0.336545	1
1117	CHI3L2	chitinase 3 like 2	1.41683	9.7217	0.443252	0.336996	1
730971	LINC02447	long intergenic non-protein coding RNA 2447	-1.24024	0.365736	-0.423589	0.337201	1
219972	MPEG1	macrophage expressed 1	1.72745	-0.289818	0.5111	0.337212	1
2494	NR5A2	nuclear receptor subfamily 5 group A member 2	1.41489	-2.21561	0.441676	0.337486	1
9436	NCR2	natural cytotoxicity triggering receptor 2	-1.25432	-1.89614	-0.422938	0.337561	1
10000	AKT3	AKT serine/threonine kinase 3	-1.28098	2.18297	-0.423199	0.337878	1
94162	SNORD38A	small nucleolar RNA, C/D box 38A	1.26195	-0.665806	0.421697	0.338114	1
400940	LOC400940	uncharacterized LOC400940	1.41131	0.379931	0.43855	0.338606	1
100505573	INAFM2	InaF motif containing 2	1.15883	2.49197	0.419196	0.338641	1
55966	AJAP1	adherens junctions associated protein 1	1.44107	-0.897251	0.441063	0.340297	1
1439	CSF2RB	colony stimulating factor 2 receptor beta common subunit	1.48574	-1.55749	0.450877	0.34034	1
3911	LAMA5	laminin subunit alpha 5	1.24991	2.29765	0.414536	0.340621	1
199920	FYB2	FYN binding protein 2	1.3689	-1.54277	0.424613	0.341378	1
401010	NOC2LP2	NOC2 like nucleolar associated transcriptional repressor pseudogene 2	1.30022	-2.46907	0.414142	0.34191	1
1187	CLCNKA	chloride voltage-gated channel Ka	-1.32999	0.192637	-0.417271	0.341989	1
767562	SNORD113-2	small nucleolar RNA, C/D box 113-2	-1.29498	-1.95623	-0.41342	0.34201	1
5118	PCOLCE	procollagen C-endopeptidase enhancer	1.23054	7.14124	0.409602	0.34227	1
1396	CRIP1	cysteine rich protein 1	1.42459	5.67633	0.432967	0.342578	1
8361	HIST1H4F	histone cluster 1 H4 family member f	-1.26522	-2.36002	-0.409557	0.342716	1
57451	TENM2	teneurin transmembrane protein 2	1.36908	1.16005	0.420985	0.342992	1
100130776	AGAP2-AS1	AGAP2 antisense RNA 1	-1.26851	-1.8556	-0.408272	0.343269	1
10544	PROCR	protein C receptor	1.17169	5.87325	0.406326	0.343321	1
101928422	NA	NA	-1.3087	-2.32519	-0.408869	0.344357	1
619505	SNORA21	small nucleolar RNA, H/ACA box 21	1.23804	-1.33173	0.404061	0.344382	1
400746	NCMAP	non-compact myelin associated protein	-1.26562	-0.0757975	-0.404916	0.344484	1
140733	MACROD2	MACRO domain containing 2	1.25008	-0.102405	0.403833	0.344614	1
400617	KCNJ2-AS1	KCNJ2 antisense RNA 1	-1.30789	-2.31721	-0.407735	0.344779	1
643542	LOC643542	uncharacterized LOC643542	1.32869	-2.26807	0.409242	0.345257	1
100862662	ALDH1L1-AS2	ALDH1L1 antisense RNA 2	-1.24346	0.0480551	-0.401332	0.34546	1
4494	MT1F	metallothionein 1F	1.5347	4.42514	0.452265	0.34586	1
60495	HPSE2	heparanase 2 (inactive)	-1.37381	0.41106	-0.415295	0.345948	1
4499	MT1M	metallothionein 1M	1.42602	5.34129	0.425578	0.346355	1
105372412	LOC105372412	phospholipase A2 inhibitor and Ly6/PLAUR domain-containing protein-like	-1.27082	-2.80453	-0.400183	0.346422	1
8200	GDF5	growth differentiation factor 5	1.29268	4.23507	0.401977	0.346438	1
364	AQP7	aquaporin 7	-1.26698	-0.259031	-0.399873	0.346443	1
4815	NINJ2	ninjurin 2	1.22711	3.07803	0.394727	0.347747	1
644192	NR2F2-AS1	NR2F2 antisense RNA 1	1.39021	-2.5327	0.414623	0.347807	1
6992	PPP1R11	protein phosphatase 1 regulatory inhibitor subunit 11	-1.44292	-2.54501	-0.426427	0.347824	1
57124	CD248	CD248 molecule	1.45244	-0.95949	0.428616	0.347856	1
23533	PIK3R5	phosphoinositide-3-kinase regulatory subunit 5	1.4452	-1.33808	0.426456	0.348087	1
273	AMPH	amphiphysin	1.17889	2.89315	0.39329	0.348092	1
79842	ZBTB3	zinc finger and BTB domain containing 3	-1.17278	1.55736	-0.393191	0.348123	1
22859	ADGRL1	adhesion G protein-coupled receptor L1	1.23236	3.58821	0.393289	0.348334	1
116159	CYYR1	cysteine and tyrosine rich 1	1.43909	-2.10593	0.424292	0.34846	1
441478	NRARP	NOTCH regulated ankyrin repeat protein	1.23968	-1.12784	0.390127	0.349615	1
952	CD38	CD38 molecule	1.35099	-1.80031	0.402661	0.34972	1
220429	CTAGE10P	CTAGE family member 10, pseudogene	1.30351	-2.37042	0.395044	0.349747	1
387597	ILDR2	immunoglobulin like domain containing receptor 2	1.32729	-0.84379	0.397622	0.350119	1
9843	HEPH	hephaestin	1.34142	0.372633	0.399363	0.350414	1
2903	GRIN2A	glutamate ionotropic receptor NMDA type subunit 2A	1.49156	2.07376	0.432448	0.350935	1
3897	L1CAM	L1 cell adhesion molecule	1.42761	-2.49025	0.416405	0.351122	1
2672	GFI1	growth factor independent 1 transcriptional repressor	1.36796	-1.68768	0.402509	0.351335	1
84249	PSD2	pleckstrin and Sec7 domain containing 2	1.21149	0.751951	0.384519	0.351421	1
290	ANPEP	alanyl aminopeptidase, membrane	1.62156	2.43536	0.462989	0.3518	1
375686	SPATC1	spermatogenesis and centriole associated 1	1.35065	-2.45338	0.397587	0.351999	1
26507	CNNM1	cyclin and CBS domain divalent metal cation transport mediator 1	-1.29722	-0.0226622	-0.388754	0.352012	1
24146	CLDN15	claudin 15	-1.15032	1.31957	-0.381407	0.352445	1
10631	POSTN	periostin	2.13293	3.86602	0.562207	0.352576	1
4288	MKI67	marker of proliferation Ki-67	1.53214	0.853789	0.439115	0.352934	1
441376	AARD	alanine and arginine rich domain containing protein	-1.31474	-0.84031	-0.388709	0.3531	1
100129528	MUC8	mucin 8	-1.28356	-2.66174	-0.384112	0.353235	1
100505576	LINC00672	long intergenic non-protein coding RNA 672	1.22537	0.646044	0.379347	0.353482	1
54502	RBM47	RNA binding motif protein 47	1.40796	-0.901063	0.407046	0.353522	1
151790	WDR49	WD repeat domain 49	1.23348	-0.395766	0.376194	0.354794	1
23109	DDN	dendrin	-1.28306	-1.86413	-0.379961	0.354907	1
101929596	LINC02613	long intergenic non-protein coding RNA 2613	1.23278	-1.31065	0.375824	0.354923	1
4900	NRGN	neurogranin	1.43906	-0.469924	0.411197	0.355369	1
105373280	NA	NA	-1.28062	-1.70783	-0.378253	0.355487	1
389208	TMPRSS11F	transmembrane serine protease 11F	-1.26681	-1.99005	-0.376314	0.355664	1
1520	CTSS	cathepsin S	1.20176	2.87404	0.372387	0.355877	1
100134868	LOC100134868	uncharacterized LOC100134868	1.30959	-2.23862	0.381437	0.35589	1
94	ACVRL1	activin A receptor like type 1	1.38127	-1.19465	0.394436	0.356703	1
5157	PDGFRL	platelet derived growth factor receptor like	1.1256	4.82366	0.369829	0.356715	1
146336	SSTR5-AS1	SSTR5 antisense RNA 1	1.33919	4.05947	0.38476	0.356868	1
9510	ADAMTS1	ADAM metallopeptidase with thrombospondin type 1 motif 1	1.25569	4.38925	0.371961	0.35699	1
64388	GREM2	gremlin 2, DAN family BMP antagonist	1.39722	-1.48322	0.397386	0.357157	1
285848	PNPLA1	patatin like phospholipase domain containing 1	1.36048	-1.64321	0.388183	0.357421	1
84419	C15orf48	chromosome 15 open reading frame 48	1.31745	-1.26668	0.378439	0.357822	1
10345	TRDN	triadin	1.48792	-1.96041	0.41866	0.358264	1
115004	CGAS	cyclic GMP-AMP synthase	-1.26882	1.00617	-0.370042	0.358283	1
57664	PLEKHA4	pleckstrin homology domain containing A4	1.12753	5.25598	0.365374	0.358363	1
8226	PUDP	pseudouridine 5'-phosphatase	-1.18564	0.958909	-0.365278	0.358451	1
103091864	SNHG22	small nucleolar RNA host gene 22	-1.33466	-1.08393	-0.380208	0.358558	1
100507240	VWA8-AS1	VWA8 antisense RNA 1 (head to head)	1.25235	-2.12518	0.367638	0.358588	1
2334	AFF2	AF4/FMR2 family member 2	1.39699	0.913568	0.394516	0.358622	1
613266	LOC613266	uncharacterized LOC613266	1.29609	-2.4371	0.369803	0.359987	1
26470	SEZ6L2	seizure related 6 homolog like 2	1.33511	-0.514641	0.376953	0.360136	1
54821	ERCC6L	ERCC excision repair 6 like, spindle assembly checkpoint helicase	-1.32198	0.497085	-0.372262	0.361046	1
220965	FAM13C	family with sequence similarity 13 member C	1.29025	0.461003	0.36564	0.361382	1
219348	PLAC9	placenta specific 9	1.35681	6.39763	0.379163	0.361517	1
1415	CRYBB2	crystallin beta B2	-1.34751	-2.06762	-0.376584	0.361652	1
85415	RHPN2	rhophilin Rho GTPase binding protein 2	-1.21277	0.187857	-0.356887	0.36182	1
51129	ANGPTL4	angiopoietin like 4	1.20047	6.93918	0.355324	0.362268	1
653567	TMEM236	transmembrane protein 236	1.349	-1.46981	0.375496	0.362362	1
100126784	LOC100126784	uncharacterized LOC100126784	-1.15188	2.24993	-0.354128	0.362542	1
5380	PMS2P2	PMS1 homolog 2, mismatch repair system component pseudogene 2	-1.26518	-2.23296	-0.358774	0.362741	1
84561	SLC12A8	solute carrier family 12 member 8	1.2775	0.0081715	0.360106	0.362904	1
64714	PDIA2	protein disulfide isomerase family A member 2	-1.24694	-1.97211	-0.356245	0.362938	1
101927262	LOC101927262	melanoma-associated antigen C1-like	-1.2646	-1.0865	-0.357189	0.36337	1
100996598	LOC100996598	uncharacterized LOC100996598	-1.26553	-1.16226	-0.355932	0.363947	1
729683	LOC729683	uncharacterized LOC729683	-1.17994	-0.893559	-0.3503	0.364023	1
100874014	NAV2-AS2	NAV2 antisense RNA 2	-1.19971	-2.51233	-0.349439	0.364488	1
100132832	PMS2P9	PMS1 homolog 2, mismatch repair system component pseudogene 9	-1.20591	-0.211159	-0.348676	0.364854	1
6863	TAC1	tachykinin precursor 1	1.31339	1.70734	0.361691	0.365156	1
100422885	MIR1244-2	microRNA 1244-2	1.9039	0.135991	0.503693	0.365379	1
2779	GNAT1	G protein subunit alpha transducin 1	-1.2266	-0.767255	-0.348174	0.365469	1
29944	PNMA3	PNMA family member 3	1.26044	-2.13568	0.350698	0.365855	1
221472	FGD2	FYVE, RhoGEF and PH domain containing 2	1.41303	-1.40486	0.384224	0.366554	1
3781	KCNN2	potassium calcium-activated channel subfamily N member 2	1.37544	-2.46343	0.374025	0.366568	1
70	ACTC1	actin, alpha, cardiac muscle 1	1.36423	2.3542	0.37083	0.3667	1
285668	C5orf64	chromosome 5 open reading frame 64	1.29453	-2.49851	0.352701	0.36752	1
101929460	LOC101929460	uncharacterized LOC101929460	1.33032	-0.042027	0.359382	0.368174	1
79081	LBHD1	LBH domain containing 1	-1.17674	0.348706	-0.338846	0.368312	1
55143	CDCA8	cell division cycle associated 8	1.28616	-0.92456	0.349227	0.368354	1
146395	GSG1L	GSG1 like	1.4266	-1.34966	0.384091	0.368819	1
100130950	LOC100130950	uncharacterized LOC100130950	-1.2041	-0.0773148	-0.338202	0.368843	1
374650	GOLGA6L5P	golgin A6 family-like 5, pseudogene	1.74063	1.85049	0.464782	0.368913	1
6833	ABCC8	ATP binding cassette subfamily C member 8	1.31143	2.23911	0.353021	0.369099	1
10803	CCR9	C-C motif chemokine receptor 9	-1.23856	-0.624801	-0.339887	0.369219	1
2741	GLRA1	glycine receptor alpha 1	-1.26446	-1.18518	-0.342044	0.369818	1
101927305	SNHG27	small nucleolar RNA host gene 27	-1.25329	-2.71126	-0.340255	0.369845	1
102723766	LINC02362	long intergenic non-protein coding RNA 2362	-1.21997	-0.685165	-0.336576	0.369852	1
2006	ELN	elastin	1.20011	4.05684	0.335039	0.369995	1
3676	ITGA4	integrin subunit alpha 4	1.32353	-1.00027	0.35277	0.370665	1
729747	ZNF878	zinc finger protein 878	-1.26758	-0.214527	-0.34054	0.370712	1
84900	RNFT2	ring finger protein, transmembrane 2	1.18099	0.0579568	0.332411	0.370772	1
118788	PIK3AP1	phosphoinositide-3-kinase adaptor protein 1	1.27806	-0.0756861	0.34224	0.370819	1
6696	SPP1	secreted phosphoprotein 1	1.57133	5.30315	0.42098	0.370835	1
340393	TMEM249	transmembrane protein 249	1.19578	-2.48978	0.332461	0.370919	1
6404	SELPLG	selectin P ligand	1.35505	-0.963894	0.360447	0.370952	1
497190	CLEC18B	C-type lectin domain family 18 member B	1.3238	2.42051	0.351475	0.371357	1
140862	ISM1	isthmin 1	1.12751	7.20131	0.330378	0.371407	1
441601	LOC441601	septin 7 pseudogene	-1.2189	-1.99034	-0.332102	0.371596	1
100885789	IFNG-AS1	IFNG antisense RNA 1	1.25911	-1.94421	0.336407	0.371894	1
100422840	MIR4317	microRNA 4317	-1.17209	-3.16968	-0.328066	0.372358	1
283856	LOC283856	uncharacterized LOC283856	1.29296	-1.9507	0.341498	0.372631	1
100616354	MIR550A3	microRNA 550a-3	-1.20997	-2.36932	-0.327822	0.373023	1
84665	MYPN	myopalladin	1.33186	-1.39195	0.349661	0.373385	1
991	CDC20	cell division cycle 20	1.19627	0.263144	0.325849	0.373479	1
6262	RYR2	ryanodine receptor 2	1.48514	-0.269828	0.392361	0.373977	1
54457	TAF7L	TATA-box binding protein associated factor 7 like	1.22795	-2.06107	0.325642	0.374581	1
100506639	LOC100506639	uncharacterized LOC100506639	-1.2285	1.51649	-0.32569	0.374588	1
100506035	LINC00989	long intergenic non-protein coding RNA 989	1.26141	-2.72882	0.330673	0.374619	1
5874	RAB27B	RAB27B, member RAS oncogene family	-1.27327	-1.18652	-0.33285	0.374696	1
283120	H19	H19, imprinted maternally expressed transcript	1.61977	4.76841	0.427742	0.374959	1
100507540	LINC01504	long intergenic non-protein coding RNA 1504	-1.21035	0.168936	-0.322896	0.374991	1
80339	PNPLA3	patatin like phospholipase domain containing 3	1.30496	-1.40266	0.338976	0.375293	1
100128076	LOC100128076	protein tyrosine phosphatase pseudogene	-1.28056	-0.94151	-0.333109	0.375314	1
100506985	LOC100506985	uncharacterized LOC100506985	-1.29604	-0.332176	-0.336673	0.375338	1
1300	COL10A1	collagen type X alpha 1 chain	-1.29669	4.67838	-0.336482	0.375519	1
285596	FAM153A	family with sequence similarity 153 member A	-1.24695	-2.87147	-0.326047	0.375542	1
10156	RASA4	RAS p21 protein activator 4	-1.23575	-0.527777	-0.324185	0.37561	1
102724502	LINC01690	long intergenic non-protein coding RNA 1690	1.22732	-2.65854	0.322534	0.375838	1
7076	TIMP1	TIMP metallopeptidase inhibitor 1	1.30645	8.70246	0.337955	0.376063	1
100507308	TARID	TCF21 antisense RNA inducing promoter demethylation	-1.25657	-2.55277	-0.325368	0.376601	1
6585	SLIT1	slit guidance ligand 1	-1.234	-0.515471	-0.321176	0.376783	1
4057	LTF	lactotransferrin	1.43137	-0.624199	0.372137	0.376967	1
140731	ANKRD60	ankyrin repeat domain 60	1.28044	-1.96234	0.328671	0.377437	1
693148	MIR563	microRNA 563	-1.19722	-2.68524	-0.31365	0.378276	1
414157	C10orf62	chromosome 10 open reading frame 62	-1.16033	-0.829643	-0.310798	0.378845	1
5042	PABPC3	poly(A) binding protein cytoplasmic 3	-1.16495	-0.501033	-0.310761	0.378888	1
100873954	SNRK-AS1	SNRK antisense RNA 1	1.23573	-0.914859	0.315893	0.379172	1
771	CA12	carbonic anhydrase 12	1.63842	0.67399	0.425514	0.379446	1
4495	MT1G	metallothionein 1G	1.4002	4.95606	0.358814	0.379569	1
692210	SNORD93	small nucleolar RNA, C/D box 93	1.15422	-2.08378	0.307481	0.380076	1
100189090	TRC-GCA4-1	transfer RNA-Cys (GCA) 4-1	1.392	-1.98289	0.355327	0.380116	1
3625	INHBB	inhibin subunit beta B	1.34295	-1.1436	0.34048	0.380166	1
5179	PENK	proenkephalin	1.78112	1.00759	0.457458	0.380436	1
406886	MIRLET7D	microRNA let-7d	-1.22668	-1.61726	-0.311232	0.380577	1
619499	SNORA27	small nucleolar RNA, H/ACA box 27	1.33611	0.750872	0.337515	0.380704	1
660	BMX	BMX non-receptor tyrosine kinase	1.31406	-2.37518	0.330183	0.381214	1
79000	AUNIP	aurora kinase A and ninein interacting protein	-1.16987	-0.963812	-0.303362	0.381771	1
5081	PAX7	paired box 7	1.2919	-2.59775	0.322183	0.382178	1
101930452	LINC02367	long intergenic non-protein coding RNA 2367	-1.2317	-0.912893	-0.308002	0.382339	1
3730	ANOS1	anosmin 1	1.19894	6.99584	0.303271	0.382487	1
1811	SLC26A3	solute carrier family 26 member 3	-1.23772	-1.73761	-0.308202	0.382739	1
152078	PQLC2L	PQ loop repeat containing 2 like	1.23127	-0.669695	0.30655	0.382948	1
9551	ATP5MF	ATP synthase membrane subunit f	1.29901	3.69702	0.322677	0.382964	1
2537	IFI6	interferon alpha inducible protein 6	1.26283	4.70166	0.312956	0.38306	1
84815	MGC12916	uncharacterized protein MGC12916	-1.16799	1.34015	-0.299741	0.383145	1
54716	SLC6A20	solute carrier family 6 member 20	-1.20749	-0.861504	-0.302295	0.383259	1
728498	GOLGA8H	golgin A8 family member H	-1.24345	-0.959154	-0.307563	0.383554	1
5896	RAG1	recombination activating 1	-1.19444	0.259168	-0.299908	0.383683	1
101927435	NA	NA	-1.22379	-1.8496	-0.303168	0.383875	1
114987	WDR31	WD repeat domain 31	-1.18032	1.23879	-0.295865	0.384877	1
134265	AFAP1L1	actin filament associated protein 1 like 1	1.27317	-0.385981	0.311127	0.385294	1
105370971	NA	NA	1.27843	-1.61279	0.312324	0.385413	1
2125	EVPL	envoplakin	1.3067	-1.76826	0.320201	0.385553	1
8581	LY6D	lymphocyte antigen 6 family member D	1.2797	-1.57698	0.312358	0.385577	1
51145	LOC51145	uncharacterized LOC51145	-1.17345	-2.85901	-0.293275	0.385746	1
64221	ROBO3	roundabout guidance receptor 3	1.28475	2.51684	0.31334	0.385806	1
10024	TROAP	trophinin associated protein	-1.2265	-0.566077	-0.297884	0.386437	1
3604	TNFRSF9	TNF receptor superfamily member 9	1.25173	-0.746844	0.302128	0.387044	1
29909	GPR171	G protein-coupled receptor 171	1.22881	-1.21159	0.296724	0.387168	1
2780	GNAT2	G protein subunit alpha transducin 2	-1.25137	0.260912	-0.301722	0.387201	1
10071	MUC12	mucin 12, cell surface associated	1.30163	-0.000959742	0.315574	0.387301	1
100996654	LOC100996654	uncharacterized LOC100996654	-1.17257	-2.77559	-0.288778	0.387496	1
11326	VSIG4	V-set and immunoglobulin domain containing 4	1.50157	-0.582604	0.3763	0.388195	1
2214	FCGR3A	Fc fragment of IgG receptor IIIa	1.36368	-1.16394	0.333585	0.388235	1
474344	GIMAP6	GTPase, IMAP family member 6	1.29359	-1.40763	0.31047	0.388805	1
134829	CLVS2	clavesin 2	-1.2195	5.65121	-0.28818	0.390226	1
5228	PGF	placental growth factor	1.14612	2.89967	0.280744	0.390255	1
50604	IL20	interleukin 20	-1.20041	-3.07007	-0.283821	0.390672	1
252995	FNDC5	fibronectin type III domain containing 5	1.14611	0.779899	0.279479	0.390742	1
101929124	LOC101929124	uncharacterized LOC101929124	-1.15372	1.19906	-0.278373	0.391245	1
3777	KCNK3	potassium two pore domain channel subfamily K member 3	1.27248	-1.58322	0.298978	0.391647	1
201232	SLC16A13	solute carrier family 16 member 13	-1.18317	-1.10523	-0.278486	0.391982	1
440836	ODF3B	outer dense fiber of sperm tails 3B	1.18441	1.88032	0.277345	0.392512	1
6401	SELE	selectin E	1.34809	-1.65962	0.321438	0.392785	1
55619	DOCK10	dedicator of cytokinesis 10	1.30569	0.717999	0.30688	0.393131	1
105376714	LOC105376714	uncharacterized LOC105376714	-1.21845	-2.30599	-0.28105	0.393429	1
10584	COLEC10	collectin subfamily member 10	1.22421	-1.49791	0.282057	0.393577	1
5270	SERPINE2	serpin family E member 2	1.15431	6.88372	0.272354	0.3936	1
100616530	C8orf37-AS1	C8orf37 antisense RNA 1	-1.20745	-1.47612	-0.277814	0.393864	1
406924	MIR134	microRNA 134	-1.1706	-2.77559	-0.272537	0.393922	1
8424	BBOX1	gamma-butyrobetaine hydroxylase 1	1.20439	-1.92647	0.275775	0.39452	1
3694	ITGB6	integrin subunit beta 6	1.27814	-2.53822	0.294348	0.395256	1
116228	COX20	cytochrome c oxidase assembly factor COX20	-1.1687	-0.225222	-0.26746	0.395916	1
27019	DNAI1	dynein axonemal intermediate chain 1	-1.20639	0.827042	-0.272713	0.396105	1
3188	HNRNPH2	heterogeneous nuclear ribonucleoprotein H2	-1.17711	-2.94174	-0.267773	0.396147	1
169611	OLFML2A	olfactomedin like 2A	1.28716	-0.302589	0.295487	0.396323	1
92797	HELB	DNA helicase B	-1.1688	2.79692	-0.261909	0.398197	1
155038	GIMAP8	GTPase, IMAP family member 8	1.32526	-1.92111	0.304834	0.398608	1
647288	CTAGE11P	CTAGE family member 11, pseudogene	1.20038	-1.88233	0.265948	0.398652	1
144195	SLC2A14	solute carrier family 2 member 14	1.24675	-1.36464	0.278181	0.398775	1
400958	LINC02245	long intergenic non-protein coding RNA 2245	1.17036	-1.4566	0.259269	0.399369	1
6507	SLC1A3	solute carrier family 1 member 3	1.31853	-0.98714	0.300158	0.400156	1
101928590	LOC101928590	uncharacterized LOC101928590	-1.16348	-1.37946	-0.256266	0.400299	1
268	AMH	anti-Mullerian hormone	-1.17717	-1.35324	-0.257377	0.40057	1
100379251	NPPA-AS1	NPPA antisense RNA 1	-1.1684	-1.59054	-0.256146	0.400579	1
101928555	LINC01537	long intergenic non-protein coding RNA 1537	-1.2394	-1.59412	-0.272439	0.400681	1
378881	MIR381HG	MIR381 host gene	-1.16708	-2.28796	-0.254895	0.401036	1
652966	SNORD10	small nucleolar RNA, C/D box 10	-1.24694	-0.0494144	-0.273946	0.40118	1
285500	LOC285500	uncharacterized LOC285500	1.1522	-0.166434	0.25236	0.401486	1
102723322	LOC102723322	uncharacterized LOC102723322	-1.16775	-2.107	-0.252622	0.402031	1
79930	DOK3	docking protein 3	1.22766	-0.570134	0.265642	0.402407	1
442893	MIR151A	microRNA 151a	-1.24397	-1.39091	-0.2705	0.402592	1
646023	ADORA2A-AS1	ADORA2A antisense RNA 1	1.21947	-1.23373	0.261838	0.403121	1
3776	KCNK2	potassium two pore domain channel subfamily K member 2	1.37064	0.437508	0.313944	0.403245	1
100507006	LOC100507006	uncharacterized LOC100507006	1.21747	-1.58897	0.260426	0.403553	1
260293	CYP4X1	cytochrome P450 family 4 subfamily X member 1	1.19015	1.03317	0.251831	0.404213	1
650669	GAS6-AS1	GAS6 antisense RNA 1	1.15823	-0.310786	0.246145	0.404263	1
79852	EPHX3	epoxide hydrolase 3	1.22438	-2.01128	0.261003	0.404376	1
101927394	LOC101927394	uncharacterized LOC101927394	1.19598	-0.631213	0.252866	0.404392	1
26824	RNU11	RNA, U11 small nuclear	1.1569	1.79384	0.245456	0.404488	1
124976	SPNS2	sphingolipid transporter 2	-1.1212	0.365588	-0.242924	0.404703	1
407025	MIR29B2	microRNA 29b-2	-1.14954	-1.52269	-0.243899	0.40483	1
81796	SLCO5A1	solute carrier organic anion transporter family member 5A1	1.18152	-0.305914	0.246489	0.405813	1
166863	RBM46	RNA binding motif protein 46	1.26829	-2.08978	0.272346	0.406616	1
84651	SPINK7	serine peptidase inhibitor, Kazal type 7 (putative)	-1.13819	-1.03931	-0.238088	0.406839	1
100169760	RNA5S9	RNA, 5S ribosomal 9	1.208	-2.8085	0.251122	0.406978	1
11061	CNMD	chondromodulin	1.24453	5.97958	0.263289	0.407008	1
142689	ASB12	ankyrin repeat and SOCS box containing 12	-1.16285	-2.47893	-0.239238	0.40748	1
2674	GFRA1	GDNF family receptor alpha 1	1.27314	-1.69665	0.27261	0.407599	1
249	ALPL	alkaline phosphatase, biomineralization associated	1.5975	-0.0434932	0.378047	0.40768	1
3164	NR4A1	nuclear receptor subfamily 4 group A member 1	1.15589	5.26402	0.235825	0.4085	1
348807	CFAP100	cilia and flagella associated protein 100	-1.12945	-0.269942	-0.233344	0.408545	1
4082	MARCKS	myristoylated alanine rich protein kinase C substrate	1.32007	2.65425	0.288541	0.408585	1
24	ABCA4	ATP binding cassette subfamily A member 4	1.20598	-0.0137036	0.247475	0.408596	1
2886	GRB7	growth factor receptor bound protein 7	1.23827	-2.13914	0.257793	0.408932	1
2018	EMX2	empty spiracles homeobox 2	1.39956	-0.517111	0.316255	0.409033	1
5064	PALM	paralemmin	1.20279	1.7134	0.245572	0.409085	1
5343	PLGLB1	plasminogen-like B1	-1.15434	-2.27043	-0.234195	0.409105	1
342527	SMTNL2	smoothelin like 2	1.20343	-2.81797	0.244171	0.409946	1
283385	MORN3	MORN repeat containing 3	-1.17058	-1.78713	-0.235011	0.410047	1
100505826	STK4-AS1	STK4 antisense RNA 1 (head to head)	-1.1501	-1.25525	-0.23113	0.410166	1
132989	C4orf36	chromosome 4 open reading frame 36	-1.11446	0.276868	-0.228619	0.410222	1
79095	C9orf16	chromosome 9 open reading frame 16	1.12673	3.02568	0.22799	0.410619	1
5078	PAX4	paired box 4	-1.20204	-2.82642	-0.24236	0.410691	1
100506564	THEGL	theg spermatid protein like	-1.24502	-2.04003	-0.257416	0.410697	1
2498	FTH1P3	ferritin heavy chain 1 pseudogene 3	1.20949	-1.02523	0.244596	0.4108	1
7298	TYMS	thymidylate synthetase	-1.12391	0.409881	-0.225964	0.411372	1
713	C1QB	complement C1q B chain	1.44353	-0.536285	0.327889	0.411468	1
440503	PLIN5	perilipin 5	-1.26231	-0.88631	-0.262596	0.411558	1
2791	GNG11	G protein subunit gamma 11	1.13776	4.10865	0.22601	0.411723	1
9034	CCRL2	C-C motif chemokine receptor like 2	1.16496	-1.37676	0.228568	0.412475	1
56521	DNAJC12	DnaJ heat shock protein family (Hsp40) member C12	1.1475	-1.04227	0.225267	0.412518	1
4709	NDUFB3	NADH:ubiquinone oxidoreductase subunit B3	1.17424	3.966	0.230484	0.412627	1
9633	TESMIN	testis expressed metallothionein like protein	-1.20324	-0.647589	-0.239248	0.412629	1
3315	HSPB1	heat shock protein family B (small) member 1	1.21556	5.67704	0.242173	0.413472	1
5276	SERPINI2	serpin family I member 2	1.19918	-0.0766358	0.236305	0.413515	1
127294	MYOM3	myomesin 3	1.14571	-0.0534545	0.221404	0.41407	1
26064	RAI14	retinoic acid induced 14	1.0776	5.15673	0.218213	0.414178	1
259307	IL4I1	interleukin 4 induced 1	-1.17358	-1.78363	-0.226789	0.414372	1
3783	KCNN4	potassium calcium-activated channel subfamily N member 4	1.2047	2.05096	0.236297	0.414605	1
27255	CNTN6	contactin 6	-1.20787	-1.56466	-0.237275	0.414695	1
440416	CCDC144NL-AS1	CCDC144NL antisense RNA 1	-1.16109	-1.77568	-0.22286	0.414741	1
10272	FSTL3	follistatin like 3	1.12429	2.93235	0.216562	0.415135	1
127670	TEDDM1	transmembrane epididymal protein 1	-1.11227	1.01091	-0.215005	0.415533	1
2202	EFEMP1	EGF containing fibulin extracellular matrix protein 1	1.16552	6.27382	0.221738	0.415803	1
4131	MAP1B	microtubule associated protein 1B	1.19992	3.82124	0.232402	0.415884	1
126695	KDF1	keratinocyte differentiation factor 1	-1.13369	-1.34278	-0.215044	0.416099	1
4761	NEUROD2	neuronal differentiation 2	-1.19029	-2.41052	-0.228158	0.416392	1
9992	KCNE2	potassium voltage-gated channel subfamily E regulatory subunit 2	-1.17675	-1.14939	-0.222807	0.416897	1
119369	NUDT9P1	nudix hydrolase 9 pseudogene 1	-1.15336	-0.917136	-0.215985	0.417144	1
56944	OLFML3	olfactomedin like 3	1.18262	3.14797	0.224002	0.417268	1
4902	NRTN	neurturin	1.25669	-1.23844	0.251722	0.417548	1
116729	PPP1R27	protein phosphatase 1 regulatory subunit 27	1.16082	-1.88356	0.216948	0.417548	1
50507	NOX4	NADPH oxidase 4	1.26195	1.36004	0.253819	0.41755	1
50943	FOXP3	forkhead box P3	-1.1142	-0.777676	-0.209172	0.417871	1
101929196	THSD4-AS1	THSD4 antisense RNA 1	-1.14218	-2.35846	-0.211311	0.418244	1
100500849	MIR3916	microRNA 3916	-1.13083	-1.61323	-0.208627	0.418656	1
105373989	LOC105373989	putative cuticle collagen 91	-1.15047	-2.63617	-0.211515	0.418932	1
23743	BHMT2	betaine--homocysteine S-methyltransferase 2	1.12026	0.474156	0.206645	0.419037	1
100873973	GPC6-AS2	GPC6 antisense RNA 2	1.16557	3.146	0.215207	0.419087	1
677765	SCARNA18	small Cajal body-specific RNA 18	1.13146	-1.61488	0.206467	0.419611	1
388333	SPDYE4	speedy/RINGO cell cycle regulator family member E4	1.20669	-2.58827	0.228633	0.419696	1
100507388	LOC100507388	uncharacterized LOC100507388	-1.12245	1.40093	-0.205105	0.419745	1
2615	LRRC32	leucine rich repeat containing 32	1.34625	-0.144967	0.283783	0.419764	1
305	ANXA2P3	annexin A2 pseudogene 3	1.29599	-1.94493	0.264387	0.419793	1
114900	C1QTNF4	C1q and TNF related 4	1.18079	2.03758	0.217587	0.420501	1
440119	FZD10-DT	FZD10 divergent transcript	1.17045	0.601895	0.213567	0.420762	1
27344	PCSK1N	proprotein convertase subtilisin/kexin type 1 inhibitor	1.49858	3.41327	0.334001	0.421179	1
9168	TMSB10	thymosin beta 10	1.13339	5.65791	0.201061	0.422103	1
100874078	EIF1AX-AS1	EIF1AX antisense RNA 1	-1.12553	-0.510906	-0.199777	0.422124	1
101927862	CTB-178M22.2	uncharacterized LOC101927862	1.16529	-1.36386	0.207857	0.422934	1
10045	SH2D3A	SH2 domain containing 3A	-1.12145	-0.31027	-0.196774	0.423177	1
90673	PPP1R3E	protein phosphatase 1 regulatory subunit 3E	-1.06396	4.00253	-0.194654	0.423317	1
23284	ADGRL3	adhesion G protein-coupled receptor L3	1.29912	-1.87792	0.26103	0.423444	1
286336	FAM78A	family with sequence similarity 78 member A	1.17608	-1.10206	0.210531	0.42359	1
29128	UHRF1	ubiquitin like with PHD and ring finger domains 1	1.12535	0.459816	0.196336	0.423593	1
6894	TARBP1	TAR (HIV-1) RNA binding protein 1	1.09975	3.60843	0.193979	0.423681	1
1903	S1PR3	sphingosine-1-phosphate receptor 3	1.11644	2.50606	0.19486	0.423744	1
101927780	LINC01303	long intergenic non-protein coding RNA 1303	-1.16523	0.408061	-0.205416	0.424271	1
102724301	LOC102724301	uncharacterized LOC102724301	-1.12545	-2.81407	-0.19409	0.424579	1
1282	COL4A1	collagen type IV alpha 1 chain	1.15217	3.81381	0.199925	0.424891	1
79689	STEAP4	STEAP4 metalloreductase	1.45648	4.84354	0.316612	0.424958	1
115908	CTHRC1	collagen triple helix repeat containing 1	1.14089	5.82063	0.196508	0.424981	1
26083	TBC1D29P	TBC1 domain family member 29, pseudogene	-1.14508	-1.71396	-0.197129	0.425238	1
9536	PTGES	prostaglandin E synthase	1.10975	4.40194	0.190437	0.425316	1
2904	GRIN2B	glutamate ionotropic receptor NMDA type subunit 2B	1.26216	-0.0207795	0.243296	0.425519	1
285025	CCDC141	coiled-coil domain containing 141	1.13864	1.45838	0.194462	0.425691	1
100379571	BACE1-AS	BACE1 antisense RNA	-1.15409	-0.27025	-0.198552	0.425947	1
23768	FLRT2	fibronectin leucine rich transmembrane protein 2	-1.26886	1.99776	-0.245405	0.426067	1
3284	HSD3B2	hydroxy-delta-5-steroid dehydrogenase, 3 beta- and steroid delta-isomerase 2	1.15489	-2.43508	0.198144	0.426311	1
102724235	NA	NA	-1.10672	-1.49982	-0.187717	0.42633	1
646019	CBY3	chibby family member 3	-1.10709	-1.63491	-0.187284	0.426519	1
728228	LINC01433	long intergenic non-protein coding RNA 1433	-1.12232	-2.07923	-0.188934	0.426615	1
6892	TAPBP	TAP binding protein	1.27335	-2.2664	0.246396	0.426775	1
84929	FIBCD1	fibrinogen C domain containing 1	-1.14611	-1.15982	-0.194277	0.426848	1
1138	CHRNA5	cholinergic receptor nicotinic alpha 5 subunit	-1.11834	-0.750959	-0.187608	0.426915	1
1053	CEBPE	CCAAT enhancer binding protein epsilon	1.15041	-2.48113	0.194934	0.427233	1
101928022	LINC01214	long intergenic non-protein coding RNA 1214	1.13878	-2.45854	0.191103	0.427358	1
100130894	VAC14-AS1	VAC14 antisense RNA 1	-1.12092	-1.38832	-0.186933	0.427392	1
56662	VTRNA1-3	vault RNA 1-3	1.16197	-2.72654	0.198647	0.427449	1
51655	RASD1	ras related dexamethasone induced 1	1.10216	5.53553	0.18425	0.427611	1
4558	TRNF	tRNA	1.28768	-2.11529	0.250579	0.428222	1
53836	GPR87	G protein-coupled receptor 87	1.13424	-2.78837	0.187792	0.428375	1
100861516	RAI1-AS1	RAI1 antisense RNA 1	-1.09869	0.0923232	-0.181934	0.428463	1
728673	LOC728673	uncharacterized LOC728673	1.11357	-0.841093	0.18303	0.42859	1
1040	CDS1	CDP-diacylglycerol synthase 1	-1.09011	0.716797	-0.181029	0.428693	1
100033416	SNORD116-4	small nucleolar RNA, C/D box 116-4	-1.15141	-1.8022	-0.191996	0.429032	1
5744	PTHLH	parathyroid hormone like hormone	-1.08977	2.45797	-0.179952	0.429116	1
9429	ABCG2	ATP binding cassette subfamily G member 2 (Junior blood group)	1.11952	-1.35443	0.181957	0.429498	1
145741	C2CD4A	C2 calcium dependent domain containing 4A	1.16782	-2.13623	0.197413	0.429564	1
253152	EPHX4	epoxide hydrolase 4	-1.12825	-1.91202	-0.183625	0.429634	1
100133612	LINC01134	long intergenic non-protein coding RNA 1134	-1.13221	-2.14451	-0.184171	0.429886	1
100132077	LOC100132077	uncharacterized LOC100132077	-1.1333	-1.23729	-0.18433	0.429961	1
727866	FAM156B	family with sequence similarity 156 member B	1.2782	-1.90893	0.243576	0.4308	1
136227	COL26A1	collagen type XXVI alpha 1 chain	1.13741	-0.743675	0.183932	0.43081	1
102724730	NA	NA	-1.13328	-2.57257	-0.182135	0.43107	1
54857	GDPD2	glycerophosphodiester phosphodiesterase domain containing 2	-1.13424	-1.92134	-0.181655	0.43147	1
102467213	LINC01950	long intergenic non-protein coding RNA 1950	-1.12552	-2.74516	-0.178819	0.431615	1
100996571	CYYR1-AS1	cysteine and tyrosine rich 1 antisense RNA 1	1.16553	-2.68073	0.192882	0.431822	1
55303	GIMAP4	GTPase, IMAP family member 4	1.23104	-1.77318	0.221152	0.432434	1
81493	SYNC	syncoilin, intermediate filament protein	1.13965	0.423117	0.181468	0.432545	1
116441	TM4SF18	transmembrane 4 L six family member 18	1.22299	-2.43673	0.217266	0.432664	1
8076	MFAP5	microfibril associated protein 5	1.29442	-1.61663	0.248001	0.432822	1
317751	MESTIT1	MEST intronic transcript 1, antisense RNA	-1.17172	-2.40454	-0.193976	0.432851	1
25864	ABHD14A	abhydrolase domain containing 14A	1.11482	2.29894	0.173576	0.432874	1
1290	COL5A2	collagen type V alpha 2 chain	1.09671	9.82798	0.170919	0.432882	1
6335	SCN9A	sodium voltage-gated channel alpha subunit 9	1.21956	-1.31111	0.215445	0.432883	1
143941	TTC36	tetratricopeptide repeat domain 36	-1.09505	-1.25452	-0.170637	0.432945	1
646588	LOC646588	uncharacterized LOC646588	-1.10946	3.36494	-0.17223	0.433012	1
6326	SCN2A	sodium voltage-gated channel alpha subunit 2	1.18854	-0.663065	0.201023	0.433168	1
2327	FMO2	flavin containing monooxygenase 2	1.39009	-0.237847	0.28447	0.433199	1
101928388	PLA2G4E-AS1	PLA2G4E antisense RNA 1	-1.15649	-2.50797	-0.18691	0.433201	1
5267	SERPINA4	serpin family A member 4	-1.12738	-2.15864	-0.175974	0.433297	1
101927944	FAM53B-AS1	FAM53B antisense RNA 1	-1.10987	-0.368036	-0.17155	0.433347	1
6286	S100P	S100 calcium binding protein P	1.14638	-1.94779	0.182553	0.433362	1
137735	ABRA	actin binding Rho activating protein	-1.09271	-0.282856	-0.169436	0.433368	1
959	CD40LG	CD40 ligand	-1.11456	-1.9885	-0.172318	0.433428	1
23508	TTC9	tetratricopeptide repeat domain 9	1.13081	2.1404	0.175475	0.434131	1
712	C1QA	complement C1q A chain	1.25476	-1.09328	0.229596	0.43414	1
6010	RHO	rhodopsin	-1.1436	-2.38124	-0.180095	0.434165	1
57761	TRIB3	tribbles pseudokinase 3	-1.09748	1.26053	-0.167206	0.43445	1
340419	RSPO2	R-spondin 2	-1.15317	4.68637	-0.183466	0.434485	1
6657	SOX2	SRY-box 2	1.15206	-2.34638	0.18285	0.43458	1
221935	SDK1	sidekick cell adhesion molecule 1	1.11159	0.636907	0.167986	0.435128	1
9315	NREP	neuronal regeneration related protein	1.10928	4.5018	0.167067	0.435317	1
222698	NKAPL	NFKB activating protein like	-1.07244	0.334227	-0.163058	0.435657	1
50859	SPOCK3	SPARC (osteonectin), cwcv and kazal like domains proteoglycan 3	1.22056	2.52041	0.212427	0.435679	1
101929452	LOC101929452	uncharacterized LOC101929452	1.11999	-1.04435	0.168693	0.435859	1
100506621	LINC01279	long intergenic non-protein coding RNA 1279	1.10633	6.35377	0.164572	0.436176	1
729230	CCR2	C-C motif chemokine receptor 2	1.15055	-2.68863	0.179313	0.436409	1
2153	F5	coagulation factor V	1.0924	5.95291	0.161257	0.436713	1
8366	HIST1H4B	histone cluster 1 H4 family member b	-1.14153	2.23073	-0.174981	0.436721	1
101929760	PIK3IP1-AS1	PIK3IP1 antisense RNA 1 (head to head)	1.1023	-0.94399	0.162018	0.436976	1
624	BDKRB2	bradykinin receptor B2	1.1228	1.93261	0.167164	0.437115	1
29895	MYLPF	myosin light chain, phosphorylatable, fast skeletal muscle	1.13738	-1.44002	0.172587	0.437138	1
5726	TAS2R38	taste 2 receptor member 38	-1.1365	-2.7703	-0.171936	0.437315	1
8912	CACNA1H	calcium voltage-gated channel subunit alpha1 H	-1.1242	1.30771	-0.167213	0.437347	1
9966	TNFSF15	TNF superfamily member 15	1.2133	0.32243	0.207015	0.437375	1
100124537	SNORA70B	small nucleolar RNA, H/ACA box 70B	-1.10541	-1.62362	-0.161622	0.437436	1
1284	COL4A2	collagen type IV alpha 2 chain	1.14372	4.27356	0.17447	0.43761	1
101927221	UBR5-AS1	UBR5 antisense RNA 1	-1.10243	-0.611393	-0.159588	0.438079	1
3142	HLX	H2.0 like homeobox	-1.13014	-0.573195	-0.16796	0.438161	1
6274	S100A3	S100 calcium binding protein A3	1.11718	1.12196	0.161736	0.438984	1
160492	LMNTD1	lamin tail domain containing 1	-1.1911	-2.52069	-0.19456	0.438992	1
101927628	NA	NA	-1.10287	-1.37866	-0.157263	0.439188	1
7350	UCP1	uncoupling protein 1	-1.11269	-1.95369	-0.159491	0.439396	1
947	CD34	CD34 molecule	1.21849	0.717573	0.206562	0.439804	1
284759	SIRPB2	signal regulatory protein beta 2	1.16902	-1.92464	0.182738	0.43995	1
2252	FGF7	fibroblast growth factor 7	1.25866	0.985055	0.224731	0.439953	1
844	CASQ1	calsequestrin 1	1.11824	-0.864805	0.160285	0.439956	1
100129461	LYRM4-AS1	LYRM4 antisense RNA 1	1.08912	0.799297	0.153106	0.439978	1
158257	LINC02603	long intergenic non-protein coding RNA 2603	-1.10122	2.69378	-0.154982	0.440073	1
101928764	LOC101928764	coiled-coil domain-containing protein 144B	-1.07957	-0.564653	-0.149647	0.441062	1
23242	COBL	cordon-bleu WH2 repeat protein	1.09679	2.14135	0.150225	0.441811	1
653145	ANXA8	annexin A8	1.14499	-1.04156	0.168628	0.441846	1
100189253	TRY-ATA1-1	transfer RNA-Tyr (ATA) 1-1	-1.10305	-2.41564	-0.151603	0.441907	1
80320	SP6	Sp6 transcription factor	1.11202	-0.359044	0.153918	0.442199	1
283212	KLHL35	kelch like family member 35	1.09118	1.55429	0.146787	0.442849	1
123811	FOPNL	FGFR1OP N-terminal like	1.12838	-0.317134	0.159198	0.443013	1
83853	ROPN1L	rhophilin associated tail protein 1 like	-1.12865	-1.80767	-0.159256	0.443052	1
53904	MYO3A	myosin IIIA	1.35062	1.17047	0.259301	0.443211	1
100130301	C8orf89	chromosome 8 open reading frame 89	1.09997	-1.95528	0.147147	0.44367	1
100129845	PCOLCE-AS1	PCOLCE antisense RNA 1	-1.06709	0.177661	-0.141252	0.444228	1
2149	F2R	coagulation factor II thrombin receptor	1.23607	-0.258752	0.209682	0.444376	1
100189177	TRC-GCA19-1	transfer RNA-Cys (GCA) 19-1	-1.08012	-0.631079	-0.140465	0.444867	1
146862	UNC45B	unc-45 myosin chaperone B	1.18563	-2.53815	0.184773	0.444892	1
8190	MIA	MIA SH3 domain containing	1.12986	4.40868	0.156708	0.445091	1
401109	LINC00885	long intergenic non-protein coding RNA 885	1.16354	0.637056	0.173385	0.445127	1
147407	SLC25A52	solute carrier family 25 member 52	1.10065	-2.09561	0.143607	0.445575	1
84811	BUD13	BUD13 homolog	-1.08693	2.41797	-0.13978	0.445625	1
79895	ATP8B4	ATPase phospholipid transporting 8B4 (putative)	1.10244	1.52242	0.14347	0.445977	1
1674	DES	desmin	1.13302	-0.404134	0.156348	0.446399	1
285679	C5orf60	chromosome 5 open reading frame 60	-1.11085	-2.44899	-0.145992	0.446423	1
7850	IL1R2	interleukin 1 receptor type 2	1.21776	-1.02782	0.198783	0.446476	1
440295	GOLGA6L9	golgin A6 family-like 9	-1.13703	-0.193439	-0.158198	0.446503	1
3055	HCK	HCK proto-oncogene, Src family tyrosine kinase	1.18208	-1.72437	0.181057	0.446573	1
7305	TYROBP	TYRO protein tyrosine kinase binding protein	1.31426	-0.599403	0.24146	0.446638	1
780852	SNORD3B-2	small nucleolar RNA, C/D box 3B-2	1.20414	-2.21057	0.19167	0.446926	1
414243	LINC00595	long intergenic non-protein coding RNA 595	1.11131	-2.65343	0.144912	0.447191	1
5005	ORM2	orosomucoid 2	-1.14046	-1.99716	-0.15892	0.447255	1
94233	OPN4	opsin 4	1.16428	-2.4364	0.170938	0.447456	1
124359	CDYL2	chromodomain Y like 2	1.15386	0.829188	0.165375	0.447601	1
391267	ANKRD20A11P	ankyrin repeat domain 20 family member A11, pseudogene	1.12989	-2.57872	0.15276	0.447847	1
728715	LOC728715	ovostatin homolog 2	-1.09719	-2.52731	-0.137809	0.448001	1
3750	KCND1	potassium voltage-gated channel subfamily D member 1	1.0893	1.01049	0.13515	0.44806	1
23406	COTL1	coactosin like F-actin binding protein 1	1.05915	3.30431	0.131028	0.448223	1
145241	ADAM21P1	ADAM metallopeptidase domain 21 pseudogene 1	-1.10925	-1.85776	-0.142281	0.448241	1
729	C6	complement C6	1.20924	-2.08678	0.19276	0.448246	1
693168	MIR583	microRNA 583	-1.07763	-2.60182	-0.131983	0.448345	1
100289410	MCF2L-AS1	MCF2L antisense RNA 1	1.11689	-2.84213	0.145124	0.448692	1
101929279	LOC101929279	uncharacterized LOC101929279	1.12511	-1.82457	0.1486	0.449104	1
146712	B3GNTL1	UDP-GlcNAc:betaGal beta-1,3-N-acetylglucosaminyltransferase like 1	-1.10251	-1.22156	-0.137746	0.449206	1
393046	OR2A5	olfactory receptor family 2 subfamily A member 5	1.09546	-2.0428	0.134706	0.449332	1
286102	TMED10P1	transmembrane p24 trafficking protein 10 pseudogene 1	1.15031	3.68001	0.161408	0.449335	1
1295	COL8A1	collagen type VIII alpha 1 chain	1.26392	1.38562	0.216981	0.449628	1
340152	ZC3H12D	zinc finger CCCH-type containing 12D	1.10774	0.222287	0.13927	0.449687	1
4257	MGST1	microsomal glutathione S-transferase 1	1.14416	0.798523	0.157296	0.450049	1
219293	ATAD3C	ATPase family, AAA domain containing 3C	1.0982	1.3875	0.133688	0.450516	1
7045	TGFBI	transforming growth factor beta induced	1.17014	6.41095	0.17041	0.450642	1
440184	CCDC196	coiled-coil domain containing 196	1.08445	0.188516	0.128055	0.450854	1
101410544	RMDN2-AS1	RMDN2 antisense RNA 1	-1.07682	-2.57951	-0.126114	0.450873	1
100033432	SNORD116-21	small nucleolar RNA, C/D box 116-21	1.14904	-0.468369	0.158313	0.451371	1
440519	ZNF724	zinc finger protein 724	-1.09159	-1.43185	-0.129199	0.451542	1
91461	PKDCC	protein kinase domain containing, cytoplasmic	1.08308	3.24517	0.1262	0.451569	1
23555	TSPAN15	tetraspanin 15	1.09729	-0.378489	0.131501	0.45157	1
404217	CTXN1	cortexin 1	1.12957	-1.59586	0.147461	0.4517	1
4881	NPR1	natriuretic peptide receptor 1	1.15947	-1.24714	0.163423	0.451784	1
100874039	THOC7-AS1	THOC7 antisense RNA 1	-1.07323	-0.274067	-0.123205	0.451867	1
41	ASIC1	acid sensing ion channel subunit 1	1.07789	0.849147	0.123447	0.452209	1
100500837	MIR3606	microRNA 3606	1.10326	-1.23244	0.133188	0.452218	1
57822	GRHL3	grainyhead like transcription factor 3	-1.08694	-1.00887	-0.126052	0.4523	1
2038	EPB42	erythrocyte membrane protein band 4.2	-1.11784	-1.56358	-0.140341	0.452378	1
390877	LOC390877	adenylate kinase isoenzyme 1-like	1.10268	-2.11002	0.132358	0.452576	1
112597	CYTOR	cytoskeleton regulator RNA	1.08816	1.5345	0.125609	0.452786	1
57491	AHRR	aryl-hydrocarbon receptor repressor	1.09192	-0.509636	0.126831	0.452955	1
162461	TMEM92	transmembrane protein 92	-1.08884	0.799826	-0.125512	0.452986	1
391059	FRRS1	ferric chelate reductase 1	1.09463	-0.171266	0.127839	0.453057	1
102465525	MIR6870	microRNA 6870	-1.07857	-2.89457	-0.12163	0.453164	1
55561	CDC42BPG	CDC42 binding protein kinase gamma	1.13279	-0.716834	0.147251	0.453271	1
3270	HRC	histidine rich calcium binding protein	1.14918	-2.55924	0.155602	0.453809	1
29881	NPC1L1	NPC1 like intracellular cholesterol transporter 1	-1.0834	1.44421	-0.121883	0.453833	1
102467146	MAFTRR	MAF transcriptional regulator RNA	1.10716	-1.43288	0.132441	0.454043	1
101805492	CASC9	cancer susceptibility 9	1.11263	-1.10849	0.134824	0.454416	1
730087	ZNF726	zinc finger protein 726	1.08147	-1.27569	0.119114	0.454931	1
6173	RPL36A	ribosomal protein L36a	1.04502	2.52463	0.113909	0.454939	1
7135	TNNI1	troponin I1, slow skeletal type	1.20126	-2.10799	0.181894	0.454988	1
101928992	LINC02069	long intergenic non-protein coding RNA 2069	-1.0866	-1.52863	-0.120547	0.455282	1
677830	SNORA50A	small nucleolar RNA, H/ACA box 50A	1.0988	-0.951405	0.126133	0.455422	1
101929718	LOC101929718	uncharacterized LOC101929718	1.07767	-0.770912	0.116645	0.455517	1
386617	KCTD8	potassium channel tetramerization domain containing 8	-1.1025	-2.63794	-0.127908	0.455522	1
286	ANK1	ankyrin 1	1.11803	-0.565642	0.136216	0.455632	1
1047	CLGN	calmegin	-1.09311	-1.95054	-0.122734	0.455787	1
81567	TXNDC5	thioredoxin domain containing 5	1.08575	0.52794	0.119254	0.455823	1
101928353	EVADR	uncharacterized LOC101928353	-1.07587	-3.0357	-0.114866	0.456118	1
100128553	CTAGE4	CTAGE family member 4	-1.07511	-1.97098	-0.114361	0.456247	1
102724668	DPY19L1P2	DPY19L1 pseudogene 2	-1.06986	-0.620062	-0.112611	0.456357	1
100286979	ANAPC1P1	anaphase promoting complex subunit 1 pseudogene 1	1.12005	-2.19682	0.136409	0.456396	1
441294	CTAGE15	CTAGE family member 15	-1.067	-2.10521	-0.111035	0.456775	1
101929215	CTD-2201I18.1	uncharacterized LOC101929215	1.10769	0.24117	0.128826	0.456917	1
1288	COL4A6	collagen type IV alpha 6 chain	-1.10614	-1.23408	-0.127956	0.45693	1
4846	NOS3	nitric oxide synthase 3	1.08656	-0.655064	0.117341	0.457196	1
5097	PCDH1	protocadherin 1	1.08548	1.53884	0.116734	0.457258	1
8869	ST3GAL5	ST3 beta-galactoside alpha-2,3-sialyltransferase 5	-1.03505	2.42989	-0.106677	0.457785	1
10346	TRIM22	tripartite motif containing 22	1.10438	0.833737	0.125842	0.457796	1
50832	TAS2R4	taste 2 receptor member 4	-1.0981	0.456134	-0.121786	0.458227	1
728606	PCAT18	prostate cancer associated transcript 18	1.08136	-2.44484	0.113181	0.458256	1
170692	ADAMTS18	ADAM metallopeptidase with thrombospondin type 1 motif 18	-1.16944	-2.11496	-0.161983	0.458288	1
9842	PLEKHM1	pleckstrin homology and RUN domain containing M1	-1.10088	-2.53758	-0.123187	0.458329	1
5166	PDK4	pyruvate dehydrogenase kinase 4	-1.09442	5.26876	-0.119561	0.458385	1
374739	TEPP	testis, prostate and placenta expressed	-1.11179	-1.2062	-0.12929	0.458399	1
79570	NKAIN1	sodium/potassium transporting ATPase interacting 1	1.10278	-2.58544	0.124151	0.458409	1
101927560	LOC101927560	uncharacterized LOC101927560	-1.06885	-0.808581	-0.107594	0.45864	1
100506115	SMIM25	small integral membrane protein 25	1.11265	-2.46273	0.129299	0.458803	1
284379	LOC284379	solute carrier family 7 member 3 pseudogene	-1.08957	-2.76552	-0.115711	0.459263	1
4313	MMP2	matrix metallopeptidase 2	1.08876	6.29942	0.115079	0.459402	1
100505561	LINC00866	long intergenic non-protein coding RNA 866	1.09074	-2.02344	0.115967	0.459525	1
27087	B3GAT1	beta-1,3-glucuronyltransferase 1	1.14215	-2.12877	0.145303	0.459769	1
79160	LINC01711	long intergenic non-protein coding RNA 1711	1.0729	-1.34075	0.106445	0.460015	1
3570	IL6R	interleukin 6 receptor	-1.05736	5.4416	-0.101656	0.460139	1
7200	TRH	thyrotropin releasing hormone	-1.08912	-1.67116	-0.11386	0.460396	1
105374379	NA	NA	1.05625	0.78166	0.100858	0.460412	1
56265	CPXM1	carboxypeptidase X, M14 family member 1	1.21981	-1.29998	0.185889	0.460566	1
441239	LOC441239	uncharacterized LOC441239	-1.04935	1.08788	-0.0987413	0.461011	1
219790	RTKN2	rhotekin 2	1.13885	-1.42334	0.14206	0.461094	1
93034	NT5C1B	5'-nucleotidase, cytosolic IB	-1.07079	-2.22492	-0.102927	0.461496	1
843	CASP10	caspase 10	1.0951	-0.121687	0.115737	0.46154	1
102723590	BMP7-AS1	BMP7 antisense RNA 1	-1.06899	-3.15672	-0.101338	0.461958	1
692106	SNORD65	small nucleolar RNA, C/D box 65	-1.06799	-2.07941	-0.10083	0.46201	1
392138	OR2A25	olfactory receptor family 2 subfamily A member 25	1.06596	-2.24237	0.0999112	0.462071	1
3274	HRH2	histamine receptor H2	1.17592	-1.37071	0.161756	0.462216	1
401190	RGS7BP	regulator of G protein signaling 7 binding protein	-1.10101	-0.824786	-0.118346	0.462273	1
728175	LINC02363	long intergenic non-protein coding RNA 2363	-1.10241	-1.81965	-0.118431	0.462927	1
8277	TKTL1	transketolase like 1	1.09792	-2.3951	0.115633	0.462999	1
89790	SIGLEC10	sialic acid binding Ig like lectin 10	1.09947	-2.32459	0.116343	0.463194	1
392636	AGMO	alkylglycerol monooxygenase	1.09458	-1.39825	0.113307	0.46326	1
150468	CKAP2L	cytoskeleton associated protein 2 like	1.07806	-0.798354	0.103708	0.463261	1
121355	GTSF1	gametocyte specific factor 1	-1.07726	-0.89076	-0.103243	0.46328	1
101928377	LOC101928377	uncharacterized LOC101928377	-1.07056	0.252617	-0.0997022	0.463335	1
51176	LEF1	lymphoid enhancer binding factor 1	1.1143	-0.596588	0.125148	0.463381	1
53841	CDHR5	cadherin related family member 5	-1.05148	-2.89341	-0.0918864	0.463977	1
100505601	PARD3-AS1	PARD3 antisense RNA 1	1.09751	-2.27254	0.11415	0.464058	1
6886	TAL1	TAL bHLH transcription factor 1, erythroid differentiation factor	-1.08722	-1.02819	-0.107717	0.464209	1
348645	C22orf34	chromosome 22 open reading frame 34	1.21911	-1.55557	0.18225	0.464254	1
650226	LOC650226	ankyrin repeat domain 26 pseudogene	-1.09225	-1.5058	-0.110626	0.464322	1
10098	TSPAN5	tetraspanin 5	-1.06625	1.85829	-0.0959177	0.464379	1
2173	FABP7	fatty acid binding protein 7	-1.087	-2.33919	-0.107175	0.464537	1
942	CD86	CD86 molecule	1.10969	-2.01944	0.120632	0.465006	1
646396	REREP3	arginine-glutamic acid dipeptide repeats pseudogene 3	1.11678	-2.29177	0.124457	0.465546	1
55510	DDX43	DEAD-box helicase 43	1.04734	2.25571	0.0874711	0.465614	1
100128191	TMPO-AS1	TMPO antisense RNA 1	-1.04603	0.471583	-0.0868595	0.465803	1
100616114	MIR4668	microRNA 4668	-1.06308	-2.60448	-0.09188	0.46589	1
692195	SNORD75	small nucleolar RNA, C/D box 75	-1.0672	-2.57665	-0.0938514	0.465946	1
100131626	LOC100131626	uncharacterized LOC100131626	-1.04995	-2.5989	-0.0868572	0.46608	1
8913	CACNA1G	calcium voltage-gated channel subunit alpha1 G	1.09471	-0.78569	0.109802	0.466389	1
374987	NEXN-AS1	NEXN antisense RNA 1	1.06071	-0.754495	0.0898745	0.466418	1
90952	ESAM	endothelial cell adhesion molecule	1.11198	-1.56802	0.120245	0.4668	1
3569	IL6	interleukin 6	1.11289	-1.30614	0.120736	0.466878	1
9831	ZNF623	zinc finger protein 623	-1.05493	-2.57991	-0.0864495	0.46698	1
102466516	MIR6071	microRNA 6071	-1.05257	-1.42434	-0.0856148	0.466992	1
254100	SSSCA1-AS1	SSSCA1 antisense RNA 1 (head to head)	-1.03693	0.0385536	-0.08204	0.467535	1
57633	LRRN1	leucine rich repeat neuronal 1	1.0534	1.29191	0.0846384	0.467627	1
3158	HMGCS2	3-hydroxy-3-methylglutaryl-CoA synthase 2	-1.1118	-2.55348	-0.119054	0.467912	1
55061	SUSD4	sushi domain containing 4	1.10513	-0.884823	0.114833	0.467921	1
3626	INHBC	inhibin subunit beta C	-1.07309	-1.47146	-0.0942243	0.46809	1
55509	BATF3	basic leucine zipper ATF-like transcription factor 3	1.05741	1.20963	0.0853778	0.468146	1
146664	MGAT5B	alpha-1,6-mannosylglycoprotein 6-beta-N-acetylglucosaminyltransferase B	1.14134	-1.4677	0.136829	0.468194	1
79191	IRX3	iroquois homeobox 3	1.13358	-0.990297	0.13195	0.468476	1
4311	MME	membrane metalloendopeptidase	1.20573	-0.565523	0.171795	0.468621	1
4808	NHLH2	nescient helix-loop-helix 2	-1.08832	-2.40554	-0.103088	0.468825	1
1062	CENPE	centromere protein E	1.06921	1.45285	0.0901012	0.469431	1
388719	LINC00272	long intergenic non-protein coding RNA 272	-1.04797	-0.68541	-0.078992	0.469537	1
158055	C9orf163	chromosome 9 open reading frame 163	-1.06682	-2.61388	-0.0879993	0.46991	1
5764	PTN	pleiotrophin	1.06134	3.33094	0.0846116	0.469969	1
6218	RPS17	ribosomal protein S17	1.6026	1.88498	0.313017	0.470148	1
728752	LOC728752	uncharacterized LOC728752	1.07052	-1.60898	0.0897946	0.470351	1
6511	SLC1A6	solute carrier family 1 member 6	1.12834	-2.54163	0.126818	0.470703	1
64231	MS4A6A	membrane spanning 4-domains A6A	1.19821	-0.875147	0.166079	0.470856	1
101928675	LOC101928675	putative uncharacterized protein FLJ44672	1.05831	-2.67539	0.0808166	0.471383	1
1577	CYP3A5	cytochrome P450 family 3 subfamily A member 5	-1.03756	4.35305	-0.0719178	0.471686	1
101929234	LOC101929234	uncharacterized LOC101929234	-1.03783	-0.219357	-0.0710898	0.472055	1
84075	FSCB	fibrous sheath CABYR binding protein	1.06088	-2.1663	0.0813934	0.472131	1
8618	CADPS	calcium dependent secretion activator	1.13815	-2.32594	0.131511	0.472195	1
54596	L1TD1	LINE1 type transposase domain containing 1	1.06277	-1.80489	0.082391	0.472306	1
100009613	LINC02584	long intergenic non-protein coding RNA 2584	-1.05157	-2.75976	-0.0755757	0.472322	1
51466	EVL	Enah/Vasp-like	1.03918	5.05385	0.0706578	0.47235	1
105378105	LOC105378105	uncharacterized LOC105378105	-1.05614	-3.06979	-0.0780485	0.472428	1
4708	NDUFB2	NADH:ubiquinone oxidoreductase subunit B2	1.06109	4.26585	0.0811167	0.472452	1
105370815	NA	NA	-1.04305	-0.182615	-0.0713918	0.472505	1
123096	SLC25A29	solute carrier family 25 member 29	-1.02933	2.77513	-0.0692008	0.472596	1
56130	PCDHB6	protocadherin beta 6	1.02728	2.07418	0.0691392	0.472613	1
100009602	TRY-GTA5-4	transfer RNA-Tyr (GTA) 5-4	1.04227	-3.00353	0.0695455	0.4733	1
677806	SNORA20	small nucleolar RNA, H/ACA box 20	1.05539	-0.978552	0.0763381	0.473337	1
100189032	TRL-TAG3-1	transfer RNA-Leu (TAG) 3-1	-1.04616	-2.49139	-0.0709387	0.473451	1
197003	MGC15885	uncharacterized protein MGC15885	-1.0673	-1.75258	-0.0838832	0.473631	1
100463486	MTRNR2L8	MT-RNR2 like 8	-1.05042	2.50084	-0.0728032	0.47371	1
64785	GINS3	GINS complex subunit 3	1.03605	2.84153	0.0666535	0.473856	1
348654	GEN1	GEN1, Holliday junction 5' flap endonuclease	-1.04423	2.05577	-0.0690603	0.474004	1
93408	MYL10	myosin light chain 10	1.05556	-2.05216	0.0753469	0.474172	1
406892	MIR100	microRNA 100	-1.03958	-2.44206	-0.0667225	0.474247	1
1917	EEF1A2	eukaryotic translation elongation factor 1 alpha 2	1.06245	-2.75078	0.0796507	0.474449	1
3078	CFHR1	complement factor H related 1	-1.14091	-0.0607349	-0.131212	0.474594	1
100631378	LOC100631378	uncharacterized 100631378	-1.03932	-0.376146	-0.0652491	0.474943	1
642636	RAD21L1	RAD21 cohesin complex component like 1	1.07793	-2.74801	0.0899016	0.475006	1
7478	WNT8A	Wnt family member 8A	-1.05617	-2.12212	-0.0744664	0.475211	1
9381	OTOF	otoferlin	-1.07836	-0.952196	-0.0898018	0.475437	1
442319	ZNF727	zinc finger protein 727	-1.04599	1.63838	-0.0670573	0.475837	1
375616	KCP	kielin cysteine rich BMP regulator	1.12357	-1.68615	0.119438	0.476055	1
10110	SGK2	SGK2, serine/threonine kinase 2	-1.03236	0.508163	-0.06097	0.476059	1
101928896	LOC101928896	uncharacterized LOC101928896	-1.0369	-0.834834	-0.0618235	0.476238	1
6280	S100A9	S100 calcium binding protein A9	1.09633	-1.47982	0.101505	0.476259	1
100129480	MKRN2OS	MKRN2 opposite strand	-1.04665	1.02504	-0.0661952	0.476737	1
171024	SYNPO2	synaptopodin 2	1.07664	0.95022	0.086579	0.477682	1
284	ANGPT1	angiopoietin 1	1.09937	-0.339423	0.102351	0.477751	1
1548	CYP2A6	cytochrome P450 family 2 subfamily A member 6	1.03761	-1.02946	0.0587165	0.478136	1
81697	OR2B2	olfactory receptor family 2 subfamily B member 2	-1.04687	-2.99911	-0.0644592	0.478201	1
643180	CCT6P3	chaperonin containing TCP1 subunit 6 pseudogene 3	-1.0198	1.6173	-0.0549692	0.478217	1
440926	H3F3AP4	H3 histone, family 3A, pseudogene 4	1.05222	1.76882	0.0681352	0.478327	1
84701	COX4I2	cytochrome c oxidase subunit 4I2	1.05487	-2.8921	0.0697057	0.478686	1
105370708	LOC105370708	uncharacterized LOC105370708	-1.06962	-2.32526	-0.0806116	0.478695	1
204962	SLC44A5	solute carrier family 44 member 5	1.05419	0.854784	0.0689356	0.47895	1
51032	CELA2B	chymotrypsin like elastase family member 2B	-1.0634	-1.64746	-0.0757007	0.479049	1
692196	SNORD76	small nucleolar RNA, C/D box 76	1.04578	-0.419881	0.06254	0.479166	1
283208	P4HA3	prolyl 4-hydroxylase subunit alpha 3	1.02683	4.26829	0.052322	0.479415	1
153571	C5orf38	chromosome 5 open reading frame 38	-1.05727	-0.257987	-0.0707469	0.479452	1
1836	SLC26A2	solute carrier family 26 member 2	1.04459	6.38436	0.0612213	0.479563	1
730249	ACOD1	aconitate decarboxylase 1	-1.05525	-2.73925	-0.0688566	0.479839	1
8743	TNFSF10	TNF superfamily member 10	1.02261	3.64083	0.0507532	0.47991	1
100132463	CLDN24	claudin 24	1.03013	-1.28876	0.0518967	0.480009	1
406974	MIR197	microRNA 197	-1.03727	-2.38909	-0.055415	0.480162	1
56114	PCDHGA1	protocadherin gamma subfamily A, 1	1.03499	-1.01749	0.0539894	0.480175	1
645996	NAP1L6	nucleosome assembly protein 1 like 6	-1.04214	-1.66335	-0.05865	0.480246	1
2318	FLNC	filamin C	1.2282	1.00429	0.17364	0.480324	1
8685	MARCO	macrophage receptor with collagenous structure	1.1989	-0.453265	0.158995	0.480391	1
3355	HTR1F	5-hydroxytryptamine receptor 1F	1.09112	-2.32017	0.0943897	0.48074	1
54898	ELOVL2	ELOVL fatty acid elongase 2	-1.03844	-0.758081	-0.0552925	0.480841	1
123879	DCUN1D3	defective in cullin neddylation 1 domain containing 3	-1.03697	2.16634	-0.0536811	0.481301	1
140947	DCANP1	dendritic cell associated nuclear protein	-1.03773	-3.08403	-0.0541347	0.481362	1
223075	ITPRID1	ITPR interacting domain containing 1	1.09445	4.78673	0.0961796	0.481443	1
138065	RNF183	ring finger protein 183	-1.05462	-1.50047	-0.0666587	0.481713	1
84941	HSH2D	hematopoietic SH2 domain containing	1.13655	-0.202961	0.123203	0.481721	1
105372022	NA	NA	-1.03619	-2.20676	-0.0522932	0.481956	1
1511	CTSG	cathepsin G	1.04803	-2.49832	0.0609065	0.482385	1
100303749	LOC100303749	LSM3 homolog, U6 small nuclear RNA associated (S. cerevisiae) pseudogene	-1.04716	-0.371335	-0.06013	0.482476	1
5366	PMAIP1	phorbol-12-myristate-13-acetate-induced protein 1	-1.08873	-0.764736	-0.0913446	0.482603	1
196385	DNAH10	dynein axonemal heavy chain 10	1.06036	-1.38763	0.0700251	0.483038	1
728963	RPS15AP10	ribosomal protein S15a pseudogene 10	-1.02481	1.18257	-0.0435905	0.483206	1
7307	U2AF1	U2 small nuclear RNA auxiliary factor 1	1.11089	-1.18532	0.105922	0.483281	1
100874086	PCDH9-AS3	PCDH9 antisense RNA 3	1.03412	-1.36979	0.0491232	0.483308	1
100126791	EGOT	eosinophil granule ontogeny transcript	1.02472	0.0459057	0.0425672	0.483723	1
1794	DOCK2	dedicator of cytokinesis 2	1.13059	-0.506074	0.118137	0.483737	1
729375	FAM86HP	family with sequence similarity 86, member A pseudogene	1.03217	0.846243	0.0471112	0.48378	1
125704	DIPK1C	divergent protein kinase domain 1C	1.05485	-2.72626	0.0649632	0.483975	1
100132526	FGD5P1	FYVE, RhoGEF and PH domain containing 5 pseudogene 1	-1.04491	-1.56467	-0.0568542	0.484125	1
105372342	NA	NA	-1.0335	-2.24713	-0.0476734	0.484153	1
201305	SPNS3	sphingolipid transporter 3 (putative)	-1.03541	-2.8941	-0.0490241	0.484283	1
100874253	LINC00853	long intergenic non-protein coding RNA 853	1.05273	-1.79613	0.0628961	0.484456	1
5190	PEX6	peroxisomal biogenesis factor 6	-1.01251	4.25511	-0.0389419	0.484564	1
377841	ENTPD8	ectonucleoside triphosphate diphosphohydrolase 8	-1.02656	-1.07306	-0.0419566	0.484697	1
170482	CLEC4C	C-type lectin domain family 4 member C	1.03993	-3.01412	0.0520039	0.485	1
692073	SNORA16A	small nucleolar RNA, H/ACA box 16A	1.03364	-0.968369	0.0466592	0.485194	1
92737	DNER	delta/notch like EGF repeat containing	1.06292	4.38465	0.0702161	0.485452	1
2322	FLT3	fms related tyrosine kinase 3	1.10795	-2.25902	0.102393	0.48561	1
100129858	SCOC-AS1	SCOC antisense RNA 1	1.04018	-0.174177	0.0514449	0.485885	1
93145	OLFM2	olfactomedin 2	1.03979	-0.956597	0.0510799	0.485928	1
100216001	MANCR	mitotically associated long non coding RNA	1.03351	-2.53711	0.0456615	0.486098	1
3217	HOXB7	homeobox B7	1.03408	-2.76163	0.0460534	0.486188	1
221756	SERPINB9P1	serpin family B member 9 pseudogene 1	-1.02879	-0.449854	-0.0415062	0.486352	1
11167	FSTL1	follistatin like 1	1.01329	8.62489	0.0330947	0.486886	1
112885	PHF21B	PHD finger protein 21B	1.07535	-0.859948	0.078603	0.487023	1
105371935	NA	NA	-1.02404	-2.17169	-0.0368463	0.487134	1
57758	SCUBE2	signal peptide, CUB domain and EGF like domain containing 2	1.02237	2.49055	0.035316	0.487358	1
641700	ECSCR	endothelial cell surface expressed chemotaxis and apoptosis regulator	1.06999	-1.76694	0.0742843	0.48747	1
1580	CYP4B1	cytochrome P450 family 4 subfamily B member 1	-1.16895	-1.58356	-0.137974	0.48748	1
4831	NME2	NME/NM23 nucleoside diphosphate kinase 2	1.04099	-0.71526	0.0508584	0.487489	1
102723483	CSE1L-AS1	CSE1L antisense RNA 1	-1.01901	-2.56878	-0.0326273	0.487699	1
6282	S100A11	S100 calcium binding protein A11	1.07488	5.51598	0.0776487	0.488014	1
100505933	ADD3-AS1	ADD3 antisense RNA 1	1.03604	-1.30723	0.0459913	0.48827	1
152225	LINC02085	long intergenic non-protein coding RNA 2085	-1.05204	-0.93374	-0.0593913	0.488543	1
10880	ACTL7B	actin like 7B	-1.02667	-2.99337	-0.0373524	0.48872	1
5973	RENBP	renin binding protein	-1.02572	-2.33064	-0.0364811	0.488758	1
6328	SCN3A	sodium voltage-gated channel alpha subunit 3	1.07365	-1.3617	0.0761355	0.488887	1
80342	TRAF3IP3	TRAF3 interacting protein 3	-1.02705	-0.477797	-0.037307	0.489142	1
440173	LOC440173	uncharacterized LOC440173	-1.02846	0.0690809	-0.0383059	0.489467	1
100190949	C5orf52	chromosome 5 open reading frame 52	-1.01767	-3.02616	-0.0289896	0.489487	1
2056	EPO	erythropoietin	-1.04943	-1.95091	-0.0563863	0.489854	1
9027	NAT8	N-acetyltransferase 8 (putative)	-1.02515	-1.42906	-0.0349418	0.489904	1
10635	RAD51AP1	RAD51 associated protein 1	-1.0178	-0.215677	-0.0284134	0.489994	1
101927921	LINC01478	long intergenic non-protein coding RNA 1478	-1.01813	1.01308	-0.0283292	0.490284	1
100271927	RASA4B	RAS p21 protein activator 4B	-1.03094	-0.268802	-0.039918	0.490331	1
951	CD37	CD37 molecule	-1.01235	1.32604	-0.0245742	0.490387	1
100130197	EFCAB14-AS1	EFCAB14 antisense RNA 1	-1.01687	-1.69144	-0.0271679	0.490399	1
117154	DACH2	dachshund family transcription factor 2	-1.06411	-2.46675	-0.0678523	0.490492	1
9976	CLEC2B	C-type lectin domain family 2 member B	1.0454	-1.62386	0.0524601	0.490696	1
613038	LOC613038	SAGA complex associated factor 29 pseudogene	-1.01601	-3.09973	-0.025765	0.490963	1
64094	SMOC2	SPARC related modular calcium binding 2	1.01502	9.25466	0.0249122	0.491021	1
2070	EYA4	EYA transcriptional coactivator and phosphatase 4	-1.04376	-0.153077	-0.0505899	0.491456	1
101928327	LINC01921	long intergenic non-protein coding RNA 1921	1.01795	-2.53142	0.0268458	0.491542	1
3248	HPGD	15-hydroxyprostaglandin dehydrogenase	1.063	-2.10924	0.0663587	0.491545	1
164656	TMPRSS6	transmembrane serine protease 6	1.02621	-1.21968	0.0346509	0.491577	1
100128573	LOC100128573	uncharacterized LOC100128573	-1.01375	-2.61214	-0.0228207	0.491847	1
1135	CHRNA2	cholinergic receptor nicotinic alpha 2 subunit	1.07101	-2.00629	0.0721907	0.492135	1
151176	ERFE	erythroferrone	1.02797	2.50693	0.0357395	0.492448	1
105369728	LOC105369728	uncharacterized LOC105369728	1.01545	-2.21883	0.0230721	0.493096	1
101410537	MAGEA8-AS1	MAGEA8 antisense RNA 1	-1.01221	-2.38246	-0.019834	0.493241	1
9715	FAM131B	family with sequence similarity 131 member B	-1.03478	-0.987945	-0.0415405	0.493322	1
102724164	NA	NA	-1.00856	0.732506	-0.0163667	0.493723	1
387646	LRRC37A6P	leucine rich repeat containing 37 member A6, pseudogene	-1.01322	-0.571343	-0.0202017	0.493856	1
1272	CNTN1	contactin 1	-1.05175	-1.12716	-0.0559418	0.493932	1
693209	MIR624	microRNA 624	-1.01482	-2.23282	-0.0217114	0.494003	1
100129385	C9orf92	chromosome 9 open reading frame 92	1.0188	-2.67762	0.0257673	0.494027	1
9389	SLC22A14	solute carrier family 22 member 14	-1.0212	-1.3399	-0.0281676	0.494046	1
157869	SBSPON	somatomedin B and thrombospondin type 1 domain containing	1.00871	5.95572	0.0155018	0.494313	1
100129827	MRVI1-AS1	MRVI1 antisense RNA 1	-1.0106	-2.47259	-0.0170474	0.494456	1
440894	LINC01123	long intergenic non-protein coding RNA 1123	-1.00937	-2.65531	-0.0158255	0.494498	1
5460	POU5F1	POU class 5 homeobox 1	-1.01862	-2.81329	-0.0252724	0.494519	1
5265	SERPINA1	serpin family A member 1	1.00988	7.4489	0.0160089	0.494795	1
93649	MYOCD	myocardin	1.08648	-2.32281	0.0820331	0.494803	1
148066	ZNRF4	zinc and ring finger 4	-1.01703	-3.07741	-0.0234531	0.49483	1
79713	IGFLR1	IGF like family receptor 1	-1.00558	0.758105	-0.01266	0.495004	1
100506311	HOTAIRM1	HOXA transcript antisense RNA, myeloid-specific 1	1.02147	1.46434	0.0276211	0.495508	1
11185	INMT	indolethylamine N-methyltransferase	1.00774	0.498234	0.0131211	0.495555	1
677805	SNORA18	small nucleolar RNA, H/ACA box 18	-1.00629	-0.507839	-0.0113374	0.495911	1
4502	MT2A	metallothionein 2A	1.12091	8.51726	0.104494	0.495958	1
51378	ANGPT4	angiopoietin 4	1.03848	-2.58167	0.0434792	0.496	1
4751	NEK2	NIMA related kinase 2	-1.01973	-1.38867	-0.0255416	0.496112	1
389119	INKA1	inka box actin regulator 1	1.0133	0.24423	0.0186062	0.496356	1
159989	DEUP1	deuterosome assembly protein 1	1.01375	0.205662	0.0190748	0.496387	1
449520	GGNBP1	gametogenetin binding protein 1 (pseudogene)	-1.00997	-2.66516	-0.0147222	0.496659	1
102031319	LOC102031319	uncharacterized LOC102031319	1.0329	0.204504	0.0380205	0.496803	1
9978	RBX1	ring-box 1	1.01154	4.52591	0.0163781	0.496891	1
266629	SEC14L3	SEC14 like lipid binding 3	1.03547	-2.32099	0.0401186	0.497363	1
100130899	LOC100130899	uncharacterized LOC100130899	-1.03322	-1.69261	-0.0380304	0.497419	1
1075	CTSC	cathepsin C	1.00854	4.28425	0.0125973	0.497545	1
116444	GRIN3B	glutamate ionotropic receptor NMDA type subunit 3B	-1.00712	-1.23764	-0.0108367	0.497691	1
219833	C11orf45	chromosome 11 open reading frame 45	1.02425	-1.46236	0.0293524	0.497692	1
102724659	LOC102724659	uncharacterized LOC102724659	-1.01001	-2.80009	-0.0141229	0.497937	1
102723886	LYPLAL1-AS1	LYPLAL1 antisense RNA 1	-1.00742	0.630786	-0.0110269	0.498026	1
1825	DSC3	desmocollin 3	-1.01153	3.77078	-0.0156658	0.498414	1
79755	ZNF750	zinc finger protein 750	-1.0019	-0.085268	-0.00397137	0.4985	1
7018	TF	transferrin	-1.00791	5.60159	-0.0112362	0.498947	1
100128126	STAU2-AS1	STAU2 antisense RNA 1	1.00677	-1.82968	0.00974209	0.499228	1
100505666	DCST1-AS1	DCST1 antisense RNA 1	-1.01002	-0.792406	-0.0135953	0.499287	1
642968	FAM163B	family with sequence similarity 163 member B	1.03282	-0.134759	0.0368011	0.499392	1
677781	SCARNA16	small Cajal body-specific RNA 16	1.03361	-2.57737	0.037512	0.499421	1
56649	TMPRSS4	transmembrane serine protease 4	-1.04741	-0.623483	-0.0495797	0.499508	1
100533105	C8orf44-SGK3	C8orf44-SGK3 readthrough	1.01737	-2.17297	0.0215473	0.499677	1
100852408	EGFLAM-AS4	EGFLAM antisense RNA 4	1.00828	-2.89305	0.0113333	0.499945	1
4509	ATP8	ATP synthase F0 subunit 8	1.63158	4.98575	0.293511	0.499962	1
552853	NCRNA00250	non-protein coding RNA 250	-1.00306	-1.96296	-0.00469737	0.500008	1
147463	ANKRD29	ankyrin repeat domain 29	1.03373	-0.499199	0.0372369	0.500379	1
254312	LINC00710	long intergenic non-protein coding RNA 710	1.00366	-1.48924	0.00539779	0.500433	1
387521	TMEM189	transmembrane protein 189	1.00332	2.4873	0.0049477	0.50045	1
100505739	LINC01603	long intergenic non-protein coding RNA 1603	-1.00639	-2.21182	-0.00886002	0.500584	1
158158	RASEF	RAS and EF-hand domain containing	1.0474	-2.21381	0.0490682	0.500654	1
8552	INE1	inactivation escape 1	-1.01209	0.95389	-0.0154916	0.500676	1
7148	TNXB	tenascin XB	1.05563	-1.91597	0.0557693	0.500786	1
7531	YWHAE	tyrosine 3-monooxygenase/tryptophan 5-monooxygenase activation protein epsilon	1.25235	0.673562	0.17036	0.500844	1
100423062	IGLL5	immunoglobulin lambda like polypeptide 5	1.02276	-2.49509	0.0265168	0.501157	1
3586	IL10	interleukin 10	-1.02196	-0.028638	-0.0256849	0.501262	1
100505676	RRS1-AS1	RRS1 antisense RNA 1 (head to head)	-1.00322	-1.09206	-0.00464017	0.501283	1
8359	HIST1H4A	histone cluster 1 H4 family member a	-1.00706	0.589417	-0.00944358	0.50149	1
79838	TMC5	transmembrane channel like 5	-1.02585	-1.27633	-0.0293507	0.501699	1
22941	SHANK2	SH3 and multiple ankyrin repeat domains 2	1.03054	0.839194	0.0336906	0.501958	1
6330	SCN4B	sodium voltage-gated channel beta subunit 4	1.00422	-0.238589	0.00578265	0.502193	1
115827	RAB3C	RAB3C, member RAS oncogene family	1.09046	-1.45243	0.080916	0.502302	1
79893	GGNBP2	gametogenetin binding protein 2	-1.03788	-1.95394	-0.0401417	0.502471	1
169693	TMEM252	transmembrane protein 252	-1.01986	-1.58733	-0.0231123	0.502683	1
494328	MIR379	microRNA 379	0.997124	-3.04049	0	0.50271	1
105371026	LOC105371026	uncharacterized LOC105371026	-1.00803	-1.75109	-0.0103054	0.50278	1
101928191	LOC101928191	uncharacterized LOC101928191	-1.00498	-1.17154	-0.00660562	0.50298	1
105	ADARB2	adenosine deaminase, RNA specific B2 (inactive)	1.04815	0.0706924	0.0486774	0.503097	1
1646	AKR1C2	aldo-keto reductase family 1 member C2	0.996147	5.44703	0	0.503184	1
117195	MRGPRX3	MAS related GPR family member X3	-1.00534	-1.73165	-0.00696514	0.503441	1
284071	MEIOC	meiosis specific with coiled-coil domain	1.00541	0.29754	0.00704351	0.503524	1
104355136	LINC01033	long intergenic non-protein coding RNA 1033	-1.0016	-3.05802	-0.00219424	0.503553	1
1066	CES1	carboxylesterase 1	-1.00533	-2.74224	-0.00687988	0.503915	1
54508	EPB41L4A-DT	EPB41L4A divergent transcript	1.00149	-1.49626	0.00201647	0.504059	1
728558	ENTPD1-AS1	ENTPD1 antisense RNA 1	0.996017	-0.818904	0	0.504259	1
27258	LSM3	LSM3 homolog, U6 small nuclear RNA and mRNA degradation associated	0.996901	4.39564	0	0.504284	1
79400	NOX5	NADPH oxidase 5	1.02869	-1.96743	0.0310837	0.504539	1
49861	CLDN20	claudin 20	-0.993789	2.01966	0	0.504884	1
348808	NPHP3-AS1	NPHP3 antisense RNA 1	1.01182	-2.56589	0.0141043	0.504914	1
142683	ITLN2	intelectin 2	-1.00852	-2.86292	-0.0104314	0.505012	1
4637	MYL6	myosin light chain 6	0.994531	7.63214	0	0.505055	1
100616420	MIR4744	microRNA 4744	-0.993153	-2.9736	0	0.505383	1
5031	P2RY6	pyrimidinergic receptor P2Y6	0.994845	2.52255	0	0.505467	1
284593	FAM41C	family with sequence similarity 41 member C	-0.999225	-3.04524	0	0.505529	1
4537	ND3	NADH dehydrogenase, subunit 3 (complex I)	1.28131	7.45547	0.179948	0.505583	1
653712	LOC653712	intraflagellar transport 122 homolog (Chlamydomonas) pseudogene	-0.992715	-1.52155	0	0.505846	1
93556	EGFEM1P	EGF like and EMI domain containing 1, pseudogene	1.02606	-1.93625	0.0282001	0.505875	1
10235	RASGRP2	RAS guanyl releasing protein 2	1.02177	-2.36918	0.0240367	0.506038	1
8447	DOC2B	double C2 domain beta	-0.994429	-2.73136	0	0.506137	1
101927957	LINC01572	long intergenic non-protein coding RNA 1572	0.993611	-0.251669	0	0.506248	1
100189387	TRI-AAT5-5	transfer RNA-Ile (AAT) 5-5	1.00748	-1.49001	0.00897627	0.506744	1
100506443	ITPKB-IT1	ITPKB intronic transcript 1	-0.996061	-1.87087	0	0.50692	1
388015	RTL1	retrotransposon Gag like 1	-1.01923	0.539101	-0.0212902	0.507025	1
100288801	FRG2C	FSHD region gene 2 family member C	-0.99472	-0.909147	0	0.50709	1
101927682	CD81-AS1	CD81 antisense RNA 1	-0.994862	-1.18133	0	0.507146	1
728130	NUTM2D	NUT family member 2D	0.992545	-0.37991	0	0.507157	1
644249	LOC644249	ankyrin repeat domain-containing protein 18B-like	-0.990506	-2.94124	0	0.507186	1
29089	UBE2T	ubiquitin conjugating enzyme E2 T	-0.995395	-0.689777	0	0.507234	1
89872	AQP10	aquaporin 10	-0.993541	-2.10498	0	0.507489	1
54429	TAS2R5	taste 2 receptor member 5	-0.991417	0.513187	0	0.507495	1
58985	IL22RA1	interleukin 22 receptor subunit alpha 1	0.996529	-2.54204	0	0.507838	1
101929504	LINC02544	long intergenic non-protein coding RNA 2544	0.995299	-1.61666	0	0.507959	1
84229	DRC7	dynein regulatory complex subunit 7	-1.02289	-2.37705	-0.0245924	0.508055	1
58527	ABRACL	ABRA C-terminal like	0.989059	1.52167	0	0.508232	1
5016	OVGP1	oviductal glycoprotein 1	0.989669	2.95354	0	0.508315	1
5788	PTPRC	protein tyrosine phosphatase, receptor type C	1.07884	-1.20009	0.070013	0.508355	1
284697	BTBD8	BTB domain containing 8	-1.02767	0.606982	-0.0289296	0.508599	1
101060026	NA	NA	-0.993514	-2.62226	0	0.508631	1
100652807	NA	NA	-0.991294	-1.42559	0	0.508706	1
285194	TUSC7	tumor suppressor candidate 7	0.991612	-2.40383	0	0.508779	1
8419	BFSP2	beaded filament structural protein 2	-1.00732	-2.69115	-0.00851036	0.508934	1
260341	TFAMP1	transcription factor A, mitochondrial pseudogene 1	-0.9965	-2.25953	0	0.508965	1
7691	ZNF132	zinc finger protein 132	-0.988816	2.12059	0	0.509013	1
641517	DEFB109B	defensin beta 109B	-0.990936	-1.23968	0	0.50914	1
389813	AJM1	apical junction component 1 homolog	-0.987421	0.565661	0	0.509426	1
286257	PAXX	PAXX, non-homologous end joining factor	0.987796	1.72626	0	0.509469	1
1280	COL2A1	collagen type II alpha 1 chain	1.02408	12.6855	0.0253552	0.509606	1
10721	POLQ	DNA polymerase theta	1.0026	-0.14378	0.00309562	0.509609	1
26222	DGCR10	DiGeorge syndrome critical region gene 10	0.990488	-2.78326	0	0.50994	1
120114	FAT3	FAT atypical cadherin 3	1.04481	2.42903	0.0433623	0.510138	1
9770	RASSF2	Ras association domain family member 2	1.05283	-0.509145	0.0498349	0.510141	1
60506	NYX	nyctalopin	-0.988089	-2.9511	0	0.510505	1
390064	OR51I2	olfactory receptor family 51 subfamily I member 2	-0.985539	-1.15603	0	0.510538	1
114795	TMEM132B	transmembrane protein 132B	1.00141	-0.737303	0.00166717	0.510648	1
80816	ASXL3	ASXL transcriptional regulator 3	1.1186	-2.04593	0.0951688	0.51071	1
100846999	MIR4444-2	microRNA 4444-2	1.0289	-2.3641	0.0294288	0.51097	1
100289373	UBAC2-AS1	UBAC2 antisense RNA 1	-0.984651	0.242301	0	0.511154	1
649	BMP1	bone morphogenetic protein 1	0.990659	5.29608	0	0.51121	1
105376791	LOC105376791	uncharacterized LOC105376791	-0.987787	-2.95197	0	0.511303	1
101243555	PTENP1-AS	PTENP1 antisense RNA	-0.984431	-1.36284	0	0.511335	1
101954276	RNVU1-6	RNA, variant U1 small nuclear 6	0.989666	-0.928374	0	0.511759	1
284422	SMIM24	small integral membrane protein 24	1.00862	-1.45559	0.00957799	0.511765	1
6539	SLC6A12	solute carrier family 6 member 12	-0.983312	0.163314	0	0.512002	1
6347	CCL2	C-C motif chemokine ligand 2	1.02265	1.51399	0.0234381	0.512004	1
414149	ACBD7	acyl-CoA binding domain containing 7	-1.00216	-1.53437	-0.00249397	0.512004	1
101929138	NA	NA	0.985936	-1.89994	0	0.512045	1
57402	S100A14	S100 calcium binding protein A14	-0.985536	-2.42476	0	0.512174	1
26077	DKFZP434H168	uncharacterized LOC26077	-0.98724	-3.06181	0	0.512246	1
159963	SLC5A12	solute carrier family 5 member 12	1.0046	-0.762239	0.00520293	0.512251	1
5593	PRKG2	protein kinase cGMP-dependent 2	-0.988101	1.09802	0	0.51227	1
4267	CD99	CD99 molecule (Xg blood group)	1.20675	2.98994	0.142181	0.512372	1
11013	TMSB15A	thymosin beta 15a	-0.982919	-3.3299	0	0.512429	1
100506599	PPP1R26-AS1	PPP1R26 antisense RNA 1	-0.98364	-0.04195	0	0.512524	1
53833	IL20RB	interleukin 20 receptor subunit beta	-0.988294	-0.377654	0	0.512598	1
388514	CYP4F24P	cytochrome P450 family 4 subfamily F member 24, pseudogene	-1.04256	-0.364874	-0.0406036	0.513048	1
101927179	LOC101927179	uncharacterized LOC101927179	-0.981894	-2.0718	0	0.513155	1
165100	TEX44	testis expressed 44	-0.986807	-2.21808	0	0.513189	1
6545	SLC7A4	solute carrier family 7 member 4	-0.992597	-1.59662	0	0.513295	1
5158	PDE6B	phosphodiesterase 6B	0.99407	0.305394	0	0.513352	1
339403	RXFP4	relaxin family peptide/INSL5 receptor 4	-0.982868	0.970736	0	0.51353	1
286333	FAM225A	family with sequence similarity 225 member A	0.981043	-1.33586	0	0.513551	1
4571	TRNP	tRNA	1.55413	3.4426	0.262812	0.513829	1
101927668	LOC101927668	uncharacterized LOC101927668	-0.980308	-1.34667	0	0.513944	1
6007	RHD	Rh blood group D antigen	0.989533	0.581313	0	0.513984	1
54913	RPP25	ribonuclease P and MRP subunit p25	-0.985412	2.21571	0	0.514032	1
406900	MIR106B	microRNA 106b	-0.979985	-2.66908	0	0.514196	1
1996	ELAVL4	ELAV like RNA binding protein 4	1.00888	-2.58638	0.00956878	0.514353	1
2625	GATA3	GATA binding protein 3	1.0169	-2.31821	0.0175351	0.514362	1
100132874	LOC100132874	uncharacterized LOC100132874	-0.992144	-2.04716	0	0.514468	1
103191607	LINC02333	long intergenic non-protein coding RNA 2333	-0.979504	-3.11374	0	0.514521	1
100507607	NPIPB9	nuclear pore complex interacting protein family member B9	-0.979222	-1.5393	0	0.5148	1
54830	NUP62CL	nucleoporin 62 C-terminal like	-0.982423	0.0728321	0	0.514916	1
729220	FLJ45513	uncharacterized LOC729220	-0.984911	1.43886	0	0.515175	1
348158	ACSM2B	acyl-CoA synthetase medium chain family member 2B	1.01299	-2.71107	0.0136036	0.515209	1
10417	SPON2	spondin 2	0.979548	3.81201	0	0.515289	1
100288805	HYDIN2	HYDIN2, axonemal central pair apparatus protein (pseudogene)	0.979866	2.39037	0	0.515737	1
730202	LOC730202	uncharacterized LOC730202	0.977768	-1.60779	0	0.515766	1
31	ACACA	acetyl-CoA carboxylase alpha	0.977185	-0.972532	0	0.516179	1
2944	GSTM1	glutathione S-transferase mu 1	-1.11265	-0.63985	-0.0889648	0.516228	1
102723566	LOC102723566	uncharacterized LOC102723566	-0.976846	1.17952	0	0.516265	1
1146	CHRNG	cholinergic receptor nicotinic gamma subunit	0.976702	-0.45397	0	0.516272	1
4940	OAS3	2'-5'-oligoadenylate synthetase 3	0.979637	0.150673	0	0.516285	1
55083	KIF26B	kinesin family member 26B	0.982228	-1.45548	0	0.516335	1
728723	ZBED3-AS1	ZBED3 antisense RNA 1	0.976152	-1.89975	0	0.516604	1
9452	ITM2A	integral membrane protein 2A	0.976583	6.43364	0	0.516642	1
7580	ZNF32	zinc finger protein 32	-0.995114	1.81183	0	0.516657	1
503637	DUXAP8	double homeobox A pseudogene 8	-0.977724	-2.24675	0	0.516662	1
283521	TMEM272	transmembrane protein 272	-0.976928	-0.633294	0	0.516808	1
100500819	MIR3609	microRNA 3609	-1.01875	-1.94749	-0.0188324	0.517108	1
101927586	LINC01271	long intergenic non-protein coding RNA 1271	-0.977327	-1.00246	0	0.517179	1
6084	RNY1	RNA, Ro-associated Y1	1.17671	1.37938	0.124501	0.517283	1
11095	ADAMTS8	ADAM metallopeptidase with thrombospondin type 1 motif 8	-0.990281	-1.57314	0	0.517429	1
100506343	INKA2-AS1	INKA2 antisense RNA 1	-0.974846	-1.8116	0	0.517448	1
390078	OR52E6	olfactory receptor family 52 subfamily E member 6	-0.974485	-3.14395	0	0.517687	1
2324	FLT4	fms related tyrosine kinase 4	1.01786	-1.96491	0.0179099	0.517701	1
10591	DNPH1	2'-deoxynucleoside 5'-phosphate N-hydrolase 1	0.984244	2.52865	0	0.517785	1
401138	AMTN	amelotin	1.30879	1.28093	0.182639	0.517789	1
374946	DRAXIN	dorsal inhibitory axon guidance protein	-0.994744	-2.56166	0	0.517905	1
100422842	MIR3074	microRNA 3074	0.974209	-2.10092	0	0.518175	1
100422859	MIR3136	microRNA 3136	-0.974288	-1.11021	0	0.518567	1
22871	NLGN1	neuroligin 1	0.98748	1.73491	0	0.518669	1
219844	HYLS1	HYLS1, centriolar and ciliogenesis associated	-0.973724	1.27728	0	0.518768	1
4830	NME1	NME/NM23 nucleoside diphosphate kinase 1	0.972668	3.50184	0	0.519105	1
10673	TNFSF13B	TNF superfamily member 13b	0.974986	1.0676	0	0.519394	1
105375840	LOC105375840	uncharacterized LOC105375840	0.986338	-1.92862	0	0.519671	1
100126512	NA	NA	0.971146	-2.03389	0	0.519699	1
401335	C7orf65	chromosome 7 open reading frame 65	-0.983466	-2.57732	0	0.519737	1
90167	FRMD7	FERM domain containing 7	0.971767	0.920169	0	0.519771	1
2267	FGL1	fibrinogen like 1	0.977198	-2.19733	0	0.519864	1
9537	TP53I11	tumor protein p53 inducible protein 11	0.975272	2.03836	0	0.519943	1
767609	SNORD114-28	small nucleolar RNA, C/D box 114-28	0.971631	-2.17245	0	0.520086	1
9629	CLCA3P	chloride channel accessory 3, pseudogene	-0.971462	-0.79653	0	0.520088	1
116535	MRGPRF	MAS related GPR family member F	0.973407	5.08388	0	0.520156	1
677847	SNORA81	small nucleolar RNA, H/ACA box 81	-1.00413	-1.06103	-0.00428478	0.52024	1
100288974	BMS1P21	BMS1, ribosome biogenesis factor pseudogene 21	-0.973756	0.450834	0	0.52029	1
101927087	LINC02516	long intergenic non-protein coding RNA 2516	0.974644	0.484035	0	0.52043	1
100527950	GJA9-MYCBP	GJA9-MYCBP readthrough	-0.972963	-1.07962	0	0.520569	1
1893	ECM1	extracellular matrix protein 1	0.973216	3.87042	0	0.520853	1
9362	CPNE6	copine 6	-0.979509	-1.66047	0	0.52088	1
25770	C22orf31	chromosome 22 open reading frame 31	0.976696	-0.89376	0	0.521015	1
92346	C1orf105	chromosome 1 open reading frame 105	-0.975088	-1.61073	0	0.521063	1
100505478	TEX48	testis expressed 48	-0.968883	-2.80306	0	0.521171	1
64396	GMCL2	germ cell-less, spermatogenesis associated 2	0.978222	-2.53878	0	0.521211	1
3039	HBA1	hemoglobin subunit alpha 1	-0.968712	-2.88126	0	0.52154	1
401115	C4orf48	chromosome 4 open reading frame 48	1.1068	1.64353	0.0830912	0.52155	1
79366	HMGN5	high mobility group nucleosome binding domain 5	1.01973	3.3619	0.0190157	0.521727	1
26872	STEAP1	STEAP family member 1	0.979625	4.6326	0	0.521921	1
79822	ARHGAP28	Rho GTPase activating protein 28	0.969248	2.4437	0	0.521931	1
399968	PATE4	prostate and testis expressed 4	-0.967871	-2.15672	0	0.521999	1
90993	CREB3L1	cAMP responsive element binding protein 3 like 1	-0.968392	2.71387	0	0.522051	1
55018	ANKRD40CL	ANKRD40 C-terminal like	-0.973082	-2.30537	0	0.522053	1
3576	CXCL8	C-X-C motif chemokine ligand 8	0.985673	-2.17508	0	0.522151	1
22943	DKK1	dickkopf WNT signaling pathway inhibitor 1	-1.02099	1.67331	-0.0200449	0.522352	1
84740	AFAP1-AS1	AFAP1 antisense RNA 1	0.967093	0.947094	0	0.522413	1
644150	WIPF3	WAS/WASL interacting protein family member 3	-0.976247	1.83702	0	0.522565	1
2974	GUCY1B2	guanylate cyclase 1 soluble subunit beta 2 (pseudogene)	0.97462	-2.51856	0	0.522656	1
653	BMP5	bone morphogenetic protein 5	0.985198	2.72483	0	0.522808	1
4504	MT3	metallothionein 3	1.02559	-1.69219	0.0239912	0.522817	1
3239	HOXD13	homeobox D13	-0.978901	-1.10904	0	0.523012	1
114898	C1QTNF2	C1q and TNF related 2	0.977754	0.949414	0	0.523073	1
105373381	LOC105373381	extracellular matrix protein 2	0.983564	4.69121	0	0.523569	1
442895	MIR302C	microRNA 302c	-0.969446	-2.9689	0	0.523711	1
57622	LRFN1	leucine rich repeat and fibronectin type III domain containing 1	0.98217	-1.71694	0	0.523725	1
4929	NR4A2	nuclear receptor subfamily 4 group A member 2	0.968191	5.55178	0	0.523918	1
646892	SH2D7	SH2 domain containing 7	-0.96703	-1.27455	0	0.524032	1
388199	PRR25	proline rich 25	-0.964034	-2.11657	0	0.524125	1
2246	FGF1	fibroblast growth factor 1	0.968683	6.01184	0	0.524169	1
84467	FBN3	fibrillin 3	1.04011	-2.07302	0.0356715	0.52435	1
101927557	LOC101927557	uncharacterized LOC101927557	-0.966374	-0.123627	0	0.524443	1
440390	LINC02181	long intergenic non-protein coding RNA 2181	-0.964068	0.0756726	0	0.524455	1
53942	CNTN5	contactin 5	1.0043	-1.97195	0.00428308	0.524547	1
6857	SYT1	synaptotagmin 1	0.99354	-2.20887	0	0.524743	1
8828	NRP2	neuropilin 2	0.966492	6.0575	0	0.524783	1
140823	ROMO1	reactive oxygen species modulator 1	0.983234	4.92352	0	0.524806	1
6678	SPARC	secreted protein acidic and cysteine rich	0.965201	11.5774	0	0.524908	1
288	ANK3	ankyrin 3	0.963492	7.34858	0	0.525039	1
56154	TEX15	testis expressed 15, meiosis and synapsis associated	1.04489	-2.123	0.0392534	0.525062	1
150291	MORC2-AS1	MORC2 antisense RNA 1	-0.962325	-1.57039	0	0.525088	1
729991	BORCS8	BLOC-1 related complex subunit 8	0.962674	1.28953	0	0.525149	1
57834	CYP4F11	cytochrome P450 family 4 subfamily F member 11	-0.967311	0.585755	0	0.525198	1
101929454	LINC02149	long intergenic non-protein coding RNA 2149	0.964352	-0.0173344	0	0.525272	1
22899	ARHGEF15	Rho guanine nucleotide exchange factor 15	1.00347	-1.61874	0.00345074	0.525302	1
3767	KCNJ11	potassium voltage-gated channel subfamily J member 11	-0.962046	-1.44985	0	0.525322	1
2122	MECOM	MDS1 and EVI1 complex locus	0.971849	0.996194	0	0.525693	1
10912	GADD45G	growth arrest and DNA damage inducible gamma	0.961243	2.15604	0	0.526026	1
162998	OR7D2	olfactory receptor family 7 subfamily D member 2	0.963305	-2.4757	0	0.526045	1
101928909	LOC101928909	uncharacterized LOC101928909	0.96139	-1.18399	0	0.526081	1
101926985	NA	NA	-0.966131	0.363631	0	0.526155	1
100101490	MCTS2P	malignant T cell amplified sequence 2, pseudogene	-0.960643	1.62218	0	0.526253	1
90102	PHLDB2	pleckstrin homology like domain family B member 2	1.01515	1.85203	0.0143049	0.526392	1
101735302	STAG3L5P	stromal antigen 3-like 5 pseudogene	-0.960125	-0.208306	0	0.526526	1
401145	CCSER1	coiled-coil serine rich protein 1	-0.959527	0.420009	0	0.527377	1
245937	DEFB124	defensin beta 124	1.02892	-1.28647	0.0259909	0.527489	1
101927922	LINC01479	long intergenic non-protein coding RNA 1479	0.959152	-2.26022	0	0.527718	1
25893	TRIM58	tripartite motif containing 58	-0.973299	-1.54058	0	0.527785	1
85002	FAM86B1	family with sequence similarity 86 member B1	-0.962977	0.150446	0	0.527855	1
9480	ONECUT2	one cut homeobox 2	0.957592	0.0640102	0	0.52793	1
390061	OR51Q1	olfactory receptor family 51 subfamily Q member 1 (gene/pseudogene)	-0.958518	-0.749894	0	0.528077	1
26865	RNU1-27P	RNA, U1 small nuclear 27, pseudogene	0.958634	-2.8711	0	0.528256	1
326624	RAB37	RAB37, member RAS oncogene family	-0.966018	2.66288	0	0.5285	1
50861	STMN3	stathmin 3	0.962588	2.02465	0	0.528721	1
645591	LHFPL3-AS1	LHFPL3 antisense RNA 1	0.955908	-2.30124	0	0.528876	1
105371729	LOC105371729	uncharacterized LOC105371729	0.955787	-2.41076	0	0.528944	1
6402	SELL	selectin L	0.956842	0.513311	0	0.528961	1
285626	LOC285626	uncharacterized LOC285626	-0.955775	-3.04657	0	0.528993	1
286554	BCORP1	BCL6 corepressor pseudogene 1	0.956563	-2.71928	0	0.52926	1
645455	CEP170P1	centrosomal protein 170 pseudogene 1	-0.955358	-2.80776	0	0.529337	1
11280	SCN11A	sodium voltage-gated channel alpha subunit 11	-0.954813	0.0526467	0	0.52959	1
864	RUNX3	runt related transcription factor 3	-0.955168	0.620543	0	0.529745	1
23220	DTX4	deltex E3 ubiquitin ligase 4	0.966515	0.308734	0	0.530158	1
255349	TMEM211	transmembrane protein 211	-0.953614	-1.54467	0	0.530286	1
26814	SNORD36B	small nucleolar RNA, C/D box 36B	0.953331	-2.21375	0	0.530498	1
55388	MCM10	minichromosome maintenance 10 replication initiation factor	0.961743	-0.862359	0	0.53052	1
117283	IP6K3	inositol hexakisphosphate kinase 3	0.996211	-1.88807	0	0.530744	1
516	ATP5MC1	ATP synthase membrane subunit c locus 1	0.952386	3.3047	0	0.530961	1
284948	SH2D6	SH2 domain containing 6	0.967401	-0.821543	0	0.531304	1
50506	DUOX2	dual oxidase 2	-0.997091	-1.8113	0	0.53135	1
339168	TMEM95	transmembrane protein 95	-0.956291	-0.986482	0	0.531582	1
343	AQP8	aquaporin 8	0.955459	-2.20825	0	0.531588	1
56903	PAPOLB	poly(A) polymerase beta	0.952513	0.0283801	0	0.531678	1
5075	PAX1	paired box 1	-0.9893	-0.954426	0	0.531694	1
100750225	PCAT1	prostate cancer associated transcript 1	-0.951066	-1.88832	0	0.531761	1
149465	CFAP57	cilia and flagella associated protein 57	-0.951189	-0.769473	0	0.531985	1
105376525	LOC105376525	ectonucleotide pyrophosphatase/phosphodiesterase family member 7-like	0.952474	-1.39285	0	0.532255	1
8600	TNFSF11	TNF superfamily member 11	1.01587	3.11388	0.014331	0.532318	1
10335	MRVI1	murine retrovirus integration site 1 homolog	0.95335	0.888754	0	0.532541	1
353091	RAET1G	retinoic acid early transcript 1G	0.949766	1.22457	0	0.532647	1
84343	HPS3	HPS3, biogenesis of lysosomal organelles complex 2 subunit 1	-0.964795	3.80344	0	0.532651	1
100507073	LINC01798	long intergenic non-protein coding RNA 1798	-0.949832	-2.76135	0	0.532953	1
6659	SOX4	SRY-box 4	0.974046	5.48356	0	0.533169	1
402778	IFITM10	interferon induced transmembrane protein 10	1.00114	5.88678	0.00107368	0.533446	1
11223	MST1L	macrophage stimulating 1 like	-0.950929	0.0258702	0	0.533504	1
4656	MYOG	myogenin	0.948105	-0.101302	0	0.533512	1
51668	HSPB11	heat shock protein family B (small) member 11	0.948884	3.49932	0	0.533561	1
114569	MAL2	mal, T cell differentiation protein 2 (gene/pseudogene)	-0.94902	-2.66293	0	0.533602	1
84659	RNASE7	ribonuclease A family member 7	-0.948418	-0.724049	0	0.533657	1
5155	PDGFB	platelet derived growth factor subunit B	0.964436	-2.01857	0	0.533723	1
10320	IKZF1	IKAROS family zinc finger 1	0.967993	-1.2756	0	0.533959	1
27288	RBMXL2	RBMX like 2	-0.948916	-1.99381	0	0.533967	1
407021	MIR29A	microRNA 29a	-0.947228	-2.1305	0	0.533989	1
4539	ND4L	NADH dehydrogenase, subunit 4L (complex I)	1.00831	5.98739	0.00756749	0.53451	1
101929516	PABPC4-AS1	PABPC4 antisense RNA 1	0.954484	-1.23056	0	0.53454	1
100616306	MIR378H	microRNA 378h	0.946186	-1.40299	0	0.534587	1
441455	LOC441455	makorin ring finger protein 1 pseudogene	-0.95659	0.992854	0	0.534661	1
100423029	MIR3163	microRNA 3163	0.950419	-2.832	0	0.535022	1
81931	ZNF93	zinc finger protein 93	-0.948741	-0.0469813	0	0.5352	1
140738	TMEM37	transmembrane protein 37	0.948056	-0.0552048	0	0.535218	1
339906	PRSS42	serine protease 42	-0.94561	-0.0378702	0	0.535512	1
27180	SIGLEC9	sialic acid binding Ig like lectin 9	0.972833	-1.65188	0	0.535564	1
3034	HAL	histidine ammonia-lyase	0.945348	-0.294486	0	0.53561	1
4151	MB	myoglobin	0.957154	-2.87665	0	0.535955	1
2147	F2	coagulation factor II, thrombin	0.969333	-0.0989054	0	0.53602	1
11309	SLCO2B1	solute carrier organic anion transporter family member 2B1	1.0209	-0.710547	0.0181694	0.536055	1
105379472	NA	NA	-0.943245	-2.40502	0	0.536296	1
284358	MAMSTR	MEF2 activating motif and SAP domain containing transcriptional regulator	-0.963207	0.122456	0	0.536365	1
388722	C1orf53	chromosome 1 open reading frame 53	0.961143	-0.537165	0	0.536478	1
9299	SNORD30	small nucleolar RNA, C/D box 30	0.946108	-2.26369	0	0.536529	1
723809	LHFPL3-AS2	LHFPL3 antisense RNA 2	0.942864	0.191502	0	0.536578	1
6923	ELOB	elongin B	0.948304	5.11729	0	0.53683	1
284729	ESPNP	espin pseudogene	-0.953324	-1.35105	0	0.537135	1
100233209	PCED1B-AS1	PCED1B antisense RNA 1	0.941508	-0.735328	0	0.537299	1
26769	SNORD81	small nucleolar RNA, C/D box 81	0.948055	0.835415	0	0.537467	1
9235	IL32	interleukin 32	0.950174	-1.89501	0	0.537756	1
390213	DOC2GP	double C2 domain gamma pseudogene	-0.945278	-2.11194	0	0.537895	1
102723332	LINC00412	long intergenic non-protein coding RNA 412	-0.939779	-0.16875	0	0.538626	1
116442	RAB39B	RAB39B, member RAS oncogene family	-0.942033	-1.42366	0	0.538801	1
84775	ZNF607	zinc finger protein 607	-0.944818	1.99063	0	0.539005	1
6521	SLC4A1	solute carrier family 4 member 1 (Diego blood group)	0.968898	-1.90236	0	0.539077	1
133522	PPARGC1B	PPARG coactivator 1 beta	0.963155	-0.0955121	0	0.539112	1
100189089	TRL-CAG2-2	transfer RNA-Leu (CAG) 2-2	0.937685	-2.65882	0	0.539413	1
285386	TPRG1	tumor protein p63 regulated 1	0.952636	5.28789	0	0.539801	1
58475	MS4A7	membrane spanning 4-domains A7	1.06013	-1.20942	0.0467672	0.539879	1
375567	VWC2	von Willebrand factor C domain containing 2	0.939356	1.45995	0	0.5401	1
6334	SCN8A	sodium voltage-gated channel alpha subunit 8	0.945857	1.01842	0	0.540204	1
3172	HNF4A	hepatocyte nuclear factor 4 alpha	-0.963825	-2.06189	0	0.540355	1
100131561	FKSG29	FKSG29	-0.950071	-0.677304	0	0.540595	1
4868	NPHS1	NPHS1, nephrin	0.96388	-2.39315	0	0.540786	1
619190	FDPSP2	farnesyl diphosphate synthase pseudogene 2	-0.940813	-0.226713	0	0.540858	1
387882	C12orf75	chromosome 12 open reading frame 75	0.935298	3.07686	0	0.540935	1
81892	SLIRP	SRA stem-loop interacting RNA binding protein	0.934882	3.99481	0	0.541156	1
105373314	LOC105373314	UDP-GlcNAc:betaGal beta-1,3-N-acetylglucosaminyltransferase-like protein 1	-0.940053	-2.84655	0	0.541172	1
3959	LGALS3BP	galectin 3 binding protein	0.935618	-0.0767179	0	0.541181	1
6203	RPS9	ribosomal protein S9	-0.948996	-2.23269	0	0.54119	1
100861514	ELMO1-AS1	ELMO1 antisense RNA 1	0.965635	-0.0257696	0	0.541264	1
25858	CATSPERZ	catsper channel auxiliary subunit zeta	-0.934043	-2.58846	0	0.541479	1
3760	KCNJ3	potassium voltage-gated channel subfamily J member 3	0.950948	-2.73147	0	0.541584	1
6050	RNH1	ribonuclease/angiogenin inhibitor 1	1.56375	0.964563	0.243459	0.542037	1
100499183	BAALC-AS1	BAALC antisense RNA 1	0.933034	1.1838	0	0.542145	1
285525	YIPF7	Yip1 domain family member 7	-0.93523	-1.35509	0	0.542441	1
100462953	MINOS1P1	mitochondrial inner membrane organizing system 1 pseudogene 1	-0.948404	2.39707	0	0.542591	1
50615	IL21R	interleukin 21 receptor	0.932026	-0.56297	0	0.542618	1
4726	NDUFS6	NADH:ubiquinone oxidoreductase subunit S6	0.93351	3.68522	0	0.542788	1
84418	CYSTM1	cysteine rich transmembrane module containing 1	0.932481	4.09346	0	0.542845	1
339044	PKD1P1	polycystin 1, transient receptor potential channel interacting pseudogene 1	-0.932164	-1.4847	0	0.542858	1
10911	UTS2	urotensin 2	-0.933385	-2.0994	0	0.542882	1
100507468	LOC100507468	uncharacterized LOC100507468	-0.931216	-1.60727	0	0.543075	1
7141	TNP1	transition protein 1	-0.93808	-1.83185	0	0.543175	1
390037	OR52I1	olfactory receptor family 52 subfamily I member 1	0.932005	-2.51873	0	0.543379	1
84435	ADGRA1	adhesion G protein-coupled receptor A1	0.98302	-2.3064	0	0.543464	1
100506775	LINC01353	long intergenic non-protein coding RNA 1353	-0.930487	-0.838131	0	0.543623	1
26855	RNU2-2P	RNA, U2 small nuclear 2, pseudogene	1.14917	6.64497	0.0982283	0.543863	1
81037	CLPTM1L	CLPTM1 like	0.929821	4.25847	0	0.543972	1
972	CD74	CD74 molecule	0.934988	4.05096	0	0.543973	1
3394	IRF8	interferon regulatory factor 8	0.934288	-0.501784	0	0.544042	1
3702	ITK	IL2 inducible T cell kinase	0.937234	-2.39249	0	0.544303	1
83884	SLC25A2	solute carrier family 25 member 2	-0.928995	-1.65753	0	0.544341	1
284274	SMIM21	small integral membrane protein 21	0.970616	-2.03874	0	0.544454	1
135892	TRIM50	tripartite motif containing 50	-0.928926	-2.04756	0	0.544631	1
5330	PLCB2	phospholipase C beta 2	0.967436	-1.24488	0	0.544719	1
64064	OXCT2	3-oxoacid CoA-transferase 2	0.927604	-1.65964	0	0.545113	1
139201	MAP2K4P1	mitogen-activated protein kinase kinase 4 pseudogene 1	-0.928389	-2.11949	0	0.545217	1
102465532	MIR6883	microRNA 6883	-0.92758	-1.7994	0	0.545261	1
128553	TSHZ2	teashirt zinc finger homeobox 2	0.953745	0.856565	0	0.545398	1
102724776	LOC102724776	uncharacterized LOC102724776	-0.932572	-3.05702	0	0.545471	1
51200	CPA4	carboxypeptidase A4	-0.927358	-2.62662	0	0.545508	1
5336	PLCG2	phospholipase C gamma 2	-0.927017	5.65896	0	0.545813	1
6003	RGS13	regulator of G protein signaling 13	-0.937026	-1.61851	0	0.545923	1
79057	PRRG3	proline rich and Gla domain 3	-0.931731	-2.23459	0	0.545949	1
89822	KCNK17	potassium two pore domain channel subfamily K member 17	0.926578	-0.18819	0	0.546024	1
399706	LINC00200	long intergenic non-protein coding RNA 200	-0.930178	-2.63525	0	0.546188	1
55502	HES6	hes family bHLH transcription factor 6	0.926852	-1.11528	0	0.546263	1
100132677	BSN-DT	BSN divergent transcript	-0.933749	-1.1902	0	0.546405	1
3698	ITIH2	inter-alpha-trypsin inhibitor heavy chain 2	-0.93613	-0.148487	0	0.546474	1
339400	FLG-AS1	FLG antisense RNA 1	0.941775	1.74079	0	0.54649	1
387755	INSC	INSC, spindle orientation adaptor protein	0.939322	3.58683	0	0.5466	1
57452	GALNT16	polypeptide N-acetylgalactosaminyltransferase 16	0.934968	5.45449	0	0.54661	1
30813	VSX1	visual system homeobox 1	-0.935894	-1.19437	0	0.546617	1
57134	MAN1C1	mannosidase alpha class 1C member 1	0.930362	1.96577	0	0.546722	1
3751	KCND2	potassium voltage-gated channel subfamily D member 2	0.953558	-2.46391	0	0.546748	1
692227	SNORD104	small nucleolar RNA, C/D box 104	0.942339	1.59464	0	0.546817	1
399972	GSEC	G-quadruplex forming sequence containing lncRNA	-0.926265	-1.74524	0	0.546821	1
348938	NIPAL4	NIPA like domain containing 4	-0.924996	-0.983871	0	0.546858	1
56146	PCDHA2	protocadherin alpha 2	-0.924595	-2.15242	0	0.547078	1
1230	CCR1	C-C motif chemokine receptor 1	0.966648	-1.77697	0	0.547096	1
503538	A1BG-AS1	A1BG antisense RNA 1	-0.924615	-2.26662	0	0.547117	1
148229	ATP8B3	ATPase phospholipid transporting 8B3	-0.923835	-0.423725	0	0.547205	1
55007	FAM118A	family with sequence similarity 118 member A	-0.948137	4.1652	0	0.547231	1
346689	KLRG2	killer cell lectin like receptor G2	-0.93455	-0.337999	0	0.547354	1
130075	OR9A4	olfactory receptor family 9 subfamily A member 4	-0.923568	-1.73773	0	0.547365	1
643596	RNF224	ring finger protein 224	-0.924373	-1.70725	0	0.54746	1
129446	XIRP2	xin actin binding repeat containing 2	1.09016	-1.66062	0.0639724	0.54754	1
64405	CDH22	cadherin 22	0.947892	-2.22223	0	0.547697	1
152189	CMTM8	CKLF like MARVEL transmembrane domain containing 8	0.96273	0.157848	0	0.547754	1
101928069	LOC101928069	uncharacterized LOC101928069	0.927836	-1.10071	0	0.547928	1
101929181	LINC01647	long intergenic non-protein coding RNA 1647	-0.924271	-2.57956	0	0.547964	1
389136	VGLL3	vestigial like family member 3	1.00718	0.188042	0.00600726	0.548011	1
5506	PPP1R3A	protein phosphatase 1 regulatory subunit 3A	0.94366	-2.68361	0	0.548184	1
84848	MIR503HG	MIR503 host gene	0.922014	-2.41021	0	0.548228	1
101928279	LOC101928279	uncharacterized LOC101928279	0.921909	-0.219115	0	0.548344	1
57705	WDFY4	WDFY family member 4	0.924461	0.264753	0	0.54838	1
54752	FNDC8	fibronectin type III domain containing 8	-0.922819	-0.748216	0	0.548913	1
6656	SOX1	SRY-box 1	0.923598	-2.93357	0	0.548971	1
401265	KLHL31	kelch like family member 31	0.92284	0.702246	0	0.548997	1
442497	LOC442497	uncharacterized LOC442497	-0.923199	-1.53922	0	0.54914	1
100506779	TSPOAP1-AS1	TSPOAP1, SUPT4H1 and RNF43 antisense RNA 1	0.933667	0.361978	0	0.549236	1
23236	PLCB1	phospholipase C beta 1	-0.946311	2.88824	0	0.549423	1
158434	LOC158434	uncharacterized LOC158434	-0.927491	-2.46192	0	0.549666	1
6332	SCN7A	sodium voltage-gated channel alpha subunit 7	0.965977	-2.39731	0	0.549737	1
105371164	NA	NA	-0.935717	-1.69651	0	0.549781	1
9066	SYT7	synaptotagmin 7	0.949244	-1.3411	0	0.549951	1
93190	C1orf158	chromosome 1 open reading frame 158	-0.919287	-3.16275	0	0.550117	1
284802	FRG1BP	FSHD region gene 1 family member B, pseudogene	0.934441	1.84486	0	0.5502	1
81624	DIAPH3	diaphanous related formin 3	0.96861	-0.463418	0	0.550206	1
10562	OLFM4	olfactomedin 4	0.925564	-2.635	0	0.550236	1
25823	TPSG1	tryptase gamma 1	-0.939956	-2.0515	0	0.550666	1
100132815	IPO5P1	importin 5 pseudogene 1	-0.951043	4.49728	0	0.550787	1
4584	MUC3A	mucin 3A, cell surface associated	1.09635	-1.69162	0.0666757	0.550856	1
163720	CYP4Z2P	cytochrome P450 family 4 subfamily Z member 2, pseudogene	-0.925661	-2.47508	0	0.551011	1
338596	ST8SIA6	ST8 alpha-N-acetyl-neuraminide alpha-2,8-sialyltransferase 6	0.921727	-2.03309	0	0.551376	1
8792	TNFRSF11A	TNF receptor superfamily member 11a	0.921762	-1.69924	0	0.55146	1
284656	EPHA10	EPH receptor A10	0.947271	-2.40239	0	0.55149	1
100133077	LOC100133077	uncharacterized LOC100133077	-0.916404	-3.00869	0	0.551562	1
6366	CCL21	C-C motif chemokine ligand 21	-0.915747	-1.56278	0	0.551688	1
6752	SSTR2	somatostatin receptor 2	0.924738	4.303	0	0.55176	1
142685	ASB15	ankyrin repeat and SOCS box containing 15	0.941448	-2.05211	0	0.551931	1
926	CD8B	CD8b molecule	0.91473	1.29604	0	0.552313	1
100874205	ATP11A-AS1	ATP11A antisense RNA 1	-0.933159	-0.440354	0	0.552536	1
729096	BMS1P4	BMS1, ribosome biogenesis factor pseudogene 4	-0.919492	2.49783	0	0.552653	1
5582	PRKCG	protein kinase C gamma	-0.918495	-1.88749	0	0.552739	1
101927423	PANO1	proapoptotic nucleolar protein 1	-0.917557	-1.61022	0	0.552863	1
29114	TAGLN3	transgelin 3	-0.914664	-2.80353	0	0.552937	1
768097	HAR1B	highly accelerated region 1B	-0.91744	-1.18537	0	0.552961	1
4324	MMP15	matrix metallopeptidase 15	0.917058	-1.18488	0	0.553062	1
79098	C1orf116	chromosome 1 open reading frame 116	-0.91969	-1.30885	0	0.553065	1
145773	FAM81A	family with sequence similarity 81 member A	-0.916157	0.0830023	0	0.55316	1
221150	SKA3	spindle and kinetochore associated complex subunit 3	-0.918174	-1.04054	0	0.553261	1
925	CD8A	CD8a molecule	0.922596	-2.19168	0	0.553481	1
100270746	LOC100270746	uncharacterized LOC100270746	-0.943866	0.78816	0	0.553584	1
102465688	MIR7150	microRNA 7150	-0.930943	-3.46808	0	0.553588	1
728568	C12orf73	chromosome 12 open reading frame 73	-0.957291	3.1136	0	0.553662	1
100189130	TRL-CAG2-1	transfer RNA-Leu (CAG) 2-1	1.09333	0.876765	0.0641126	0.55371	1
641467	TSC22D1-AS1	TSC22D1 antisense RNA 1	-0.931607	0.979615	0	0.553904	1
3123	HLA-DRB1	major histocompatibility complex, class II, DR beta 1	0.994978	-2.03566	0	0.554224	1
317760	ADAM20P1	ADAM metallopeptidase domain 20 pseudogene 1	-0.915924	1.14961	0	0.554244	1
100874120	ZNF630-AS1	ZNF630 antisense RNA 1	-0.916802	-1.18728	0	0.554425	1
6422	SFRP1	secreted frizzled related protein 1	0.923576	1.05258	0	0.554462	1
124045	SPATA33	spermatogenesis associated 33	0.91913	1.66645	0	0.554505	1
389641	LOC389641	uncharacterized LOC389641	-0.913306	-1.58134	0	0.554538	1
100133920	LOC100133920	methylenetetrahydrofolate dehydrogenase (NADP+ dependent) 1 like pseudogene	0.910442	-1.28654	0	0.554679	1
27143	PALD1	phosphatase domain containing paladin 1	-0.937208	4.24614	0	0.554697	1
80039	FAM106A	family with sequence similarity 106 member A	-0.910384	-1.22294	0	0.554725	1
101410534	DLGAP1-AS4	DLGAP1 antisense RNA 4	-0.916385	-2.81407	0	0.554793	1
4978	OPCML	opioid binding protein/cell adhesion molecule like	0.925946	-0.722121	0	0.554811	1
3761	KCNJ4	potassium voltage-gated channel subfamily J member 4	-0.91139	-2.91949	0	0.554946	1
401282	DKFZp451B082	uncharacterized LOC401282	0.925037	-2.16387	0	0.555235	1
728340	GTF2H2C	GTF2H2 family member C	-0.909706	-2.45573	0	0.555246	1
497661	C18orf32	chromosome 18 open reading frame 32	-0.916276	-1.92435	0	0.555273	1
5569	PKIA	cAMP-dependent protein kinase inhibitor alpha	0.924162	-2.23364	0	0.555371	1
101928227	LINC02345	long intergenic non-protein coding RNA 2345	-0.910933	-2.18957	0	0.555427	1
1645	AKR1C1	aldo-keto reductase family 1 member C1	0.916155	3.2127	0	0.555555	1
595101	SMG1P5	SMG1 pseudogene 5	-0.908581	1.52325	0	0.555826	1
121278	TPH2	tryptophan hydroxylase 2	0.911268	-2.49602	0	0.555876	1
169834	ZNF883	zinc finger protein 883	0.920678	2.13441	0	0.555922	1
158035	LINC00032	long intergenic non-protein coding RNA 32	-0.907987	-1.53851	0	0.556085	1
3067	HDC	histidine decarboxylase	0.910605	-2.60797	0	0.556679	1
200420	ALMS1P1	ALMS1, centrosome and basal body associated protein pseudogene 1	-0.924141	-0.176167	0	0.556844	1
91746	YTHDC1	YTH domain containing 1	-0.929497	0.322147	0	0.557014	1
245	ALOX12P2	arachidonate 12-lipoxygenase pseudogene 2	-0.932209	1.02562	0	0.55705	1
101927666	LOC101927666	uncharacterized LOC101927666	-0.912274	-1.44255	0	0.557342	1
1460	CSNK2B	casein kinase 2 beta	1.15893	-1.07028	0.0976648	0.557343	1
60675	PROK2	prokineticin 2	-0.907964	-2.50769	0	0.557384	1
51266	CLEC1B	C-type lectin domain family 1 member B	0.917875	-2.60815	0	0.557442	1
255725	OR52B2	olfactory receptor family 52 subfamily B member 2	-0.910369	-3.21208	0	0.557466	1
100192426	LOC100192426	uncharacterized LOC100192426	-0.907783	-0.724515	0	0.55754	1
164684	WBP2NL	WBP2 N-terminal like	0.913368	0.341772	0	0.557833	1
102723750	LOC102723750	uncharacterized LOC102723750	-0.928984	1.32542	0	0.55788	1
117247	SLC16A10	solute carrier family 16 member 10	0.912189	4.04547	0	0.557962	1
3101	HK3	hexokinase 3	0.912947	-2.10249	0	0.558192	1
8343	HIST1H2BF	histone cluster 1 H2B family member f	-0.903581	-1.3942	0	0.558381	1
80183	RUBCNL	RUN and cysteine rich domain containing beclin 1 interacting protein like	0.922193	3.64486	0	0.558401	1
79853	TM4SF20	transmembrane 4 L six family member 20	-0.903423	-1.35831	0	0.558442	1
100287944	LOC100287944	uncharacterized LOC100287944	-0.915073	-2.8126	0	0.558533	1
3299	HSF4	heat shock transcription factor 4	-0.904409	3.65147	0	0.55865	1
101928596	LOC101928596	uncharacterized LOC101928596	0.913264	-0.775133	0	0.558708	1
6781	STC1	stanniocalcin 1	0.910293	-0.225078	0	0.558768	1
102723859	TBC1D3E	TBC1 domain family member 3E	-0.905119	-2.02412	0	0.558939	1
619498	SNORD74	small nucleolar RNA, C/D box 74	-0.905399	-1.4741	0	0.559027	1
84222	TMEM191A	transmembrane protein 191A (pseudogene)	-0.912817	-0.964025	0	0.559036	1
3640	INSL3	insulin like 3	0.911119	-1.92198	0	0.559216	1
101928540	LOC101928540	uncharacterized LOC101928540	0.902867	-1.6275	0	0.559347	1
728597	DCDC2C	doublecortin domain containing 2C	0.908884	-2.83162	0	0.559424	1
4908	NTF3	neurotrophin 3	0.902307	-0.556761	0	0.55944	1
205251	MTLN	mitoregulin	0.972374	2.98265	0	0.559631	1
400941	LINC00487	long intergenic non-protein coding RNA 487	0.90218	-2.99971	0	0.559722	1
7855	FZD5	frizzled class receptor 5	-0.923167	2.7537	0	0.559893	1
4540	ND5	NADH dehydrogenase, subunit 5 (complex I)	1.06834	9.01211	0.047652	0.559985	1
7196	TRG-GCC2-6	transfer RNA-Gly (GCC) 2-6	0.943489	-2.33539	0	0.560023	1
100189056	TRQ-CTG4-1	transfer RNA-Gln (CTG) 4-1	0.904288	-2.94366	0	0.560051	1
100287177	EML2-AS1	EML2 antisense RNA 1	-0.900272	-2.16096	0	0.560148	1
100379174	MACROD2-AS1	MACROD2 antisense RNA 1	0.900947	-2.13001	0	0.560239	1
100421577	FAM21EP	family with sequence similarity 21, member A pseudogene	-0.927617	-0.195568	0	0.560361	1
100505658	LOC100505658	uncharacterized LOC100505658	-0.90599	1.27264	0	0.560439	1
319101	KRT73	keratin 73	0.913217	-2.63508	0	0.560563	1
283726	SAXO2	stabilizer of axonemal microtubules 2	0.902829	0.0961136	0	0.560595	1
5551	PRF1	perforin 1	0.899326	-1.66683	0	0.560723	1
730100	LOC730100	uncharacterized LOC730100	0.899222	-1.89423	0	0.560779	1
5152	PDE9A	phosphodiesterase 9A	0.914789	-2.04719	0	0.560785	1
94158	CDRT15P1	CMT1A duplicated region transcript 15 pseudogene 1	-0.899368	-1.5607	0	0.560943	1
729665	CCDC175	coiled-coil domain containing 175	0.901138	-1.92717	0	0.561006	1
645954	SVIL2P	supervillin family member 2, pseudogene	-0.898723	-2.95508	0	0.561014	1
56169	GSDMC	gasdermin C	0.929269	-2.64222	0	0.56103	1
7498	XDH	xanthine dehydrogenase	-0.90565	-0.637758	0	0.561156	1
100874377	SMIM2-IT1	SMIM2 intronic transcript 1	0.904847	-2.78618	0	0.561452	1
200373	CFAP221	cilia and flagella associated protein 221	0.906161	0.605455	0	0.561666	1
2899	GRIK3	glutamate ionotropic receptor kainate type subunit 3	0.898695	2.49731	0	0.561747	1
285513	GPRIN3	GPRIN family member 3	-0.904958	0.8638	0	0.561888	1
402160	CFAP99	cilia and flagella associated protein 99	-0.896715	-2.01773	0	0.562079	1
5441	POLR2L	RNA polymerase II subunit L	0.928037	4.7332	0	0.56215	1
1349	COX7B	cytochrome c oxidase subunit 7B	0.898877	4.79192	0	0.562171	1
134701	RIPPLY2	ripply transcriptional repressor 2	0.896671	-1.30655	0	0.562176	1
105377808	NA	NA	-0.898568	-0.904593	0	0.562275	1
100287013	FAM86KP	protein FAM86A-like	-0.901869	-2.2122	0	0.562441	1
57863	CADM3	cell adhesion molecule 3	0.920777	-1.27119	0	0.562522	1
80206	FHOD3	formin homology 2 domain containing 3	0.914625	1.36398	0	0.562524	1
339929	LPP-AS2	LPP antisense RNA 2	-0.900579	-1.39149	0	0.562691	1
100189011	TRG-TCC2-6	transfer RNA-Gly (TCC) 2-6	0.895799	-1.95838	0	0.56325	1
81607	NECTIN4	nectin cell adhesion molecule 4	0.89981	-0.426379	0	0.563279	1
4616	GADD45B	growth arrest and DNA damage inducible beta	0.932904	6.9102	0	0.563327	1
101928687	LNCAROD	lncRNA activating regulator of DKK1	-0.894191	-2.98414	0	0.563436	1
6557	SLC12A1	solute carrier family 12 member 1	-0.897078	-0.407067	0	0.563482	1
56654	NPDC1	neural proliferation, differentiation and control 1	0.894989	4.66358	0	0.563511	1
5079	PAX5	paired box 5	0.938209	-2.13542	0	0.563596	1
120939	TMEM52B	transmembrane protein 52B	-0.895088	-2.87172	0	0.563627	1
342510	CD300E	CD300e molecule	0.908924	-1.75901	0	0.563636	1
651746	ANKRD33B	ankyrin repeat domain 33B	0.915279	-1.74106	0	0.563736	1
5294	PIK3CG	phosphatidylinositol-4,5-bisphosphate 3-kinase catalytic subunit gamma	0.92134	-1.55881	0	0.563758	1
57158	JPH2	junctophilin 2	0.926193	-1.71534	0	0.56408	1
388011	LINC01550	long intergenic non-protein coding RNA 1550	0.895674	-1.57055	0	0.564236	1
10975	UQCR11	ubiquinol-cytochrome c reductase, complex III subunit XI	0.89373	5.1091	0	0.564239	1
100750247	HIF1A-AS2	HIF1A antisense RNA 2	-0.920549	2.11888	0	0.564435	1
255193	CSNK1G2-AS1	CSNK1G2 antisense RNA 1	-0.901875	-2.73139	0	0.564717	1
100288432	IL10RB-DT	IL10RB divergent transcript	0.892904	-0.263507	0	0.564759	1
57665	RDH14	retinol dehydrogenase 14	-0.897853	-1.25444	0	0.564798	1
341883	LRRC9	leucine rich repeat containing 9	0.893363	0.242679	0	0.564838	1
653082	ZDHHC11B	zinc finger DHHC-type containing 11B	-0.902356	0.481123	0	0.564871	1
80309	SPHKAP	SPHK1 interactor, AKAP domain containing	0.929207	-2.35477	0	0.564911	1
503835	DUXA	double homeobox A	0.897468	-2.61528	0	0.565028	1
2970	GTF2IP1	general transcription factor IIi pseudogene 1	0.94442	1.77384	0	0.565165	1
7010	TEK	TEK receptor tyrosine kinase	0.902275	-0.371875	0	0.565191	1
3929	LBP	lipopolysaccharide binding protein	0.987489	0.275562	0	0.565219	1
100130417	LINC02593	long intergenic non-protein coding RNA 2593	0.894852	2.63189	0	0.565259	1
387890	TMEM233	transmembrane protein 233	0.897755	-1.64421	0	0.565264	1
439990	LINC00857	long intergenic non-protein coding RNA 857	-0.912849	-0.264893	0	0.565328	1
4653	MYOC	myocilin	0.894607	3.77103	0	0.565344	1
2175	FANCA	FA complementation group A	-0.912135	0.672938	0	0.565452	1
1088	CEACAM8	carcinoembryonic antigen related cell adhesion molecule 8	-0.891456	-2.2885	0	0.565692	1
102723508	KANTR	KDM5C adjacent transcript	-0.893831	2.52075	0	0.565747	1
475	ATOX1	antioxidant 1 copper chaperone	0.889618	3.79391	0	0.565894	1
653653	LOC653653	adaptor related protein complex 1 sigma 2 subunit pseudogene	-0.889976	-0.525925	0	0.565902	1
100129046	LOC100129046	uncharacterized LOC100129046	-0.901415	-0.516572	0	0.566117	1
57575	PCDH10	protocadherin 10	0.899031	1.32138	0	0.566206	1
4493	MT1E	metallothionein 1E	0.891706	6.8881	0	0.566249	1
100130093	NA	NA	-0.894361	0.47942	0	0.566379	1
101929723	LINC01914	long intergenic non-protein coding RNA 1914	0.889988	-2.1965	0	0.566391	1
646600	IGF2BP2-AS1	IGF2BP2 antisense RNA 1	-0.907638	0.133967	0	0.566467	1
26508	HEYL	hes related family bHLH transcription factor with YRPW motif-like	0.893086	-1.62884	0	0.566475	1
6768	ST14	suppression of tumorigenicity 14	0.902008	-1.81085	0	0.566558	1
140678	MLLT10P1	myeloid/lymphoid or mixed-lineage leukemia; translocated to, 10 pseudogene 1	0.902171	-1.78462	0	0.566577	1
133121	ENPP6	ectonucleotide pyrophosphatase/phosphodiesterase 6	0.888024	-0.424889	0	0.566744	1
101929730	LINC01352	long intergenic non-protein coding RNA 1352	0.88778	-2.3038	0	0.566996	1
84833	ATP5MD	ATP synthase membrane subunit DAPIT	0.895066	4.93831	0	0.567047	1
83595	SOX7	SRY-box 7	0.895712	0.209639	0	0.567215	1
2898	GRIK2	glutamate ionotropic receptor kainate type subunit 2	0.898789	0.63984	0	0.567273	1
26280	IL1RAPL2	interleukin 1 receptor accessory protein like 2	0.895262	-2.50691	0	0.567292	1
102466225	MIR6077	microRNA 6077	-0.898631	-2.58817	0	0.567421	1
11250	GPR45	G protein-coupled receptor 45	0.887516	-2.88449	0	0.567435	1
401074	LINC00960	long intergenic non-protein coding RNA 960	-0.913351	0.371157	0	0.567845	1
84850	GLIS3-AS1	GLIS3 antisense RNA 1	0.885956	-1.39052	0	0.56785	1
101927322	LOC101927322	uncharacterized LOC101927322	0.886284	-2.45373	0	0.567918	1
157574	FBXO16	F-box protein 16	-0.890986	-0.231111	0	0.568045	1
440097	DBX2	developing brain homeobox 2	-0.89288	-2.2677	0	0.568078	1
341019	DCDC1	doublecortin domain containing 1	-0.894273	0.336619	0	0.568158	1
6376	CX3CL1	C-X3-C motif chemokine ligand 1	0.888066	2.00336	0	0.568192	1
120935	CCDC38	coiled-coil domain containing 38	0.895003	-0.226864	0	0.568198	1
130574	LYPD6	LY6/PLAUR domain containing 6	-0.887055	-2.0782	0	0.568316	1
101928376	IL12A-AS1	IL12A antisense RNA 1	-0.885122	-2.53562	0	0.568356	1
57502	NLGN4X	neuroligin 4 X-linked	-0.888892	2.87186	0	0.568387	1
414224	AGAP12P	ArfGAP with GTPase domain, ankyrin repeat and PH domain 12, pseudogene	-0.889786	-0.514422	0	0.568712	1
649946	RPL23AP64	ribosomal protein L23a pseudogene 64	-0.91216	0.293017	0	0.568991	1
54627	MAP10	microtubule associated protein 10	-0.929305	1.89221	0	0.569335	1
8829	NRP1	neuropilin 1	0.912813	5.21726	0	0.56968	1
55190	NUDT11	nudix hydrolase 11	0.91286	1.61487	0	0.569795	1
1521	CTSW	cathepsin W	0.891115	-0.395955	0	0.569869	1
101927721	LNCPRESS1	lncRNA p53 regulated and ESC associated 1	-0.882151	-3.17904	0	0.569891	1
154288	KHDC3L	KH domain containing 3 like, subcortical maternal complex member	0.885758	-2.37795	0	0.569949	1
100885777	PCCA-AS1	PCCA antisense RNA 1	-0.89089	-0.665824	0	0.570046	1
4513	COX2	cytochrome c oxidase subunit II	1.07117	8.83133	0.0472417	0.570064	1
100996609	LINC01436	long intergenic non-protein coding RNA 1436	-0.881824	-1.70125	0	0.570125	1
101928550	SMC2-AS1	SMC2 antisense RNA 1 (head to head)	-0.882778	-1.27112	0	0.570145	1
731223	LINC01220	long intergenic non-protein coding RNA 1220	-0.895106	-2.26614	0	0.570224	1
102724190	LINC02289	long intergenic non-protein coding RNA 2289	0.882306	-2.19535	0	0.570271	1
9935	MAFB	MAF bZIP transcription factor B	0.885542	4.29675	0	0.570315	1
100500857	MIR3939	microRNA 3939	-0.891795	-3.02485	0	0.570508	1
401546	C9orf152	chromosome 9 open reading frame 152	0.886015	-0.67799	0	0.57052	1
100463487	MTRNR2L9	MT-RNR2 like 9	0.891229	-1.53594	0	0.570685	1
79442	LRRC2	leucine rich repeat containing 2	0.90661	1.27326	0	0.570748	1
100289561	LOC100289561	uncharacterized LOC100289561	-0.880318	-0.924573	0	0.570898	1
285954	INHBA-AS1	INHBA antisense RNA 1	0.882337	2.26349	0	0.571102	1
348303	SELENOV	selenoprotein V	0.879821	-1.69844	0	0.571137	1
25939	SAMHD1	SAM and HD domain containing deoxynucleoside triphosphate triphosphohydrolase 1	0.898126	0.541093	0	0.571156	1
8364	HIST1H4C	histone cluster 1 H4 family member c	-0.889372	2.3581	0	0.571167	1
10551	AGR2	anterior gradient 2, protein disulphide isomerase family member	-0.939871	0.188236	0	0.571212	1
2882	GPX7	glutathione peroxidase 7	0.883816	2.9737	0	0.571276	1
253264	ZNF503-AS1	ZNF503 antisense RNA 1	0.894017	0.966347	0	0.571309	1
3785	KCNQ2	potassium voltage-gated channel subfamily Q member 2	0.889322	-2.6342	0	0.571333	1
29775	CARD10	caspase recruitment domain family member 10	0.881351	-1.73959	0	0.571542	1
399815	LOC399815	chromosome 10 open reading frame 88 pseudogene	-0.880228	-2.89889	0	0.571685	1
9179	AP4M1	adaptor related protein complex 4 subunit mu 1	-0.915267	1.63922	0	0.571901	1
140706	CCM2L	CCM2 like scaffold protein	0.888075	-2.59665	0	0.571915	1
400709	SIGLEC16	sialic acid binding Ig like lectin 16 (gene/pseudogene)	-0.87959	-1.80763	0	0.572296	1
2798	GNRHR	gonadotropin releasing hormone receptor	-0.926124	2.73388	0	0.572321	1
3770	KCNJ14	potassium voltage-gated channel subfamily J member 14	-0.878165	-0.391233	0	0.572541	1
102724112	NA	NA	0.882528	0.992196	0	0.572682	1
26821	SNORA74A	small nucleolar RNA, H/ACA box 74A	0.877616	-1.50463	0	0.572747	1
646074	POM121L10P	POM121 transmembrane nucleoporin like 10, pseudogene	0.882037	-2.16812	0	0.572815	1
55130	ARMC4	armadillo repeat containing 4	-0.879025	0.0789286	0	0.572957	1
220980	TMEM72-AS1	TMEM72 antisense RNA 1	-0.877868	-1.45881	0	0.572988	1
402317	OR2A42	olfactory receptor family 2 subfamily A member 42	0.885682	-2.44785	0	0.573018	1
5462	POU5F1B	POU class 5 homeobox 1B	0.894558	-1.97289	0	0.57307	1
23263	MCF2L	MCF.2 cell line derived transforming sequence like	0.875819	0.783565	0	0.573338	1
64881	PCDH20	protocadherin 20	-0.88329	1.52659	0	0.57334	1
7379	UPK2	uroplakin 2	0.876073	-2.77919	0	0.573354	1
100189329	TRQ-CTG5-1	transfer RNA-Gln (CTG) 5-1	-0.879185	-2.72087	0	0.573408	1
105372315	LOC105372315	endogenous retrovirus group S71 member 1 Env polyprotein	0.875709	-1.14584	0	0.573625	1
345222	MSANTD1	Myb/SANT DNA binding domain containing 1	-0.89415	0.210503	0	0.573807	1
631	BFSP1	beaded filament structural protein 1	0.885142	3.99407	0	0.573816	1
56751	BARHL1	BarH like homeobox 1	-0.880746	-2.23862	0	0.573867	1
3149	HMGB3	high mobility group box 3	0.889571	0.931546	0	0.574306	1
693161	MIR576	microRNA 576	-0.8788	-2.1533	0	0.574504	1
100506939	PRKG1-AS1	PRKG1 antisense RNA 1	0.873828	-1.46261	0	0.574637	1
692214	SNORD111	small nucleolar RNA, C/D box 111	0.887528	-2.81835	0	0.574717	1
440446	LINC02072	long intergenic non-protein coding RNA 2072	0.872852	-2.54957	0	0.574855	1
200035	NUDT17	nudix hydrolase 17	-0.900735	1.41827	0	0.57486	1
55787	TXLNG	taxilin gamma	-0.939538	4.79022	0	0.57489	1
51191	HERC5	HECT and RLD domain containing E3 ubiquitin protein ligase 5	-0.921151	3.0399	0	0.574987	1
392509	ARL13A	ADP ribosylation factor like GTPase 13A	-0.906002	0.0050638	0	0.575036	1
100506963	ELOA-AS1	ELOA antisense RNA 1	-0.897634	-0.765114	0	0.575131	1
84911	ZNF382	zinc finger protein 382	-0.877958	0.178376	0	0.575301	1
78989	COLEC11	collectin subfamily member 11	-0.873887	-1.8757	0	0.575316	1
105369155	NA	NA	-0.878986	-2.31224	0	0.57533	1
344148	NCKAP5	NCK associated protein 5	0.89957	-1.20287	0	0.575582	1
101927492	UTAT33	uncharacterized LOC101927492	-0.877346	-1.71723	0	0.575736	1
54443	ANLN	anillin actin binding protein	0.88217	1.06942	0	0.575804	1
166793	ZBTB49	zinc finger and BTB domain containing 49	-0.878952	1.10683	0	0.575861	1
259285	TAS2R39	taste 2 receptor member 39	-0.875474	-1.84896	0	0.576006	1
102723701	LOC102723701	uncharacterized LOC102723701	-0.89374	-0.315342	0	0.576147	1
5613	PRKX	protein kinase X-linked	0.88289	1.01667	0	0.576284	1
79748	LMAN1L	lectin, mannose binding 1 like	0.869823	-2.79337	0	0.576477	1
399833	SPRNP1	shadow of prion protein pseudogene 1	-0.870549	-2.4868	0	0.576491	1
7023	TFAP4	transcription factor AP-4	-0.927575	1.84095	0	0.576678	1
3681	ITGAD	integrin subunit alpha D	-0.898779	-2.21072	0	0.576694	1
442910	MIR345	microRNA 345	-0.884456	-3.00135	0	0.576742	1
6440	SFTPC	surfactant protein C	-0.883094	-2.98637	0	0.576855	1
100129196	MATN1-AS1	MATN1 antisense RNA 1	-0.905821	1.81445	0	0.576948	1
55536	CDCA7L	cell division cycle associated 7 like	-0.915281	3.21626	0	0.576959	1
55843	ARHGAP15	Rho GTPase activating protein 15	0.871653	-2.07268	0	0.577144	1
93100	NAPRT	nicotinate phosphoribosyltransferase	-0.882844	-2.19377	0	0.577224	1
653808	ZG16	zymogen granule protein 16	-0.868483	-2.79705	0	0.577311	1
26579	MYEOV	myeloma overexpressed	0.868952	-2.41777	0	0.577523	1
649395	YWHAEP1	tyrosine 3-monooxygenase/tryptophan 5-monooxygenase activation protein epsilon pseudogene 1	-0.872566	-0.603529	0	0.577736	1
8835	SOCS2	suppressor of cytokine signaling 2	0.929476	4.82575	0	0.577901	1
359845	RFLNB	refilin B	0.892861	4.04287	0	0.578029	1
100189045	TRG-CCC5-1	transfer RNA-Gly (CCC) 5-1	0.872996	-2.81484	0	0.57805	1
4225	MEP1B	meprin A subunit beta	0.875825	-0.0568232	0	0.578062	1
105371437	NA	NA	-0.894278	0.70948	0	0.578284	1
100126355	MIR365A	microRNA 365a	-0.881587	-2.45543	0	0.578301	1
4958	OMD	osteomodulin	0.89278	7.44515	0	0.578315	1
2810	SFN	stratifin	0.875902	0.0757569	0	0.578346	1
5440	POLR2K	RNA polymerase II subunit K	0.900681	4.60471	0	0.57835	1
55911	APOBR	apolipoprotein B receptor	0.8793	-1.88399	0	0.578429	1
9595	CYTIP	cytohesin 1 interacting protein	0.866366	-1.96356	0	0.57852	1
728619	ASB9P1	ankyrin repeat and SOCS box containing 9 pseudogene 1	-0.88077	-0.153757	0	0.578649	1
780851	SNORD3A	small nucleolar RNA, C/D box 3A	0.865642	4.48213	0	0.57866	1
4210	MEFV	MEFV, pyrin innate immunity regulator	0.869272	-2.03569	0	0.578718	1
101928604	ZBTB46-AS1	ZBTB46 antisense RNA 1	-0.869836	-1.29468	0	0.578719	1
646799	ZAR1L	zygote arrest 1 like	-0.868671	-1.64379	0	0.578998	1
121273	C12orf54	chromosome 12 open reading frame 54	-0.923484	0.273123	0	0.579013	1
4015	LOX	lysyl oxidase	0.925582	7.00418	0	0.579038	1
152330	CNTN4	contactin 4	-0.86829	0.183235	0	0.579198	1
340286	FAM183BP	acyloxyacyl hydrolase (neutrophil)	0.864658	-2.23001	0	0.579219	1
283518	KCNRG	potassium channel regulator	-0.885027	1.42503	0	0.57961	1
101929415	LOC101929415	uncharacterized LOC101929415	0.864054	-1.98978	0	0.57965	1
51514	DTL	denticleless E3 ubiquitin protein ligase homolog	0.863487	-0.546926	0	0.579787	1
100379132	SNORA70G	small nucleolar RNA, H/ACA box 70G	-0.863897	-0.576109	0	0.579884	1
131034	CPNE4	copine 4	0.867435	-1.60004	0	0.579957	1
114769	CARD16	caspase recruitment domain family member 16	0.863664	-2.45616	0	0.58011	1
8659	ALDH4A1	aldehyde dehydrogenase 4 family member A1	-0.880755	-0.415795	0	0.580133	1
84000	TMPRSS13	transmembrane serine protease 13	0.862719	-1.75865	0	0.580179	1
164781	DAW1	dynein assembly factor with WD repeats 1	0.863211	0.569926	0	0.580347	1
118430	MUCL1	mucin like 1	-0.862278	-3.0122	0	0.580412	1
101060542	LINC01910	long intergenic non-protein coding RNA 1910	-0.864047	-2.59354	0	0.580516	1
442721	LMOD2	leiomodin 2	0.861983	-0.778996	0	0.580559	1
8111	GPR68	G protein-coupled receptor 68	0.870766	1.79817	0	0.580657	1
140875	LINC00028	long intergenic non-protein coding RNA 28	0.864442	-1.60768	0	0.5807	1
4741	NEFM	neurofilament medium	0.864917	-2.37265	0	0.580817	1
27089	UQCRQ	ubiquinol-cytochrome c reductase complex III subunit VII	0.865385	5.09713	0	0.58102	1
5799	PTPRN2	protein tyrosine phosphatase, receptor type N2	0.911443	-0.351851	0	0.58105	1
79444	BIRC7	baculoviral IAP repeat containing 7	0.866645	-1.63827	0	0.581413	1
162968	ZNF497	zinc finger protein 497	-0.874505	-0.360711	0	0.581549	1
101926892	LOC101926892	uncharacterized LOC101926892	0.864723	-2.24849	0	0.581665	1
2636	GBX1	gastrulation brain homeobox 1	0.860578	-1.7892	0	0.581911	1
22983	MAST1	microtubule associated serine/threonine kinase 1	-0.859485	-0.9887	0	0.581915	1
100133050	LOC100133050	glucuronidase beta pseudogene	-0.87014	-1.89461	0	0.581983	1
677845	SNORA79	small nucleolar RNA, H/ACA box 79	0.859998	-2.57538	0	0.582142	1
83698	CALN1	calneuron 1	0.889403	-1.33808	0	0.582225	1
1733	DIO1	iodothyronine deiodinase 1	-0.863179	0.413457	0	0.582243	1
25946	ZNF385A	zinc finger protein 385A	0.873551	5.59267	0	0.582336	1
60484	HAPLN2	hyaluronan and proteoglycan link protein 2	0.862709	-2.35703	0	0.582347	1
284739	C20orf204	chromosome 20 open reading frame 204	-0.904688	1.12723	0	0.582412	1
2995	GYPC	glycophorin C (Gerbich blood group)	0.889792	4.46098	0	0.582488	1
150147	UMODL1-AS1	UMODL1 antisense RNA 1	0.859335	-1.83274	0	0.582507	1
101060569	NA	NA	0.862552	-2.28699	0	0.582522	1
5822	PWP2	PWP2, small subunit processome component	-0.858801	-1.26564	0	0.582831	1
3397	ID1	inhibitor of DNA binding 1, HLH protein	0.913579	6.67156	0	0.582901	1
645369	TMEM200C	transmembrane protein 200C	0.871978	-1.9767	0	0.583104	1
693201	MIR616	microRNA 616	-0.861616	-0.507868	0	0.583233	1
7634	ZNF80	zinc finger protein 80	-0.85648	-2.68899	0	0.583445	1
100506076	LOC100506076	uncharacterized LOC100506076	0.885598	-1.71812	0	0.583562	1
419	ART3	ADP-ribosyltransferase 3	0.858196	-0.874586	0	0.583594	1
389558	FAM180A	family with sequence similarity 180 member A	0.856153	4.1791	0	0.583637	1
256979	SUN3	Sad1 and UNC84 domain containing 3	0.856346	-2.44631	0	0.583642	1
643365	LINC00452	long intergenic non-protein coding RNA 452	0.860442	-2.62414	0	0.583687	1
5053	PAH	phenylalanine hydroxylase	-0.869253	-2.61374	0	0.5837	1
54	ACP5	acid phosphatase 5, tartrate resistant	-0.869418	1.08553	0	0.583784	1
101927040	LOC101927040	uncharacterized LOC101927040	0.864801	-1.28438	0	0.583893	1
2876	GPX1	glutathione peroxidase 1	0.865973	4.96876	0	0.583903	1
83482	SCRT1	scratch family transcriptional repressor 1	-0.857778	-1.80813	0	0.583958	1
[truncated: 21,716 more rows]
