# Supplementary material for: Males and Females Have Distinct Molecular Events in the Articular Cartilage during Knee Osteoarthritis
Source: Int J Mol Sci. 2021 Jul 23;22(15):7876. doi: 10.3390/ijms22157876 (PMC8346087; doi:10.3390/ijms22157876)
Supplement: Supplementary file 1 [file ijms-22-07876-s001.zip › Supplemental table 10.xlsx]

## Sheet: Galaxy86-(limma_on_data_44,_dat
Supplemental Table 10. The full list of OA-responsive DEGs detected between male and female cartilage. The AveExpr column gives the average log2-expression level for that gene across all the arrays and channels in the experiment. Column t is the moderated t-statistic. The DEGs with a p-value less than 0.05 are highlighted in blue. None of the DEGs has an adjusted p-value less than 0.05.
ENTREZID	SYMBOL	GENENAME	log2FC	AveExpr	t	p-value	adjusted p-value
9884	LRRC37A	leucine rich repeat containing 37A	4.11148	-1.07894	3.14146	0.00156929	0.999998
126661	CCDC163	coiled-coil domain containing 163	2.85633	1.13429	2.97814	0.00243607	0.999998
83716	CRISPLD2	cysteine rich secretory protein LCCL domain containing 2	-2.64198	7.72313	-2.8901	0.00307627	0.999998
1278	COL1A2	collagen type I alpha 2 chain	-3.51635	9.85945	-2.73708	0.00458334	0.999998
5054	SERPINE1	serpin family E member 1	-3.73909	5.73597	-2.68228	0.00527887	0.999998
541471	MIR4435-2HG	MIR4435-2 host gene	-2.91047	0.707644	-2.61446	0.00624051	0.999998
9124	PDLIM1	PDZ and LIM domain 1	-4.3893	0.652862	-2.59749	0.00659614	0.999998
7070	THY1	Thy-1 cell surface antigen	-4.18958	3.61399	-2.53562	0.00767332	0.999998
4803	NGF	nerve growth factor	-4.54274	0.711442	-2.48754	0.00871056	0.999998
54518	APBB1IP	amyloid beta precursor protein binding family B member 1 interacting protein	-3.56516	1.02501	-2.42603	0.00994481	0.999998
100507250	LOC100507250	uncharacterized LOC100507250	2.98022	-1.03713	2.34752	0.0119393	0.999998
8999	CDKL2	cyclin dependent kinase like 2	3.10653	-0.594738	2.29336	0.013567	0.999998
9509	ADAMTS2	ADAM metallopeptidase with thrombospondin type 1 motif 2	-3.20896	4.93615	-2.29079	0.0136602	0.999998
9383	TSIX	TSIX transcript, XIST antisense RNA	4.83556	1.09159	2.30358	0.0137879	0.999998
358	AQP1	aquaporin 1 (Colton blood group)	-3.1749	5.71805	-2.27076	0.0143076	0.999998
1833	EPYC	epiphycan	-2.85902	2.20177	-2.24509	0.0151503	0.999998
7130	TNFAIP6	TNF alpha induced protein 6	-4.23642	3.83395	-2.24199	0.015637	0.999998
25878	MXRA5	matrix remodeling associated 5	-3.54203	7.26167	-2.22819	0.0158698	0.999998
387715	ARMS2	age-related maculopathy susceptibility 2	-2.70263	-2.59125	-2.20981	0.0164157	0.999998
54492	NEURL1B	neuralized E3 ubiquitin protein ligase 1B	-3.31985	-0.226837	-2.1545	0.0187155	0.999998
133418	EMB	embigin	-3.32578	-0.838012	-2.10874	0.0207521	0.999998
80781	COL18A1	collagen type XVIII alpha 1 chain	-2.46362	3.79004	-2.08643	0.0216347	0.999998
6275	S100A4	S100 calcium binding protein A4	-3.0479	5.42785	-2.07528	0.0222606	0.999998
157313	CDCA2	cell division cycle associated 2	-2.94266	-0.460143	-2.06872	0.0225574	0.999998
196047	EMX2OS	EMX2 opposite strand/antisense RNA	-3.77087	-0.106545	-2.05774	0.0235389	0.999998
1827	RCAN1	regulator of calcineurin 1	-2.5368	6.50527	-2.04398	0.0237505	0.999998
474170	LRRC37A2	leucine rich repeat containing 37 member A2	2.93162	-1.43447	2.0323	0.0244321	0.999998
1775	DNASE1L2	deoxyribonuclease 1 like 2	2.46691	-1.63084	2.01466	0.0253062	0.999998
730971	LINC02447	long intergenic non-protein coding RNA 2447	2.61407	0.365736	2.01419	0.0253469	0.999998
101929122	LOC101929122	uncharacterized LOC101929122	-2.79036	-0.315198	-2.01127	0.0255393	0.999998
27122	DKK3	dickkopf WNT signaling pathway inhibitor 3	-2.63383	6.32541	-2.00626	0.0257879	0.999998
2596	GAP43	growth associated protein 43	-3.24676	-0.482512	-2.00001	0.0263578	0.999998
148811	PM20D1	peptidase M20 domain containing 1	-2.89426	0.977735	-1.98836	0.0268671	0.999998
3487	IGFBP4	insulin like growth factor binding protein 4	-2.79161	5.35312	-1.95902	0.0285809	0.999998
347273	CAVIN4	caveolae associated protein 4	-2.73974	-0.732403	-1.95658	0.0287152	0.999998
1462	VCAN	versican	-2.64046	7.76406	-1.92536	0.0306567	0.999998
84842	HPDL	4-hydroxyphenylpyruvate dioxygenase like	-2.53335	-0.142987	-1.90412	0.0320346	0.999998
22909	FAN1	FANCD2 and FANCI associated nuclease 1	3.01695	0.657863	1.88017	0.0339126	0.999998
80177	MYCT1	MYC target 1	-3.30556	-2.23751	-1.87381	0.0346516	0.999998
5175	PECAM1	platelet and endothelial cell adhesion molecule 1	-3.93694	0.815159	-1.87903	0.035206	0.999998
101927620	LOC101927620	uncharacterized LOC101927620	-2.27778	-1.28895	-1.85557	0.0354003	0.999998
1646	AKR1C2	aldo-keto reductase family 1 member C2	-2.17699	5.44703	-1.85336	0.0355548	0.999998
10964	IFI44L	interferon induced protein 44 like	-3.07861	0.782969	-1.84585	0.0365046	0.999998
54798	DCHS2	dachsous cadherin-related 2	-2.49148	2.43957	-1.83822	0.0367242	0.999998
102464824	MIR6069	microRNA 6069	2.23832	-2.91349	1.82499	0.0376905	0.999998
101928858	LOC101928858	uncharacterized LOC101928858	2.85102	-0.520478	1.82139	0.0382014	0.999998
10733	PLK4	polo like kinase 4	-2.78109	-0.631311	-1.81882	0.0383541	0.999998
84251	SGIP1	SH3 domain GRB2 like endophilin interacting protein 1	-2.54127	2.5723	-1.81371	0.0386331	0.999998
1277	COL1A1	collagen type I alpha 1 chain	-3.45885	7.00142	-1.82384	0.0388397	0.999998
5327	PLAT	plasminogen activator, tissue type	-2.33502	2.93604	-1.80475	0.0392898	0.999998
1536	CYBB	cytochrome b-245 beta chain	-3.85504	0.0977209	-1.82345	0.0395472	0.999998
5328	PLAU	plasminogen activator, urokinase	-3.62286	0.219788	-1.81083	0.0401453	0.999998
1306	COL15A1	collagen type XV alpha 1 chain	-2.20426	8.40949	-1.76309	0.0427167	0.999998
644936	LOC644936	actin beta pseudogene	2.36922	-2.833	1.75876	0.0431205	0.999998
114299	PALM2	paralemmin 2	-1.99502	3.08449	-1.75495	0.0434035	0.999998
5270	SERPINE2	serpin family E member 2	-2.28308	6.88372	-1.74219	0.0445508	0.999998
127540	HMGB4	high mobility group box 4	-2.4901	-1.1512	-1.74205	0.044634	0.999998
1805	DPT	dermatopontin	-2.22609	6.62771	-1.72532	0.0460579	0.999998
79870	BAALC	BAALC, MAP3K1 and KLF4 binding	-2.42383	4.54734	-1.7196	0.0466422	0.999998
10516	FBLN5	fibulin 5	-2.36539	2.89282	-1.71362	0.0471736	0.999998
8332	HIST1H2AL	histone cluster 1 H2A family member l	-2.74178	-1.2609	-1.71399	0.0474103	0.999998
114897	C1QTNF1	C1q and TNF related 1	-2.3775	3.25319	-1.70842	0.0476661	0.999998
4969	OGN	osteoglycin	-2.41759	10.3156	-1.69714	0.0487571	0.999998
57586	SYT13	synaptotagmin 13	-3.25893	2.17827	-1.68547	0.0511977	0.999998
2966	GTF2H2	general transcription factor IIH subunit 2	-2.67601	-1.92966	-1.66702	0.0519627	0.999998
100507420	LINC01605	long intergenic non-protein coding RNA 1605	-2.43652	-0.706241	-1.64147	0.0543701	0.999998
100422842	MIR3074	microRNA 3074	-2.48055	-2.10092	-1.62617	0.0560438	0.999998
3479	IGF1	insulin like growth factor 1	-3.60632	2.58389	-1.63884	0.0575091	0.999998
1469	CST1	cystatin SN	-2.56138	-2.73006	-1.60964	0.0579558	0.999998
10512	SEMA3C	semaphorin 3C	-2.29137	5.00785	-1.59774	0.0590284	0.999998
3036	HAS1	hyaluronan synthase 1	-2.42673	1.00738	-1.59803	0.0591036	0.999998
273	AMPH	amphiphysin	-1.89936	2.89315	-1.59444	0.0592955	0.999998
3371	TNC	tenascin C	-2.87706	9.06876	-1.57216	0.0630916	0.999998
152007	GLIPR2	GLI pathogenesis related 2	-2.15146	2.07136	-1.55963	0.063357	0.999998
2006	ELN	elastin	-2.12654	4.05684	-1.5589	0.0634342	0.999998
4288	MKI67	marker of proliferation Ki-67	-3.15375	0.853789	-1.57414	0.0636902	0.999998
101954273	RNVU1-1	RNA, variant U1 small nuclear 1	-2.19756	-2.64384	-1.54164	0.0655465	0.999998
9244	CRLF1	cytokine receptor like factor 1	-2.2286	5.39979	-1.54175	0.0655542	0.999998
26064	RAI14	retinoic acid induced 14	-1.69333	5.15673	-1.5371	0.0660088	0.999998
79953	SYNDIG1	synapse differentiation inducing 1	-2.60228	1.70396	-1.53929	0.0663816	0.999998
101929138	NA	NA	-2.44239	-1.89994	-1.52796	0.0675073	0.999998
63923	TNN	tenascin N	-2.66375	-1.08478	-1.5174	0.0693504	0.999998
57687	VAT1L	vesicle amine transport 1 like	-2.45394	1.41281	-1.51166	0.0696172	0.999998
51129	ANGPTL4	angiopoietin like 4	-2.11963	6.93918	-1.50349	0.0702953	0.999998
84624	FNDC1	fibronectin type III domain containing 1	-2.41465	5.04881	-1.50149	0.0708773	0.999998
5166	PDK4	pyruvate dehydrogenase kinase 4	2.61585	5.26876	1.50113	0.0713806	0.999998
400680	LINC00664	long intergenic non-protein coding RNA 664	2.40448	-1.672	1.49437	0.0718021	0.999998
6035	RNASE1	ribonuclease A family member 1, pancreatic	-3.99518	-0.177887	-1.54106	0.072493	0.999998
105372022	NA	NA	2.34811	-2.20676	1.48285	0.0732491	0.999998
100874048	DGUOK-AS1	DGUOK antisense RNA 1	-2.24166	-1.04852	-1.46446	0.0756016	0.999998
81849	ST6GALNAC5	ST6 N-acetylgalactosaminide alpha-2,6-sialyltransferase 5	-2.73468	2.41662	-1.47226	0.0757747	0.999998
6236	RRAD	RRAD, Ras related glycolysis inhibitor and calcium channel regulator	-2.74363	-0.396432	-1.46767	0.0764695	0.999998
4010	LMX1B	LIM homeobox transcription factor 1 beta	-2.57793	0.448606	-1.45677	0.077431	0.999998
4854	NOTCH3	notch 3	-2.99074	1.51062	-1.46784	0.0775999	0.999998
1305	COL13A1	collagen type XIII alpha 1 chain	-2.60377	2.32122	-1.45591	0.077642	0.999998
187	APLNR	apelin receptor	-2.895	-1.97471	-1.46366	0.0777344	0.999998
400746	NCMAP	non-compact myelin associated protein	2.37493	-0.0757975	1.44888	0.0780068	0.999998
10659	CELF2	CUGBP Elav-like family member 2	-2.16958	2.25056	-1.43777	0.0792551	0.999998
359845	RFLNB	refilin B	-1.98041	4.04287	-1.43235	0.0798891	0.999998
85352	SHISAL1	shisa like 1	-2.74355	0.851143	-1.44343	0.0800391	0.999998
2199	FBLN2	fibulin 2	-2.62918	2.29567	-1.44009	0.0800544	0.999998
121275	OR10AD1	olfactory receptor family 10 subfamily AD member 1	2.28338	0.563783	1.42966	0.0805901	0.999998
440184	CCDC196	coiled-coil domain containing 196	-2.16371	0.188516	-1.41835	0.0820559	0.999998
3483	IGFALS	insulin like growth factor binding protein acid labile subunit	2.05286	-0.822881	1.41575	0.082327	0.999998
2562	GABRB3	gamma-aminobutyric acid type A receptor beta3 subunit	-2.6269	-0.740571	-1.4192	0.0832043	0.999998
25903	OLFML2B	olfactomedin like 2B	-2.10295	3.36586	-1.40671	0.0837055	0.999998
677765	SCARNA18	small Cajal body-specific RNA 18	-2.1718	-1.61488	-1.40307	0.0843337	0.999998
101929234	LOC101929234	uncharacterized LOC101929234	1.99136	-0.219357	1.39334	0.0856142	0.999998
6241	RRM2	ribonucleotide reductase regulatory subunit M2	-2.44742	-0.159046	-1.39901	0.0856188	0.999998
3490	IGFBP7	insulin like growth factor binding protein 7	-1.82642	6.27157	-1.39269	0.0856539	0.999998
7503	XIST	X inactive specific transcript	5.66993	2.56138	1.52545	0.0857821	0.999998
54538	ROBO4	roundabout guidance receptor 4	-2.59354	-1.093	-1.40002	0.0860462	0.999998
101926889	LOC101926889	uncharacterized LOC101926889	2.10614	-0.999381	1.38795	0.0865341	0.999998
1734	DIO2	iodothyronine deiodinase 2	-2.22664	5.64056	-1.38886	0.0865863	0.999998
105373489	NA	NA	1.91407	-0.159864	1.38219	0.0872689	0.999998
1281	COL3A1	collagen type III alpha 1 chain	-2.40992	12.3579	-1.38212	0.0881367	0.999998
56892	TCIM	transcriptional and immune response regulator	-2.70984	-2.37232	-1.39039	0.0881857	0.999998
6387	CXCL12	C-X-C motif chemokine ligand 12	-2.95729	0.202839	-1.39944	0.0882385	0.999998
4481	MSR1	macrophage scavenger receptor 1	-2.98594	-0.357847	-1.39406	0.0893494	0.999998
147	ADRA1B	adrenoceptor alpha 1B	2.81711	-0.936026	1.38164	0.090293	0.999998
7225	TRPC6	transient receptor potential cation channel subfamily C member 6	-2.46321	-1.34818	-1.36953	0.0903643	0.999998
4162	MCAM	melanoma cell adhesion molecule	-2.8707	0.660116	-1.37434	0.0919081	0.999998
10052	GJC1	gap junction protein gamma 1	-3.04052	0.465268	-1.37708	0.0927099	0.999998
642658	SCX	scleraxis bHLH transcription factor	-2.49899	3.91095	-1.35471	0.0929745	0.999998
3914	LAMB3	laminin subunit beta 3	-2.08632	2.64955	-1.34611	0.0930846	0.999998
84935	MEDAG	mesenteric estrogen dependent adipogenesis	-1.90106	5.23818	-1.34429	0.093203	0.999998
55203	LGI2	leucine rich repeat LGI family member 2	-2.03587	1.06626	-1.33969	0.0940573	0.999998
4829	NMBR	neuromedin B receptor	2.37853	-1.90601	1.34023	0.0948611	0.999998
9332	CD163	CD163 molecule	-3.29553	0.123394	-1.37265	0.0956856	0.999998
84690	SPATA22	spermatogenesis associated 22	-2.54691	-1.57337	-1.33972	0.0957822	0.999998
29128	UHRF1	ubiquitin like with PHD and ring finger domains 1	-2.03775	0.459816	-1.32638	0.0962451	0.999998
439950	CELF2-AS2	CELF2 antisense RNA 2	-2.16376	-1.07794	-1.32218	0.097185	0.999998
2675	GFRA2	GDNF family receptor alpha 2	-2.48271	2.95545	-1.32906	0.0972732	0.999998
414224	AGAP12P	ArfGAP with GTPase domain, ankyrin repeat and PH domain 12, pseudogene	2.50923	-0.514422	1.32927	0.0973833	0.999998
11113	CIT	citron rho-interacting serine/threonine kinase	-2.07104	1.219	-1.31983	0.0973873	0.999998
377841	ENTPD8	ectonucleoside triphosphate diphosphohydrolase 8	2.1377	-1.07306	1.32025	0.0974493	0.999998
101929196	THSD4-AS1	THSD4 antisense RNA 1	2.17222	-2.35846	1.32018	0.0975443	0.999998
100131626	LOC100131626	uncharacterized LOC100131626	1.99825	-2.5989	1.31823	0.0975508	0.999998
91608	RASL10B	RAS like family 10 member B	-2.35062	-0.868777	-1.32059	0.098092	0.999998
441124	GTF2IP20	general transcription factor IIi pseudogene 20	2.01449	0.235266	1.31219	0.098586	0.999998
286467	FIRRE	firre intergenic repeating RNA element	2.18711	-1.63697	1.30624	0.0999684	0.999998
991	CDC20	cell division cycle 20	-1.95282	0.263144	-1.30326	0.100026	0.999998
10628	TXNIP	thioredoxin interacting protein	1.89785	8.89462	1.29883	0.100734	0.999998
7026	NR2F2	nuclear receptor subfamily 2 group F member 2	-2.36578	0.946312	-1.29877	0.102001	0.999998
10266	RAMP2	receptor activity modifying protein 2	-2.185	0.574961	-1.29418	0.102062	0.999998
9079	LDB2	LIM domain binding 2	-2.4419	0.183412	-1.29277	0.103517	0.999998
102465432	NA	NA	2.87235	-1.90156	1.30664	0.10434	0.999998
9536	PTGES	prostaglandin E synthase	-1.89701	4.40194	-1.27271	0.10527	0.999998
948	CD36	CD36 molecule	-2.7117	-0.630378	-1.29349	0.105415	0.999998
731275	LINC01347	long intergenic non-protein coding RNA 1347	2.03675	-2.72726	1.27165	0.10566	0.999998
100996609	LINC01436	long intergenic non-protein coding RNA 1436	2.34722	-1.70125	1.27743	0.105781	0.999998
79923	NANOG	Nanog homeobox	-1.96167	-2.55719	-1.26887	0.106025	0.999998
105376060	LOC105376060	translation initiation factor IF-2-like	2.18581	-2.86243	1.27188	0.106048	0.999998
5360	PLTP	phospholipid transfer protein	-2.02032	2.96702	-1.26781	0.106313	0.999998
54893	MTMR10	myotubularin related protein 10	2.52143	0.815269	1.27584	0.107233	0.999998
7450	VWF	von Willebrand factor	-2.10446	1.08928	-1.26359	0.107281	0.999998
284581	LOC284581	uncharacterized LOC284581	-4.10108	0.678975	-1.3546	0.107373	0.999998
9201	DCLK1	doublecortin like kinase 1	-2.97049	0.671355	-1.29589	0.107451	0.999998
3227	HOXC11	homeobox C11	-2.22424	-0.687666	-1.25958	0.108464	0.999998
671	BPI	bactericidal permeability increasing protein	-2.19115	1.48112	-1.25843	0.108533	0.999998
6863	TAC1	tachykinin precursor 1	-2.45853	1.70734	-1.26408	0.109014	0.999998
4360	MRC1	mannose receptor C-type 1	-2.87357	0.455594	-1.27427	0.110836	0.999998
55872	PBK	PDZ binding kinase	-2.4484	-1.38016	-1.25082	0.111513	0.999998
4222	MEOX1	mesenchyme homeobox 1	-2.23372	-0.229093	-1.24307	0.111617	0.999998
389257	LRRC14B	leucine rich repeat containing 14B	2.10862	-2.41312	1.23931	0.111784	0.999998
57718	PPP4R4	protein phosphatase 4 regulatory subunit 4	2.22248	-0.89805	1.24165	0.11183	0.999998
101927394	LOC101927394	uncharacterized LOC101927394	-2.23612	-0.631213	-1.24169	0.111892	0.999998
91584	PLXNA4	plexin A4	-2.28766	2.16071	-1.23723	0.113043	0.999998
100133286	LOC100133286	uncharacterized LOC100133286	2.14931	-2.08161	1.2195	0.115739	0.999998
101927628	NA	NA	2.06162	-1.37866	1.21716	0.115837	0.999998
2878	GPX3	glutathione peroxidase 3	2.09879	10.0664	1.21255	0.116872	0.999998
57125	PLXDC1	plexin domain containing 1	-2.40248	2.29804	-1.22137	0.117027	0.999998
149095	DCST1	DC-STAMP domain containing 1	2.01157	-1.07876	1.20872	0.117307	0.999998
9363	RAB33A	RAB33A, member RAS oncogene family	2.05835	-2.104	1.20652	0.11789	0.999998
100302237	MIR1281	microRNA 1281	2.13167	-1.76507	1.20513	0.118476	0.999998
1577	CYP3A5	cytochrome P450 family 3 subfamily A member 5	1.84781	4.35305	1.20002	0.118659	0.999998
23286	WWC1	WW and C2 domain containing 1	-2.19287	-0.174893	-1.20577	0.118675	0.999998
105371935	NA	NA	2.02698	-2.17169	1.20125	0.118813	0.999998
100129662	FGF13-AS1	FGF13 antisense RNA 1	1.97096	-0.99766	1.20021	0.118849	0.999998
8701	DNAH11	dynein axonemal heavy chain 11	2.16176	6.32152	1.20215	0.119223	0.999998
339168	TMEM95	transmembrane protein 95	1.91888	-0.986482	1.19621	0.119511	0.999998
6423	SFRP2	secreted frizzled related protein 2	-2.49701	-0.655824	-1.21245	0.119748	0.999998
100862662	ALDH1L1-AS2	ALDH1L1 antisense RNA 2	2.09099	0.0480551	1.19514	0.120271	0.999998
101927262	LOC101927262	melanoma-associated antigen C1-like	2.13936	-1.0865	1.1935	0.120839	0.999998
151176	ERFE	erythroferrone	-2.13643	2.50693	-1.193	0.120924	0.999998
103752589	TMEM92-AS1	TMEM92 antisense RNA 1	2.00874	-0.247175	1.18959	0.121052	0.999998
9407	TMPRSS11D	transmembrane serine protease 11D	1.99229	0.534226	1.18859	0.121197	0.999998
5654	HTRA1	HtrA serine peptidase 1	-1.79275	10.0768	-1.18615	0.121302	0.999998
441908	NBPF18P	NBPF member 18, pseudogene	-2.07575	-2.44188	-1.18646	0.121942	0.999998
23508	TTC9	tetratricopeptide repeat domain 9	-1.99824	2.1404	-1.18409	0.122113	0.999998
643180	CCT6P3	chaperonin containing TCP1 subunit 6 pseudogene 3	1.55553	1.6173	1.18087	0.122261	0.999998
43	ACHE	acetylcholinesterase (Cartwright blood group)	-2.3043	-1.7784	-1.19035	0.122611	0.999998
92737	DNER	delta/notch like EGF repeat containing	-2.29833	4.38465	-1.18453	0.123785	0.999998
66002	CYP4F12	cytochrome P450 family 4 subfamily F member 12	2.34198	-0.792401	1.18458	0.124157	0.999998
285000	LOC285000	uncharacterized LOC285000	-2.15027	-2.36877	-1.17059	0.125603	0.999998
55	ACPP	acid phosphatase, prostate	2.38582	-1.37926	1.17872	0.125842	0.999998
101928441	LOC101928441	uncharacterized LOC101928441	1.87322	2.74788	1.15381	0.127899	0.999998
222487	ADGRG3	adhesion G protein-coupled receptor G3	-2.25024	-2.44113	-1.15876	0.128881	0.999998
50861	STMN3	stathmin 3	-1.70708	2.02465	-1.14341	0.12982	0.999998
283208	P4HA3	prolyl 4-hydroxylase subunit alpha 3	-1.70144	4.26829	-1.1425	0.130004	0.999998
101929454	LINC02149	long intergenic non-protein coding RNA 2149	-1.8401	-0.0173344	-1.1411	0.130453	0.999998
219833	C11orf45	chromosome 11 open reading frame 45	-2.23522	-1.46236	-1.15092	0.130456	0.999998
145241	ADAM21P1	ADAM metallopeptidase domain 21 pseudogene 1	2.15895	-1.85776	1.14765	0.130535	0.999998
84969	TOX2	TOX high mobility group box family member 2	-2.36976	-2.21394	-1.15137	0.131731	0.999998
221336	BEND6	BEN domain containing 6	-1.79503	2.62128	-1.13414	0.131826	0.999998
7114	TMSB4X	thymosin beta 4 X-linked	-1.9233	4.39158	-1.13546	0.131851	0.999998
90673	PPP1R3E	protein phosphatase 1 regulatory subunit 3E	1.51189	4.00253	1.13232	0.132069	0.999998
84815	MGC12916	uncharacterized protein MGC12916	1.91731	1.34015	1.13092	0.132791	0.999998
120114	FAT3	FAT atypical cadherin 3	-2.35765	2.42903	-1.1406	0.134044	0.999998
4053	LTBP2	latent transforming growth factor beta binding protein 2	-1.5216	8.63791	-1.11934	0.134785	0.999998
27344	PCSK1N	proprotein convertase subtilisin/kexin type 1 inhibitor	-3.17417	3.41327	-1.18911	0.134788	0.999998
3911	LAMA5	laminin subunit alpha 5	-1.81336	2.29765	-1.11866	0.135119	0.999998
2483	FRG1	FSHD region gene 1	-2.12421	-1.94269	-1.12433	0.135374	0.999998
9953	HS3ST3B1	heparan sulfate-glucosamine 3-sulfotransferase 3B1	1.73738	3.81671	1.11685	0.135393	0.999998
100862704	RB1-DT	RB1 divergent transcript	1.72802	0.344736	1.11616	0.135529	0.999998
100132463	CLDN24	claudin 24	-1.84528	-1.28876	-1.1136	0.136273	0.999998
10631	POSTN	periostin	-3.64704	3.86602	-1.21162	0.136287	0.999998
4739	NEDD9	neural precursor cell expressed, developmentally down-regulated 9	-1.85738	2.94102	-1.11225	0.136596	0.999998
255877	BCL6B	B cell CLL/lymphoma 6B	-2.02573	-0.322883	-1.11521	0.136693	0.999998
101926941	SPRY4-AS1	SPRY4 antisense RNA 1	-2.29381	-1.57681	-1.12387	0.137149	0.999998
105371164	NA	NA	2.38747	-1.69651	1.12791	0.13737	0.999998
9247	GCM2	glial cells missing homolog 2	1.94098	-0.162679	1.10471	0.138545	0.999998
101954277	RNVU1-19	RNA, variant U1 small nuclear 19	-2.94349	0.42953	-1.15681	0.138985	0.999998
101929387	LMF1-AS1	LMF1 antisense RNA 1	1.85689	-1.19665	1.10039	0.139169	0.999998
151306	GPBAR1	G protein-coupled bile acid receptor 1	1.81813	0.109446	1.09745	0.139704	0.999998
9547	CXCL14	C-X-C motif chemokine ligand 14	-3.23158	2.34356	-1.17021	0.140554	0.999998
1003	CDH5	cadherin 5	-2.72582	-1.2449	-1.13569	0.140669	0.999998
55502	HES6	hes family bHLH transcription factor 6	-1.9676	-1.11528	-1.09469	0.140906	0.999998
10370	CITED2	Cbp/p300 interacting transactivator with Glu/Asp rich carboxy-terminal domain 2	1.61901	5.26209	1.09025	0.141031	0.999998
100533955	SENP3-EIF4A1	SENP3-EIF4A1 readthrough (NMD candidate)	1.88561	-2.26146	1.09217	0.141076	0.999998
91461	PKDCC	protein kinase domain containing, cytoplasmic	-1.85935	3.24517	-1.09118	0.1412	0.999998
7153	TOP2A	DNA topoisomerase II alpha	-2.5575	0.813584	-1.12241	0.141215	0.999998
2674	GFRA1	GDNF family receptor alpha 1	-2.46603	-1.69665	-1.11535	0.141523	0.999998
6382	SDC1	syndecan 1	-2.16387	5.938	-1.09886	0.141527	0.999998
8913	CACNA1G	calcium voltage-gated channel subunit alpha1 G	-2.21279	-0.78569	-1.10065	0.141636	0.999998
283870	BRICD5	BRICHOS domain containing 5	1.76769	-0.088302	1.08675	0.141943	0.999998
1636	ACE	angiotensin I converting enzyme	-2.57739	-1.88934	-1.12068	0.141974	0.999998
101928896	LOC101928896	uncharacterized LOC101928896	1.84706	-0.834834	1.08582	0.142349	0.999998
29881	NPC1L1	NPC1 like intracellular cholesterol transporter 1	2.02748	1.44421	1.08981	0.1424	0.999998
150468	CKAP2L	cytoskeleton associated protein 2 like	-2.00597	-0.798354	-1.08727	0.142825	0.999998
102464835	NA	NA	2.46773	-0.63504	1.10971	0.142947	0.999998
127795	C1orf87	chromosome 1 open reading frame 87	1.9853	0.285229	1.08172	0.143951	0.999998
364	AQP7	aquaporin 7	1.95943	-0.259031	1.08074	0.14401	0.999998
7173	TPO	thyroid peroxidase	1.93431	-1.71015	1.07967	0.144107	0.999998
5613	PRKX	protein kinase X-linked	-1.82171	1.01667	-1.07623	0.144409	0.999998
81616	ACSBG2	acyl-CoA synthetase bubblegum family member 2	-1.8097	-0.210938	-1.07587	0.144455	0.999998
161247	FITM1	fat storage inducing transmembrane protein 1	-2.01251	-1.69217	-1.07955	0.144644	0.999998
8200	GDF5	growth differentiation factor 5	-1.96359	4.23507	-1.07455	0.145452	0.999998
731223	LINC01220	long intergenic non-protein coding RNA 1220	1.85521	-2.26614	1.06725	0.146556	0.999998
268	AMH	anti-Mullerian hormone	1.9772	-1.35324	1.06963	0.14668	0.999998
2334	AFF2	AF4/FMR2 family member 2	-2.31988	0.913568	-1.08458	0.146931	0.999998
1917	EEF1A2	eukaryotic translation elongation factor 1 alpha 2	-2.10732	-2.75078	-1.07258	0.147131	0.999998
94031	HTRA3	HtrA serine peptidase 3	-1.96121	4.79091	-1.06312	0.148082	0.999998
51705	EMCN	endomucin	-2.16881	-0.572701	-1.07072	0.148281	0.999998
2672	GFI1	growth factor independent 1 transcriptional repressor	-2.29005	-1.68768	-1.0768	0.148429	0.999998
145741	C2CD4A	C2 calcium dependent domain containing 4A	-2.19767	-2.13623	-1.0704	0.148724	0.999998
388514	CYP4F24P	cytochrome P450 family 4 subfamily F member 24, pseudogene	2.51446	-0.364874	1.08607	0.149796	0.999998
57124	CD248	CD248 molecule	-2.45842	-0.95949	-1.08049	0.150249	0.999998
10361	NPM2	nucleophosmin/nucleoplasmin 2	-1.79993	-1.47363	-1.05018	0.150263	0.999998
401427	OR2A7	olfactory receptor family 2 subfamily A member 7	1.98667	-1.3353	1.05428	0.150357	0.999998
124359	CDYL2	chromodomain Y like 2	-2.13917	0.829188	-1.05853	0.150897	0.999998
9507	ADAMTS4	ADAM metallopeptidase with thrombospondin type 1 motif 4	-2.48506	1.19802	-1.07688	0.151684	0.999998
284215	DLGAP1-AS5	DLGAP1 antisense RNA 5	-1.83753	-0.44155	-1.04256	0.152177	0.999998
84740	AFAP1-AS1	AFAP1 antisense RNA 1	-1.92354	0.947094	-1.04458	0.152185	0.999998
284958	NT5DC4	5'-nucleotidase domain containing 4	-2.20699	-2.47619	-1.05699	0.152186	0.999998
147463	ANKRD29	ankyrin repeat domain 29	-2.24354	-0.499199	-1.05808	0.152451	0.999998
338094	FAM151A	family with sequence similarity 151 member A	1.63588	0.069725	1.03867	0.152601	0.999998
8600	TNFSF11	TNF superfamily member 11	-2.37539	3.11388	-1.06498	0.152839	0.999998
146822	CDRT15	CMT1A duplicated region transcript 15	1.73572	-2.71057	1.03781	0.152947	0.999998
100505573	INAFM2	InaF motif containing 2	-1.50587	2.49197	-1.03422	0.153576	0.999998
4856	NOV	nephroblastoma overexpressed	-1.85509	1.71319	-1.03487	0.154073	0.999998
4060	LUM	lumican	-1.65124	12.0817	-1.03152	0.154268	0.999998
51673	TPPP3	tubulin polymerization promoting protein family member 3	-2.41139	4.12001	-1.06116	0.1545	0.999998
101928327	LINC01921	long intergenic non-protein coding RNA 1921	-1.9067	-2.53142	-1.03321	0.154782	0.999998
286336	FAM78A	family with sequence similarity 78 member A	-2.10617	-1.10206	-1.04101	0.15483	0.999998
136242	PRSS37	serine protease 37	1.93147	0.991496	1.03213	0.155223	0.999998
64344	HIF3A	hypoxia inducible factor 3 subunit alpha	2.08208	1.4161	1.03694	0.155547	0.999998
57507	ZNF608	zinc finger protein 608	1.58719	5.15664	1.01951	0.157024	0.999998
9966	TNFSF15	TNF superfamily member 15	-2.19724	0.32243	-1.03299	0.158187	0.999998
100124700	HOTAIR	HOX transcript antisense RNA	-2.31901	-0.529057	-1.03839	0.158875	0.999998
3872	KRT17	keratin 17	-2.06367	-1.73348	-1.02231	0.159005	0.999998
90665	TBL1Y	transducin beta like 1 Y-linked	-1.93261	-1.16988	-1.0155	0.159295	0.999998
347404	LANCL3	LanC like 3	-1.88426	-0.970614	-1.01337	0.159432	0.999998
4815	NINJ2	ninjurin 2	-1.71505	3.07803	-1.00899	0.159691	0.999998
2615	LRRC32	leucine rich repeat containing 32	-2.62728	-0.144967	-1.05781	0.159832	0.999998
135946	OR6B1	olfactory receptor family 6 subfamily B member 1	-1.88271	-2.55843	-1.00932	0.160415	0.999998
9289	ADGRG1	adhesion G protein-coupled receptor G1	-2.08778	1.49969	-1.01783	0.160472	0.999998
136227	COL26A1	collagen type XXVI alpha 1 chain	-1.95432	-0.743675	-1.01098	0.16062	0.999998
105370815	NA	NA	1.84628	-0.182615	1.00702	0.16073	0.999998
375567	VWC2	von Willebrand factor C domain containing 2	-1.76178	1.45995	-1.00513	0.160767	0.999998
10000	AKT3	AKT serine/threonine kinase 3	1.95207	2.18297	1.00961	0.160942	0.999998
55338	LINC01949	long intergenic non-protein coding RNA 1949	-2.15883	-2.48231	-1.0199	0.161001	0.999998
153743	PPP1R2B	PPP1R2 family member B	1.87411	-1.45687	1.00471	0.16149	0.999998
117247	SLC16A10	solute carrier family 16 member 10	-1.75135	4.04547	-1.00008	0.161952	0.999998
388649	C1orf146	chromosome 1 open reading frame 146	-1.84926	-1.09289	-0.999008	0.162723	0.999998
102467146	MAFTRR	MAF transcriptional regulator RNA	-2.05961	-1.43288	-1.0072	0.162831	0.999998
283521	TMEM272	transmembrane protein 272	1.92702	-0.633294	1.00015	0.163075	0.999998
100192426	LOC100192426	uncharacterized LOC100192426	1.91772	-0.724515	0.997867	0.163561	0.999998
168002	DACT2	dishevelled binding antagonist of beta catenin 2	-2.21625	-1.33204	-1.0136	0.163672	0.999998
3512	JCHAIN	joining chain of multimeric IgA and IgM	-2.03231	-2.42765	-1.00022	0.16427	0.999998
2906	GRIN2D	glutamate ionotropic receptor NMDA type subunit 2D	-2.46243	2.07234	-1.02916	0.164392	0.999998
5276	SERPINI2	serpin family I member 2	-2.06985	-0.0766358	-1.00127	0.164528	0.999998
115019	SLC26A9	solute carrier family 26 member 9	-2.28657	-1.34025	-1.01396	0.164929	0.999998
56265	CPXM1	carboxypeptidase X, M14 family member 1	-2.56894	-1.29998	-1.03514	0.165087	0.999998
100129148	LOC100129148	uncharacterized LOC100129148	1.80259	-1.31859	0.986629	0.165499	0.999998
11170	FAM107A	family with sequence similarity 107 member A	-2.22756	-1.31552	-1.00748	0.165555	0.999998
100505739	LINC01603	long intergenic non-protein coding RNA 1603	1.93438	-2.21182	0.989736	0.165794	0.999998
11098	PRSS23	serine protease 23	-1.68278	4.44958	-0.982124	0.166124	0.999998
7133	TNFRSF1B	TNF receptor superfamily member 1B	-1.93825	1.85065	-0.988225	0.166223	0.999998
54101	RIPK4	receptor interacting serine/threonine kinase 4	-2.10121	-0.582142	-0.994702	0.166762	0.999998
54466	SPIN2A	spindlin family member 2A	-1.85034	-1.52592	-0.982032	0.166979	0.999998
57121	LPAR5	lysophosphatidic acid receptor 5	-2.10921	-1.69104	-0.993138	0.167317	0.999998
30835	CD209	CD209 molecule	-2.1515	-1.11931	-0.994709	0.167632	0.999998
57451	TENM2	teneurin transmembrane protein 2	-2.06961	1.16005	-0.988538	0.167904	0.999998
643827	CNTNAP3P2	contactin associated protein-like 3 pseudogene 2	-1.75942	-2.69733	-0.975319	0.168089	0.999998
10409	BASP1	brain abundant membrane attached signal protein 1	-2.40046	1.33107	-1.0113	0.168146	0.999998
401039	LINC01940	long intergenic non-protein coding RNA 1940	-1.96952	-2.41341	-0.980647	0.168559	0.999998
221395	ADGRF5	adhesion G protein-coupled receptor F5	-2.67617	-1.58536	-1.03201	0.168592	0.999998
8224	SYN3	synapsin III	-1.94469	0.30476	-0.976885	0.169238	0.999998
102723665	LOC102723665	uncharacterized LOC102723665	1.69775	-0.197334	0.969155	0.169378	0.999998
101929238	C3orf67-AS1	C3orf67 antisense RNA 1	1.88417	-1.45009	0.971856	0.169882	0.999998
2169	FABP2	fatty acid binding protein 2	1.8727	-1.8508	0.971151	0.169953	0.999998
387597	ILDR2	immunoglobulin like domain containing receptor 2	-2.02465	-0.84379	-0.978243	0.169966	0.999998
220429	CTAGE10P	CTAGE family member 10, pseudogene	-1.99052	-2.37042	-0.976144	0.170029	0.999998
345643	MCIDAS	multiciliate differentiation and DNA synthesis associated cell cycle protein	1.84513	-2.13869	0.966577	0.170883	0.999998
55966	AJAP1	adherens junctions associated protein 1	-2.25202	-0.897251	-0.98703	0.17181	0.999998
10486	CAP2	cyclase associated actin cytoskeleton regulatory protein 2	-1.86817	0.68698	-0.96378	0.17182	0.999998
2018	EMX2	empty spiracles homeobox 2	-2.66776	-0.517111	-1.02069	0.171865	0.999998
2688	GH1	growth hormone 1	1.91781	-0.444483	0.962788	0.172624	0.999998
64123	ADGRL4	adhesion G protein-coupled receptor L4	-2.36424	-1.98296	-0.992653	0.172765	0.999998
399664	MEX3D	mex-3 RNA binding family member D	-1.75543	1.24588	-0.954576	0.17332	0.999998
728715	LOC728715	ovostatin homolog 2	1.88952	-2.52731	0.958704	0.173375	0.999998
348807	CFAP100	cilia and flagella associated protein 100	1.68499	-0.269942	0.952975	0.173406	0.999998
54567	DLL4	delta like canonical Notch ligand 4	-2.09362	-0.779165	-0.969725	0.173465	0.999998
100527978	TMEM56-RWDD3	TMEM56-RWDD3 readthrough	1.84541	-1.97211	0.955998	0.173632	0.999998
64106	NPFFR1	neuropeptide FF receptor 1	1.78626	-2.77951	0.953972	0.173672	0.999998
5790	PTPRCAP	protein tyrosine phosphatase, receptor type C associated protein	1.63731	-0.287664	0.951288	0.173698	0.999998
29118	DDX25	DEAD-box helicase 25	-1.93683	0.629481	-0.958463	0.174017	0.999998
7298	TYMS	thymidylate synthetase	1.72637	0.409881	0.95065	0.17417	0.999998
3170	FOXA2	forkhead box A2	1.98887	1.47629	0.958951	0.174636	0.999998
256126	SYCE2	synaptonemal complex central element protein 2	1.57392	0.148985	0.946864	0.174713	0.999998
729975	LINC01530	long intergenic non-protein coding RNA 1530	1.81749	-1.61512	0.944742	0.176327	0.999998
8471	IRS4	insulin receptor substrate 4	2.15489	-2.20868	0.963774	0.176388	0.999998
7280	TUBB2A	tubulin beta 2A class IIa	-1.78156	4.69208	-0.94239	0.176647	0.999998
2977	GUCY1A2	guanylate cyclase 1 soluble subunit alpha 2	-2.08907	0.15783	-0.957622	0.176783	0.999998
24146	CLDN15	claudin 15	1.49807	1.31957	0.938149	0.176869	0.999998
624	BDKRB2	bradykinin receptor B2	-1.87545	1.93261	-0.939745	0.178268	0.999998
100379661	GRIK1-AS2	GRIK1 antisense RNA 2	1.7808	-2.00542	0.936014	0.178315	0.999998
64093	SMOC1	SPARC related modular calcium binding 1	-1.67409	7.55236	-0.93236	0.178649	0.999998
100422863	MIR4265	microRNA 4265	-1.84244	-1.81691	-0.935699	0.178977	0.999998
105373498	NA	NA	1.82688	-1.59416	0.933871	0.179303	0.999998
5142	PDE4B	phosphodiesterase 4B	-1.92304	4.35097	-0.937278	0.179577	0.999998
29760	BLNK	B cell linker	-2.06899	-1.84427	-0.94529	0.179903	0.999998
693132	MIR549A	microRNA 549a	1.71635	-2.60849	0.926383	0.180408	0.999998
152225	LINC02085	long intergenic non-protein coding RNA 2085	2.08717	-0.93374	0.942367	0.181131	0.999998
11326	VSIG4	V-set and immunoglobulin domain containing 4	-2.57609	-0.582604	-0.983598	0.181169	0.999998
100616530	C8orf37-AS1	C8orf37 antisense RNA 1	1.90294	-1.47612	0.930418	0.181176	0.999998
6521	SLC4A1	solute carrier family 4 member 1 (Diego blood group)	-2.23054	-1.90236	-0.953267	0.181267	0.999998
80868	HCG4B	HLA complex group 4B	2.06067	-2.57017	0.939897	0.181288	0.999998
28999	KLF15	Kruppel like factor 15	1.72504	5.52676	0.92277	0.181413	0.999998
102465508	MIR6843	microRNA 6843	-1.9872	-1.44171	-0.933198	0.181773	0.999998
5380	PMS2P2	PMS1 homolog 2, mismatch repair system component pseudogene 2	1.90458	-2.23296	0.926371	0.18232	0.999998
115362	GBP5	guanylate binding protein 5	-2.14323	-2.23983	-0.941867	0.18255	0.999998
780854	SNORD3D	small nucleolar RNA, C/D box 3D	-1.74577	-2.29239	-0.918552	0.182675	0.999998
3598	IL13RA2	interleukin 13 receptor subunit alpha 2	-2.14521	-2.22662	-0.941558	0.182689	0.999998
150696	PROM2	prominin 2	1.60688	0.671873	0.915444	0.182839	0.999998
84659	RNASE7	ribonuclease A family member 7	1.79064	-0.724049	0.9193	0.182858	0.999998
58527	ABRACL	ABRA C-terminal like	-1.60496	1.52167	-0.91493	0.182969	0.999998
3123	HLA-DRB1	major histocompatibility complex, class II, DR beta 1	-2.54003	-2.03566	-0.97476	0.183011	0.999998
6364	CCL20	C-C motif chemokine ligand 20	-2.25757	-1.59369	-0.948648	0.18338	0.999998
54443	ANLN	anillin actin binding protein	-2.00158	1.06942	-0.927418	0.183697	0.999998
8564	KMO	kynurenine 3-monooxygenase	-2.06175	-2.23955	-0.931489	0.18376	0.999998
440081	DDX12P	DEAD/H-box helicase 12, pseudogene	1.52781	1.16068	0.91114	0.18384	0.999998
79170	PRR15L	proline rich 15 like	1.78773	-1.49768	0.915326	0.183905	0.999998
84561	SLC12A8	solute carrier family 12 member 8	-1.8759	0.0081715	-0.918973	0.183958	0.999998
401546	C9orf152	chromosome 9 open reading frame 152	-1.81509	-0.67799	-0.914362	0.184456	0.999998
8653	DDX3Y	DEAD-box helicase 3 Y-linked	-3.59908	4.30583	-1.05274	0.184501	0.999998
151484	LOC151484	uncharacterized LOC151484	-1.88258	-2.80129	-0.914394	0.185333	0.999998
221981	THSD7A	thrombospondin type 1 domain containing 7A	-1.60069	3.48863	-0.905614	0.185404	0.999998
386617	KCTD8	potassium channel tetramerization domain containing 8	1.96643	-2.63794	0.917331	0.185926	0.999998
6403	SELP	selectin P	-1.72528	2.14036	-0.905533	0.186015	0.999998
5097	PCDH1	protocadherin 1	-1.79683	1.53884	-0.907877	0.18603	0.999998
158158	RASEF	RAS and EF-hand domain containing	-2.18609	-2.21381	-0.931494	0.18678	0.999998
2994	GYPB	glycophorin B (MNS blood group)	-1.81054	-1.90998	-0.903524	0.187388	0.999998
388719	LINC00272	long intergenic non-protein coding RNA 272	1.76057	-0.68541	0.900956	0.187556	0.999998
442247	RFPL4B	ret finger protein like 4B	-1.85867	-2.83231	-0.902614	0.188292	0.999998
1290	COL5A2	collagen type V alpha 2 chain	-1.677	9.82798	-0.893775	0.18887	0.999998
102464832	MIR6083	microRNA 6083	-1.67853	-2.66717	-0.891078	0.189609	0.999998
101928991	CCDC92B	coiled-coil domain containing 92B	1.83035	-2.69802	0.89631	0.189663	0.999998
100126512	NA	NA	-1.76697	-2.03389	-0.893485	0.189678	0.999998
6007	RHD	Rh blood group D antigen	-1.87969	0.581313	-0.897235	0.190155	0.999998
93035	PKHD1L1	PKHD1 like 1	2.02138	-0.198755	0.906772	0.190195	0.999998
101928022	LINC01214	long intergenic non-protein coding RNA 1214	-1.85736	-2.45854	-0.893965	0.19073	0.999998
101929685	LNCNEF	lncRNA neighboring enhancer of FOXA2	1.86355	0.896935	0.892422	0.191271	0.999998
9915	ARNT2	aryl hydrocarbon receptor nuclear translocator 2	-2.15479	-0.222734	-0.913737	0.191472	0.999998
168537	GIMAP7	GTPase, IMAP family member 7	-2.06744	-2.44215	-0.904701	0.191948	0.999998
53836	GPR87	G protein-coupled receptor 87	-1.83558	-2.78837	-0.887993	0.192101	0.999998
3897	L1CAM	L1 cell adhesion molecule	-2.24554	-2.49025	-0.919757	0.192179	0.999998
3136	HLA-H	major histocompatibility complex, class I, H (pseudogene)	2.43638	-1.35396	0.934839	0.193131	0.999998
79713	IGFLR1	IGF like family receptor 1	1.55914	0.758105	0.875631	0.193315	0.999998
730202	LOC730202	uncharacterized LOC730202	-1.77913	-1.60779	-0.880041	0.193581	0.999998
494470	RNF165	ring finger protein 165	-2.15731	-2.19556	-0.906778	0.193753	0.999998
4131	MAP1B	microtubule associated protein 1B	-1.88919	3.82124	-0.885289	0.193792	0.999998
349149	GJC3	gap junction protein gamma 3	1.73685	-0.529268	0.875493	0.194379	0.999998
33	ACADL	acyl-CoA dehydrogenase long chain	1.67403	3.55062	0.872799	0.194586	0.999998
1004	CDH6	cadherin 6	-2.28582	-1.51173	-0.915724	0.194742	0.999998
5042	PABPC3	poly(A) binding protein cytoplasmic 3	1.61803	-0.501033	0.869363	0.195213	0.999998
622	BDH1	3-hydroxybutyrate dehydrogenase 1	1.79239	-2.10328	0.874474	0.195342	0.999998
127670	TEDDM1	transmembrane epididymal protein 1	1.60418	1.01091	0.867829	0.195575	0.999998
6899	TBX1	T-box 1	-1.90009	-2.07283	-0.879873	0.195604	0.999998
64150	DIO3OS	DIO3 opposite strand upstream RNA	1.77086	0.0520158	0.872125	0.195726	0.999998
6337	SCNN1A	sodium channel epithelial 1 alpha subunit	1.80424	3.65621	0.873181	0.195885	0.999998
116729	PPP1R27	protein phosphatase 1 regulatory subunit 27	-1.85566	-1.88356	-0.873988	0.196496	0.999998
2019	EN1	engrailed homeobox 1	-2.07059	-1.40368	-0.890388	0.196502	0.999998
11167	FSTL1	follistatin like 1	-1.4593	8.62489	-0.862607	0.196726	0.999998
79983	POF1B	POF1B, actin binding protein	1.69036	1.0912	0.865429	0.196764	0.999998
27106	ARRDC2	arrestin domain containing 2	1.42659	4.61488	0.862404	0.19677	0.999998
9086	EIF1AY	eukaryotic translation initiation factor 1A Y-linked	-2.69973	1.29431	-0.947387	0.197334	0.999998
692214	SNORD111	small nucleolar RNA, C/D box 111	-1.68971	-2.81835	-0.862098	0.197693	0.999998
5081	PAX7	paired box 7	-2.0568	-2.59775	-0.88495	0.197841	0.999998
286016	TPI1P2	triosephosphate isomerase 1 pseudogene 2	1.84828	-0.987777	0.868076	0.198107	0.999998
133396	IL31RA	interleukin 31 receptor A	-1.78081	0.486658	-0.862785	0.198547	0.999998
2073	ERCC5	ERCC excision repair 5, endonuclease	1.66341	0.659168	0.857862	0.198671	0.999998
101927862	CTB-178M22.2	uncharacterized LOC101927862	-1.91308	-1.36386	-0.870541	0.198685	0.999998
11245	GPR176	G protein-coupled receptor 176	-1.79692	1.93793	-0.86078	0.199375	0.999998
105371026	LOC105371026	uncharacterized LOC105371026	1.89838	-1.75109	0.866698	0.199528	0.999998
7268	TTC4	tetratricopeptide repeat domain 4	1.82403	-1.64513	0.861626	0.19958	0.999998
100874205	ATP11A-AS1	ATP11A antisense RNA 1	1.58043	-0.440354	0.852814	0.199624	0.999998
144455	E2F7	E2F transcription factor 7	-1.92707	-1.50565	-0.8681	0.19975	0.999998
1382	CRABP2	cellular retinoic acid binding protein 2	-1.95062	0.193435	-0.869201	0.199977	0.999998
2039	DMTN	dematin actin binding protein	-1.72321	0.333652	-0.854323	0.200239	0.999998
100500904	MIR3942	microRNA 3942	1.63974	-2.81307	0.851591	0.200265	0.999998
4015	LOX	lysyl oxidase	-1.4133	7.00418	-0.849325	0.200344	0.999998
161198	CLEC14A	C-type lectin domain containing 14A	-2.0586	-2.35535	-0.87647	0.200607	0.999998
104326052	NRIR	negative regulator of interferon response	-1.82165	-2.53206	-0.85757	0.20074	0.999998
101927560	LOC101927560	uncharacterized LOC101927560	1.71419	-0.808581	0.850444	0.20125	0.999998
29775	CARD10	caspase recruitment domain family member 10	-1.96621	-1.73959	-0.864541	0.20183	0.999998
54829	ASPN	asporin	-2.10523	7.91729	-0.876857	0.201993	0.999998
101243555	PTENP1-AS	PTENP1 antisense RNA	1.70271	-1.36284	0.846856	0.202154	0.999998
4487	MSX1	msh homeobox 1	-1.82257	0.235342	-0.850819	0.202774	0.999998
54508	EPB41L4A-DT	EPB41L4A divergent transcript	-1.81546	-1.49626	-0.849489	0.20304	0.999998
90332	EXOC3L2	exocyst complex component 3 like 2	-1.92235	-2.23484	-0.856019	0.203379	0.999998
10272	FSTL3	follistatin like 3	-1.60671	2.93235	-0.83961	0.203438	0.999998
122664	TPPP2	tubulin polymerization promoting protein family member 2	1.71082	0.0222042	0.840443	0.204102	0.999998
353322	ANKRD37	ankyrin repeat domain 37	1.64508	2.22297	0.837789	0.204213	0.999998
105372342	NA	NA	1.77872	-2.24713	0.841939	0.204645	0.999998
104326191	LINC01336	long intergenic non-protein coding RNA 1336	1.70141	-2.38634	0.838125	0.204664	0.999998
728498	GOLGA8H	golgin A8 family member H	1.89595	-0.959154	0.849773	0.204679	0.999998
105369591	LOC105369591	uncharacterized LOC105369591	1.6473	-0.00682033	0.836071	0.204722	0.999998
55885	LMO3	LIM domain only 3	1.86329	1.4391	0.846618	0.204895	0.999998
2214	FCGR3A	Fc fragment of IgG receptor IIIa	-2.20127	-1.16394	-0.876098	0.205352	0.999998
26788	SNORD60	small nucleolar RNA, C/D box 60	1.75583	-1.54201	0.837464	0.205604	0.999998
143244	EIF5AL1	eukaryotic translation initiation factor 5A-like 1	-2.11846	1.46655	-0.866033	0.205946	0.999998
2152	F3	coagulation factor III, tissue factor	-1.82021	1.17181	-0.840117	0.205966	0.999998
4908	NTF3	neurotrophin 3	-1.78133	-0.556761	-0.837528	0.206012	0.999998
140733	MACROD2	MACRO domain containing 2	-1.67915	-0.102405	-0.832158	0.20615	0.999998
100129827	MRVI1-AS1	MRVI1 antisense RNA 1	1.68093	-2.47259	0.832025	0.206208	0.999998
100379251	NPPA-AS1	NPPA antisense RNA 1	1.73441	-1.59054	0.833994	0.206309	0.999998
677840	SNORA71D	small nucleolar RNA, H/ACA box 71D	-1.73722	-2.00427	-0.832098	0.206912	0.999998
114787	GPRIN1	G protein regulated inducer of neurite outgrowth 1	-1.86981	-2.02439	-0.840538	0.206932	0.999998
100033432	SNORD116-21	small nucleolar RNA, C/D box 116-21	-2.07729	-0.468369	-0.858799	0.207014	0.999998
4057	LTF	lactotransferrin	-2.34316	-0.624199	-0.885656	0.207114	0.999998
1668	DEFA3	defensin alpha 3	-2.09098	-2.92097	-0.859304	0.2073	0.999998
1282	COL4A1	collagen type IV alpha 1 chain	-1.78309	3.81381	-0.831151	0.20797	0.999998
400322	HERC2P2	hect domain and RLD 2 pseudogene 2	1.67704	2.63535	0.824209	0.208447	0.999998
100130894	VAC14-AS1	VAC14 antisense RNA 1	1.67958	-1.38832	0.82361	0.208652	0.999998
101928984	NA	NA	-1.66721	-1.44957	-0.822699	0.208781	0.999998
6376	CX3CL1	C-X3-C motif chemokine ligand 1	-1.77918	2.00336	-0.826442	0.20933	0.999998
100652770	DSG2-AS1	DSG2 antisense RNA 1	-1.82459	-1.54511	-0.82946	0.20934	0.999998
168620	BHLHA15	basic helix-loop-helix family member a15	1.61107	-2.84624	0.817137	0.209893	0.999998
80329	ULBP1	UL16 binding protein 1	-1.85731	-0.916682	-0.829887	0.209975	0.999998
100423062	IGLL5	immunoglobulin lambda like polypeptide 5	-1.94931	-2.49509	-0.837689	0.209979	0.999998
10017	BCL2L10	BCL2 like 10	1.73852	-2.11628	0.821908	0.209983	0.999998
340037	PRR7-AS1	PRR7 antisense RNA 1	1.67876	-0.460031	0.817126	0.210554	0.999998
81706	PPP1R14C	protein phosphatase 1 regulatory inhibitor subunit 14C	-1.75218	2.9813	-0.820274	0.210712	0.999998
3665	IRF7	interferon regulatory factor 7	-2.0435	-1.78029	-0.842609	0.211361	0.999998
4082	MARCKS	myristoylated alanine rich protein kinase C substrate	-2.08473	2.65425	-0.846514	0.211461	0.999998
55619	DOCK10	dedicator of cytokinesis 10	-1.96157	0.717999	-0.833127	0.211858	0.999998
9770	RASSF2	Ras association domain family member 2	-2.12671	-0.509145	-0.847469	0.212654	0.999998
10721	POLQ	DNA polymerase theta	-1.83149	-0.14378	-0.81873	0.212871	0.999998
50804	MYEF2	myelin expression factor 2	-2.00963	-1.00735	-0.833545	0.213293	0.999998
3783	KCNN4	potassium calcium-activated channel subfamily N member 4	-1.79362	2.05096	-0.813746	0.213556	0.999998
100873922	ZFX-AS1	ZFX antisense RNA 1	1.69613	-2.6138	0.80764	0.213624	0.999998
83853	ROPN1L	rhophilin associated tail protein 1 like	1.87087	-1.80767	0.819497	0.213651	0.999998
91851	CHRDL1	chordin like 1	-2.03988	-2.19395	-0.833779	0.214269	0.999998
4881	NPR1	natriuretic peptide receptor 1	-2.08592	-1.24714	-0.838025	0.214464	0.999998
728798	FRMPD2B	FERM and PDZ domain containing 2B, pseudogene	-1.82903	-2.80912	-0.813176	0.214579	0.999998
2917	GRM7	glutamate metabotropic receptor 7	-1.90431	-1.55227	-0.817241	0.215359	0.999998
6910	TBX5	T-box 5	1.70525	3.78838	0.801098	0.215754	0.999998
168544	ZNF467	zinc finger protein 467	-1.84697	-1.13279	-0.807852	0.216774	0.999998
503569	RGMB-AS1	RGMB antisense RNA 1	1.76982	-2.38698	0.801473	0.216887	0.999998
440119	FZD10-DT	FZD10 divergent transcript	-1.75217	0.601895	-0.800019	0.216964	0.999998
2629	GBA	glucosylceramidase beta	-2.08666	-2.64239	-0.830634	0.217112	0.999998
1280	COL2A1	collagen type II alpha 1 chain	-2.07241	12.6855	-0.829059	0.217222	0.999998
29974	A1CF	APOBEC1 complementation factor	-1.70665	0.0876787	-0.795464	0.217508	0.999998
22918	CD93	CD93 molecule	-2.1668	0.553078	-0.836221	0.218263	0.999998
55531	ELMOD1	ELMO domain containing 1	1.89334	-1.82751	0.80731	0.218328	0.999998
100506436	SPAG5-AS1	SPAG5 antisense RNA 1	1.45499	0.298433	0.784726	0.218646	0.999998
40	ASIC2	acid sensing ion channel subunit 2	-1.99167	-0.938033	-0.815745	0.218798	0.999998
84553	FAXC	failed axon connections homolog	-2.02884	-1.08783	-0.818689	0.219147	0.999998
142689	ASB12	ankyrin repeat and SOCS box containing 12	1.70862	-2.47893	0.789645	0.219346	0.999998
1580	CYP4B1	cytochrome P450 family 4 subfamily B member 1	2.4696	-1.58356	0.866198	0.219415	0.999998
164284	APCDD1L	APC down-regulated 1 like	-1.67703	2.41138	-0.785752	0.220005	0.999998
100302273	NA	NA	-1.73838	-1.82693	-0.789425	0.220008	0.999998
91746	YTHDC1	YTH domain containing 1	2.09986	0.322147	0.823707	0.220132	0.999998
6678	SPARC	secreted protein acidic and cysteine rich	-1.59782	11.5774	-0.779951	0.220753	0.999998
93408	MYL10	myosin light chain 10	-1.76449	-2.05216	-0.78708	0.221351	0.999998
285335	SLC9C1	solute carrier family 9 member C1	-1.62441	1.0763	-0.778756	0.221405	0.999998
100996634	NA	NA	-1.69933	-1.17341	-0.782357	0.221448	0.999998
1811	SLC26A3	solute carrier family 26 member 3	1.80048	-1.73761	0.788292	0.221888	0.999998
114815	SORCS1	sortilin related VPS10 domain containing receptor 1	2.14414	-1.7517	0.823503	0.222035	0.999998
27242	TNFRSF21	TNF receptor superfamily member 21	-1.67374	1.27276	-0.777654	0.222459	0.999998
9842	PLEKHM1	pleckstrin homology and RUN domain containing M1	1.85237	-2.53758	0.790642	0.222639	0.999998
653720	GOLGA8M	golgin A8 family member M	1.75752	-2.04888	0.782498	0.222659	0.999998
140458	ASB5	ankyrin repeat and SOCS box containing 5	-1.81771	-2.43092	-0.786797	0.222871	0.999998
9172	MYOM2	myomesin 2	1.77619	-1.86532	0.782696	0.223068	0.999998
10588	MTHFS	methenyltetrahydrofolate synthetase	1.76995	-1.63571	0.782009	0.22313	0.999998
100129528	MUC8	mucin 8	1.75751	-2.66174	0.780073	0.223444	0.999998
390078	OR52E6	olfactory receptor family 52 subfamily E member 6	1.67442	-3.14395	0.774295	0.223518	0.999998
5190	PEX6	peroxisomal biogenesis factor 6	1.33044	4.25511	0.766131	0.224014	0.999998
7274	TTPA	alpha tocopherol transfer protein	1.78215	-2.8054	0.778765	0.224518	0.999998
79160	LINC01711	long intergenic non-protein coding RNA 1711	-1.66646	-1.34075	-0.769386	0.224917	0.999998
970	CD70	CD70 molecule	-1.7878	-2.21252	-0.777146	0.225212	0.999998
6173	RPL36A	ribosomal protein L36a	-1.39811	2.52463	-0.762065	0.225231	0.999998
105373132	NA	NA	1.51838	1.17627	0.762646	0.225354	0.999998
8361	HIST1H4F	histone cluster 1 H4 family member f	1.65432	-2.36002	0.766049	0.225754	0.999998
29909	GPR171	G protein-coupled receptor 171	-1.76591	-1.21159	-0.772835	0.226029	0.999998
339541	ARMH1	armadillo-like helical domain containing 1	1.47177	1.6009	0.7596	0.226077	0.999998
100463486	MTRNR2L8	MT-RNR2 like 8	1.73007	2.50084	0.769861	0.226085	0.999998
7404	UTY	ubiquitously transcribed tetratricopeptide repeat containing, Y-linked	-3.33224	2.871	-0.927392	0.226163	0.999998
4069	LYZ	lysozyme	-1.98714	0.473352	-0.794288	0.226262	0.999998
7045	TGFBI	transforming growth factor beta induced	-1.99235	6.41095	-0.794897	0.226346	0.999998
728734	NPIPB8	nuclear pore complex interacting protein family member B8	1.8714	-2.5165	0.779171	0.227207	0.999998
693158	MIR573	microRNA 573	-1.66478	-0.745274	-0.760065	0.227827	0.999998
712	C1QA	complement C1q A chain	-2.11078	-1.09328	-0.80406	0.227922	0.999998
440982	LOC440982	uncharacterized LOC440982	1.57862	-0.263868	0.752285	0.228977	0.999998
25859	PART1	prostate androgen-regulated transcript 1	-1.66644	5.61952	-0.755974	0.229162	0.999998
100505767	SPDYE18	speedy/RINGO cell cycle regulator family member E18	1.59202	-0.397127	0.75146	0.22939	0.999998
121006	FAM186A	family with sequence similarity 186 member A	1.5381	0.894189	0.749591	0.229425	0.999998
127550	A3GALT2	alpha 1,3-galactosyltransferase 2	1.70465	-2.14723	0.755868	0.23003	0.999998
3164	NR4A1	nuclear receptor subfamily 4 group A member 1	-1.66883	5.26402	-0.753022	0.230156	0.999998
56163	RNF17	ring finger protein 17	1.78902	-0.114101	0.7622	0.230274	0.999998
134265	AFAP1L1	actin filament associated protein 1 like 1	-1.83688	-0.385981	-0.766663	0.230342	0.999998
92369	SPSB4	splA/ryanodine receptor domain and SOCS box containing 4	-1.52566	2.41232	-0.745589	0.230554	0.999998
196872	LINC00638	long intergenic non-protein coding RNA 638	1.60703	0.171556	0.74833	0.230567	0.999998
64084	CLSTN2	calsyntenin 2	-1.87357	-0.317394	-0.768206	0.231149	0.999998
10840	ALDH1L1	aldehyde dehydrogenase 1 family member L1	1.55137	3.32466	0.743808	0.231311	0.999998
10381	TUBB3	tubulin beta 3 class III	-1.7281	0.0536696	-0.753394	0.231445	0.999998
105371371	LOC105371371	uncharacterized LOC105371371	1.53857	0.473702	0.742515	0.231594	0.999998
6262	RYR2	ryanodine receptor 2	-2.2178	-0.269828	-0.807259	0.231612	0.999998
392255	GDF6	growth differentiation factor 6	-1.89084	3.3955	-0.768643	0.231666	0.999998
23434	LINC01565	long intergenic non-protein coding RNA 1565	-1.85728	-2.62413	-0.764829	0.231732	0.999998
100130342	SCGB2B3P	secretoglobin family 2B member 3, pseudogene	1.65247	-1.75122	0.746267	0.231999	0.999998
115908	CTHRC1	collagen triple helix repeat containing 1	-1.67992	5.82063	-0.747855	0.232068	0.999998
100507308	TARID	TCF21 antisense RNA inducing promoter demethylation	1.78604	-2.55277	0.756265	0.23221	0.999998
9087	TMSB4Y	thymosin beta 4 Y-linked	-1.80519	-0.973697	-0.757559	0.232406	0.999998
1903	S1PR3	sphingosine-1-phosphate receptor 3	-1.52082	2.50606	-0.739291	0.232445	0.999998
105373154	LOC105373154	myosin heavy chain IB-like	-1.71069	-2.11497	-0.748754	0.232523	0.999998
6280	S100A9	S100 calcium binding protein A9	-1.96317	-1.47982	-0.773334	0.232966	0.999998
100507533	SOX21-AS1	SOX21 antisense divergent transcript 1	-1.65536	-2.68925	-0.742838	0.233164	0.999998
441072	FLJ31104	uncharacterized LOC441072	1.5027	0.156637	0.733294	0.234163	0.999998
100874123	ZNRF3-AS1	ZNRF3 antisense RNA 1	1.58675	-0.401587	0.734806	0.234533	0.999998
9235	IL32	interleukin 32	-1.86203	-1.89501	-0.757458	0.234553	0.999998
100134713	NDUFB2-AS1	NDUFB2 antisense RNA 1	-1.51963	-0.555513	-0.731596	0.234805	0.999998
595	CCND1	cyclin D1	-1.45689	4.7445	-0.729576	0.235081	0.999998
102466516	MIR6071	microRNA 6071	1.62631	-1.42434	0.73481	0.235182	0.999998
8353	HIST1H3E	histone cluster 1 H3 family member e	1.69946	-2.20968	0.738668	0.235587	0.999998
648809	EFL1P1	elongation factor like GTPase 1 pseudogene 1	1.56274	0.558119	0.730419	0.235599	0.999998
6695	SPOCK1	SPARC (osteonectin), cwcv and kazal like domains proteoglycan 1	-1.48575	4.72555	-0.726797	0.23606	0.999998
84662	GLIS2	GLIS family zinc finger 2	-1.91715	-1.8857	-0.759008	0.236294	0.999998
7058	THBS2	thrombospondin 2	-1.41778	6.16827	-0.724996	0.236376	0.999998
199920	FYB2	FYN binding protein 2	-1.863	-1.54277	-0.752433	0.236415	0.999998
100505676	RRS1-AS1	RRS1 antisense RNA 1 (head to head)	1.6784	-1.09206	0.729106	0.238229	0.999998
89790	SIGLEC10	sialic acid binding Ig like lectin 10	-1.83999	-2.32459	-0.74348	0.238736	0.999998
100506035	LINC00989	long intergenic non-protein coding RNA 989	-1.76506	-2.72882	-0.73492	0.238923	0.999998
103352539	LINC01410	long intergenic non-protein coding RNA 1410	2.01146	-0.765614	0.763095	0.23913	0.999998
138046	RALYL	RALY RNA binding protein like	1.92048	-2.22523	0.751869	0.239131	0.999998
83983	TSSK6	testis specific serine kinase 6	1.46515	-0.329518	0.71503	0.239584	0.999998
81578	COL21A1	collagen type XXI alpha 1 chain	-1.68893	2.43922	-0.725046	0.23989	0.999998
22899	ARHGEF15	Rho guanine nucleotide exchange factor 15	-2.00559	-1.61874	-0.760207	0.239977	0.999998
6459	SH3GL1P2	SH3 domain containing GRB2 like 1, endophilin A2 pseudogene 2	1.60904	-0.314806	0.718662	0.240089	0.999998
9436	NCR2	natural cytotoxicity triggering receptor 2	1.56832	-1.89614	0.71522	0.2405	0.999998
89	ACTN3	actinin alpha 3 (gene/pseudogene)	1.54793	-1.22484	0.714267	0.240522	0.999998
1960	EGR3	early growth response 3	-1.65458	3.28561	-0.719541	0.24082	0.999998
23551	RASD2	RASD family member 2	-1.86179	-0.811801	-0.740267	0.240854	0.999998
8263	F8A1	coagulation factor VIII associated 1	-1.81608	0.829549	-0.734192	0.241146	0.999998
3149	HMGB3	high mobility group box 3	-1.51908	0.931546	-0.711254	0.241151	0.999998
100189177	TRC-GCA19-1	transfer RNA-Cys (GCA) 19-1	1.54353	-0.631079	0.711738	0.241272	0.999998
1870	E2F2	E2F transcription factor 2	-1.70877	-1.32433	-0.722264	0.241444	0.999998
4045	LSAMP	limbic system associated membrane protein	-1.78057	1.43979	-0.729446	0.241448	0.999998
5455	POU3F3	POU class 3 homeobox 3	1.59726	-1.02277	0.713226	0.241637	0.999998
124590	USH1G	USH1 protein network component sans	-1.89416	-2.88774	-0.741987	0.241671	0.999998
100507194	LINC02525	long intergenic non-protein coding RNA 2525	1.67564	-2.13205	0.718624	0.241696	0.999998
27019	DNAI1	dynein axonemal intermediate chain 1	1.74707	0.827042	0.724172	0.242079	0.999998
101928646	ARNTL2-AS1	ARNTL2 antisense RNA 1	1.55588	-2.58937	0.70898	0.242321	0.999998
102724502	LINC01690	long intergenic non-protein coding RNA 1690	-1.66262	-2.65854	-0.715457	0.242409	0.999998
377630	USP17L2	ubiquitin specific peptidase 17-like family member 2	-1.66869	-0.961969	-0.71481	0.242799	0.999998
100463285	MTRNR2L4	MT-RNR2 like 4	1.71578	-0.917155	0.718978	0.242818	0.999998
4846	NOS3	nitric oxide synthase 3	-1.69856	-0.655064	-0.715739	0.243383	0.999998
1439	CSF2RB	colony stimulating factor 2 receptor beta common subunit	-2.07675	-1.55749	-0.760723	0.243409	0.999998
54596	L1TD1	LINE1 type transposase domain containing 1	-1.72043	-1.80489	-0.717531	0.243485	0.999998
101928718	LOC101928718	uncharacterized LOC101928718	1.62725	-1.94335	0.70741	0.24421	0.999998
714	C1QC	complement C1q C chain	-2.18678	-0.818983	-0.772805	0.244225	0.999998
729665	CCDC175	coiled-coil domain containing 175	-1.79713	-1.92717	-0.722725	0.24457	0.999998
442893	MIR151A	microRNA 151a	1.89859	-1.39091	0.734498	0.244759	0.999998
10584	COLEC10	collectin subfamily member 10	-1.74946	-1.49791	-0.716786	0.244809	0.999998
375686	SPATC1	spermatogenesis and centriole associated 1	-1.84705	-2.45338	-0.727593	0.244959	0.999998
57633	LRRN1	leucine rich repeat neuronal 1	-1.53981	1.29191	-0.699422	0.245171	0.999998
64102	TNMD	tenomodulin	1.5698	-1.32418	0.699457	0.245635	0.999998
101928377	LOC101928377	uncharacterized LOC101928377	1.67785	0.252617	0.707261	0.245672	0.999998
25976	TIPARP	TCDD inducible poly(ADP-ribose) polymerase	1.41105	8.07116	0.694465	0.245775	0.999998
5444	PON1	paraoxonase 1	1.71196	-1.00594	0.709709	0.245954	0.999998
3777	KCNK3	potassium two pore domain channel subfamily K member 3	-1.87357	-1.58322	-0.72735	0.246309	0.999998
9162	DGKI	diacylglycerol kinase iota	-1.70094	2.63919	-0.707435	0.246374	0.999998
6664	SOX11	SRY-box 11	-1.94776	1.89523	-0.735741	0.246752	0.999998
391059	FRRS1	ferric chelate reductase 1	-1.65751	-0.171266	-0.701835	0.246929	0.999998
4166	CHST6	carbohydrate sulfotransferase 6	-1.35248	6.80022	-0.69007	0.247056	0.999998
26735	OR1L3	olfactory receptor family 1 subfamily L member 3	-1.68351	-2.27789	-0.703775	0.247073	0.999998
90523	MLIP	muscular LMNA interacting protein	-1.58299	0.649371	-0.695288	0.247264	0.999998
8685	MARCO	macrophage receptor with collagenous structure	-2.15685	-0.453265	-0.761679	0.247333	0.999998
26784	SNORA64	small nucleolar RNA, H/ACA box 64	1.69433	-1.6232	0.704074	0.247334	0.999998
5004	ORM1	orosomucoid 1	1.90818	-2.25375	0.729073	0.24736	0.999998
151887	CCDC80	coiled-coil domain containing 80	-1.42174	8.91037	-0.689263	0.247435	0.999998
100189032	TRL-TAG3-1	transfer RNA-Leu (TAG) 3-1	1.59509	-2.49139	0.694687	0.247724	0.999998
3356	HTR2A	5-hydroxytryptamine receptor 2A	1.46265	2.33037	0.688918	0.247746	0.999998
101410537	MAGEA8-AS1	MAGEA8 antisense RNA 1	1.56043	-2.38246	0.690633	0.248368	0.999998
64595	TTTY15	testis-specific transcript, Y-linked 15	-2.57511	1.37114	-0.809099	0.248391	0.999998
100128378	LINC00696	long intergenic non-protein coding RNA 696	-1.73125	-2.45119	-0.704614	0.248509	0.999998
8091	HMGA2	high mobility group AT-hook 2	-1.73836	-0.0185065	-0.704534	0.248822	0.999998
25891	PAMR1	peptidase domain containing associated with muscle regeneration 1	-1.75941	2.357	-0.706566	0.248946	0.999998
151126	ZNF385B	zinc finger protein 385B	1.34274	5.3293	0.683982	0.24895	0.999998
80342	TRAF3IP3	TRAF3 interacting protein 3	1.63446	-0.477797	0.693055	0.249285	0.999998
221935	SDK1	sidekick cell adhesion molecule 1	-1.56571	0.636907	-0.687915	0.249367	0.999998
494328	MIR379	microRNA 379	-1.52985	-3.04049	-0.685862	0.24943	0.999998
255349	TMEM211	transmembrane protein 211	1.67437	-1.54467	0.695228	0.249781	0.999998
29986	SLC39A2	solute carrier family 39 member 2	1.60412	-2.52137	0.688478	0.250036	0.999998
3570	IL6R	interleukin 6 receptor	1.51931	5.4416	0.683511	0.250046	0.999998
6328	SCN3A	sodium voltage-gated channel alpha subunit 3	-1.9264	-1.3617	-0.724682	0.250067	0.999998
8832	CD84	CD84 molecule	-2.07216	-0.510478	-0.742797	0.250644	0.999998
440193	CCDC88C	coiled-coil domain containing 88C	-1.98499	-1.03688	-0.73066	0.250829	0.999998
8484	GALR3	galanin receptor 3	1.51563	-1.48118	0.680507	0.250974	0.999998
101928483	NALT1	NOTCH1 associated lncRNA in T cell acute lymphoblastic leukemia 1	1.84682	-1.77667	0.711337	0.251219	0.999998
284306	ZNF547	zinc finger protein 547	1.47611	-0.337154	0.674898	0.252336	0.999998
103091864	SNHG22	small nucleolar RNA host gene 22	1.86957	-1.08393	0.711139	0.252477	0.999998
3262	NA	NA	-1.81195	-2.75145	-0.703567	0.252504	0.999998
7111	TMOD1	tropomodulin 1	1.66883	3.12186	0.686907	0.252551	0.999998
116535	MRGPRF	MAS related GPR family member F	-1.46079	5.08388	-0.672598	0.252943	0.999998
100169760	RNA5S9	RNA, 5S ribosomal 9	-1.75812	-2.8085	-0.695604	0.252994	0.999998
7015	TERT	telomerase reverse transcriptase	-1.832	-2.58391	-0.704687	0.253077	0.999998
1511	CTSG	cathepsin G	-1.71818	-2.49832	-0.689491	0.253531	0.999998
94161	SNORD46	small nucleolar RNA, C/D box 46	-1.58516	-1.6043	-0.676615	0.253606	0.999998
80325	ABTB1	ankyrin repeat and BTB domain containing 1	1.44811	3.61054	0.669169	0.253949	0.999998
7079	TIMP4	TIMP metallopeptidase inhibitor 4	1.38959	5.86902	0.66747	0.25422	0.999998
408263	FNDC9	fibronectin type III domain containing 9	-1.55154	-1.89642	-0.670768	0.25482	0.999998
65123	INTS3	integrator complex subunit 3	1.8053	-0.470925	0.695507	0.255319	0.999998
101669762	BLACAT1	bladder cancer associated transcript 1	-1.79836	-2.71275	-0.693557	0.25573	0.999998
643401	PURPL	p53 upregulated regulator of p53 levels	1.60809	-1.99184	0.671403	0.256043	0.999998
3959	LGALS3BP	galectin 3 binding protein	-1.58565	-0.0767179	-0.668605	0.256376	0.999998
4885	NPTX2	neuronal pentraxin 2	-1.72752	-0.500674	-0.681624	0.256894	0.999998
79733	E2F8	E2F transcription factor 8	-1.59916	-2.52178	-0.668032	0.256958	0.999998
101409257	EZR-AS1	EZR antisense RNA 1	-1.48771	-1.7506	-0.659779	0.257398	0.999998
131669	UROC1	urocanate hydratase 1	-1.67716	1.965	-0.67425	0.257471	0.999998
3820	KLRB1	killer cell lectin like receptor B1	1.62044	-1.95698	0.668438	0.257481	0.999998
9333	TGM5	transglutaminase 5	-1.84779	-2.5435	-0.695634	0.257541	0.999998
57082	KNL1	kinetochore scaffold 1	-1.73368	0.493508	-0.680305	0.257683	0.999998
552900	BOLA2	bolA family member 2	-1.65185	-0.26489	-0.670856	0.257722	0.999998
101805488	CCAT2	colon cancer associated transcript 2	1.67464	-2.60114	0.672893	0.257869	0.999998
9486	CHST10	carbohydrate sulfotransferase 10	-1.49298	5.1948	-0.658455	0.257907	0.999998
100500819	MIR3609	microRNA 3609	1.94217	-1.94749	0.707818	0.257934	0.999998
2246	FGF1	fibroblast growth factor 1	-1.67984	6.01184	-0.668201	0.259833	0.999998
400940	LOC400940	uncharacterized LOC400940	-1.72345	0.379931	-0.673172	0.259935	0.999998
4892	NRAP	nebulin related anchoring protein	1.87738	-1.20197	0.69372	0.260025	0.999998
494143	CHAC2	ChaC cation transport regulator homolog 2	1.40285	1.95627	0.648656	0.260298	0.999998
123872	DNAAF1	dynein axonemal assembly factor 1	1.8683	-0.199256	0.691599	0.260375	0.999998
140875	LINC00028	long intergenic non-protein coding RNA 28	-1.63232	-1.60768	-0.661175	0.260515	0.999998
54510	PCDH18	protocadherin 18	-1.87005	2.00689	-0.690765	0.260826	0.999998
7544	ZFY	zinc finger protein Y-linked	-2.53091	1.82815	-0.777554	0.260883	0.999998
3204	HOXA7	homeobox A7	1.51574	-1.15459	0.650597	0.260918	0.999998
100506211	MIR210HG	MIR210 host gene	1.92575	1.20037	0.69783	0.261198	0.999998
26470	SEZ6L2	seizure related 6 homolog like 2	-1.72225	-0.514641	-0.669322	0.261364	0.999998
2125	EVPL	envoplakin	-1.86382	-1.76826	-0.686061	0.262426	0.999998
341019	DCDC1	doublecortin domain containing 1	1.55639	0.336619	0.648343	0.262636	0.999998
6529	SLC6A1	solute carrier family 6 member 1	-2.03992	-1.37671	-0.70987	0.263092	0.999998
101926915	LOC101926915	uncharacterized LOC101926915	-1.76185	0.405567	-0.669652	0.263291	0.999998
6330	SCN4B	sodium voltage-gated channel beta subunit 4	-1.60946	-0.238589	-0.648364	0.264338	0.999998
445328	ARHGEF35	Rho guanine nucleotide exchange factor 35	1.44021	0.131704	0.636616	0.264498	0.999998
643783	USP46-AS1	USP46 antisense RNA 1	-1.50627	1.0425	-0.638919	0.264706	0.999998
6286	S100P	S100 calcium binding protein P	-1.69492	-1.94779	-0.657123	0.264753	0.999998
54922	RASIP1	Ras interacting protein 1	-1.6163	1.17217	-0.647393	0.264955	0.999998
728597	DCDC2C	doublecortin domain containing 2C	-1.78173	-2.83162	-0.668157	0.265012	0.999998
2798	GNRHR	gonadotropin releasing hormone receptor	1.32228	2.73388	0.631845	0.265537	0.999998
347252	IGFBPL1	insulin like growth factor binding protein like 1	-1.73471	-2.68405	-0.660116	0.265635	0.999998
100507540	LINC01504	long intergenic non-protein coding RNA 1504	1.65133	0.168936	0.648768	0.265907	0.999998
2153	F5	coagulation factor V	-1.46619	5.95291	-0.633269	0.265929	0.999998
100874087	PCDH9-AS4	PCDH9 antisense RNA 4	1.57517	-1.63846	0.640647	0.265931	0.999998
402665	IGLON5	IgLON family member 5	-1.64821	-2.15887	-0.648204	0.265982	0.999998
8542	APOL1	apolipoprotein L1	-1.3339	2.93154	-0.629739	0.266232	0.999998
102723766	LINC02362	long intergenic non-protein coding RNA 2362	1.56593	-0.685165	0.638709	0.266327	0.999998
338596	ST8SIA6	ST8 alpha-N-acetyl-neuraminide alpha-2,8-sialyltransferase 6	-1.7424	-2.03309	-0.659136	0.266452	0.999998
10158	PDZK1IP1	PDZK1 interacting protein 1	1.76419	-0.786806	0.66213	0.266469	0.999998
100506713	ALOX12-AS1	ALOX12 antisense RNA 1	1.456	-0.586028	0.630427	0.266743	0.999998
100129845	PCOLCE-AS1	PCOLCE antisense RNA 1	1.4131	0.177661	0.62854	0.266931	0.999998
10881	ACTL7A	actin like 7A	1.5893	-1.64407	0.639167	0.266958	0.999998
1295	COL8A1	collagen type VIII alpha 1 chain	-1.94868	1.38562	-0.687047	0.267375	0.999998
692213	SNORD110	small nucleolar RNA, C/D box 110	1.48001	-2.16388	0.626776	0.268354	0.999998
343	AQP8	aquaporin 8	-1.68236	-2.20825	-0.64532	0.268736	0.999998
3698	ITIH2	inter-alpha-trypsin inhibitor heavy chain 2	1.44446	-0.148487	0.622939	0.269109	0.999998
116159	CYYR1	cysteine and tyrosine rich 1	-1.92824	-2.10593	-0.679504	0.269385	0.999998
375616	KCP	kielin cysteine rich BMP regulator	-1.92393	-1.68615	-0.678398	0.26959	0.999998
23242	COBL	cordon-bleu WH2 repeat protein	-1.47268	2.14135	-0.622576	0.269659	0.999998
285556	C4orf54	chromosome 4 open reading frame 54	-1.98047	-1.81214	-0.68652	0.269747	0.999998
260341	TFAMP1	transcription factor A, mitochondrial pseudogene 1	1.65611	-2.25953	0.637716	0.270387	0.999998
647288	CTAGE11P	CTAGE family member 11, pseudogene	-1.63002	-1.88233	-0.634028	0.270561	0.999998
4990	SIX6	SIX homeobox 6	1.54711	-1.76551	0.624491	0.270837	0.999998
57393	CLTRN	collectrin, amino acid transport regulator	1.62496	-1.16888	0.632292	0.270993	0.999998
10894	LYVE1	lymphatic vessel endothelial hyaluronan receptor 1	-1.81427	2.02239	-0.658515	0.271054	0.999998
10647	SCGB1D2	secretoglobin family 1D member 2	-1.62623	-2.99299	-0.632099	0.271126	0.999998
767562	SNORD113-2	small nucleolar RNA, C/D box 113-2	1.59646	-1.95623	0.628499	0.271186	0.999998
57611	ISLR2	immunoglobulin superfamily containing leucine rich repeat 2	-1.53279	0.658247	-0.622184	0.27122	0.999998
9498	SLC4A8	solute carrier family 4 member 8	-1.75089	0.285375	-0.647756	0.27162	0.999998
2065	ERBB3	erb-b2 receptor tyrosine kinase 3	1.42238	1.24567	0.614457	0.271703	0.999998
10164	CHST4	carbohydrate sulfotransferase 4	-1.5766	-1.75996	-0.6249	0.271733	0.999998
677850	SNORD1C	small nucleolar RNA, C/D box 1C	-1.54293	-2.34874	-0.621601	0.271746	0.999998
9992	KCNE2	potassium voltage-gated channel subfamily E regulatory subunit 2	1.68429	-1.14939	0.637329	0.272016	0.999998
100128573	LOC100128573	uncharacterized LOC100128573	1.48881	-2.61214	0.616441	0.272098	0.999998
10806	SDCCAG8	serologically defined colon cancer antigen 8	1.71765	-1.25735	0.640127	0.272783	0.999998
24	ABCA4	ATP binding cassette subfamily A member 4	-1.67786	-0.0137036	-0.632426	0.273633	0.999998
138881	OR1L8	olfactory receptor family 1 subfamily L member 8	-1.49045	-0.448879	-0.611992	0.273693	0.999998
105375105	NA	NA	1.42623	-1.0786	0.608508	0.273752	0.999998
79024	SMIM2	small integral membrane protein 2	1.51594	-1.17867	0.613652	0.273777	0.999998
100130887	ATE1-AS1	ATE1 antisense RNA 1	1.62004	1.1604	0.62444	0.273786	0.999998
101929095	LOC101929095	uncharacterized LOC101929095	1.58213	0.0626599	0.619821	0.273852	0.999998
100506985	LOC100506985	uncharacterized LOC100506985	1.71647	-0.332176	0.636116	0.274372	0.999998
100129583	FAM47E	family with sequence similarity 47 member E	-1.40124	2.04343	-0.604411	0.274872	0.999998
221468	TMEM217	transmembrane protein 217	-1.5174	0.0166987	-0.609714	0.275235	0.999998
84075	FSCB	fibrous sheath CABYR binding protein	-1.61209	-2.1663	-0.619526	0.27531	0.999998
8357	HIST1H3H	histone cluster 1 H3 family member h	1.48098	0.678339	0.606194	0.275508	0.999998
6192	RPS4Y1	ribosomal protein S4 Y-linked 1	-3.08282	3.22408	-0.802112	0.275664	0.999998
100885776	UGDH-AS1	UGDH antisense RNA 1	1.30713	2.48276	0.600385	0.275818	0.999998
100652988	LINC00702	long intergenic non-protein coding RNA 702	1.54273	-0.594122	0.609478	0.276169	0.999998
57216	VANGL2	VANGL planar cell polarity protein 2	-1.83507	-1.62429	-0.649166	0.276567	0.999998
6335	SCN9A	sodium voltage-gated channel alpha subunit 9	-1.86948	-1.31111	-0.654174	0.276748	0.999998
5243	ABCB1	ATP binding cassette subfamily B member 1	-1.53225	0.548412	-0.606731	0.276806	0.999998
653567	TMEM236	transmembrane protein 236	-1.77827	-1.46981	-0.639704	0.276823	0.999998
100289124	FAM27E2	family with sequence similarity 27 member E2	-1.66136	-2.35864	-0.62157	0.277098	0.999998
84419	C15orf48	chromosome 15 open reading frame 48	-1.66686	-1.26668	-0.621756	0.277338	0.999998
53335	BCL11A	B cell CLL/lymphoma 11A	1.6784	-0.29102	0.623149	0.277446	0.999998
9068	ANGPTL1	angiopoietin like 1	-1.33914	4.28147	-0.595367	0.277544	0.999998
729230	CCR2	C-C motif chemokine receptor 2	-1.69103	-2.68863	-0.624415	0.277686	0.999998
51176	LEF1	lymphoid enhancer binding factor 1	-1.71372	-0.596588	-0.626563	0.278208	0.999998
101929227	LOC101929227	uncharacterized LOC101929227	-1.57873	-0.747077	-0.605882	0.279014	0.999998
100132815	IPO5P1	importin 5 pseudogene 1	1.30522	4.49728	0.588463	0.279772	0.999998
100033820	SNORD116-28	small nucleolar RNA, C/D box 116-28	-1.45614	-2.51653	-0.592433	0.279791	0.999998
363	AQP6	aquaporin 6	-1.54781	0.091566	-0.599792	0.279985	0.999998
84620	ST6GAL2	ST6 beta-galactoside alpha-2,6-sialyltransferase 2	-1.83722	0.373194	-0.64194	0.279992	0.999998
102723701	LOC102723701	uncharacterized LOC102723701	1.45539	-0.315342	0.589889	0.280671	0.999998
649	BMP1	bone morphogenetic protein 1	-1.24485	5.29608	-0.585465	0.280738	0.999998
9447	AIM2	absent in melanoma 2	1.62797	-1.30723	0.607825	0.280778	0.999998
692196	SNORD76	small nucleolar RNA, C/D box 76	-1.59246	-0.419881	-0.601428	0.281423	0.999998
155038	GIMAP8	GTPase, IMAP family member 8	-1.9162	-1.92111	-0.651067	0.281644	0.999998
3990	LIPC	lipase C, hepatic type	-1.40213	0.513026	-0.583983	0.28182	0.999998
646892	SH2D7	SH2 domain containing 7	1.59344	-1.27455	0.600338	0.281905	0.999998
219972	MPEG1	macrophage expressed 1	-2.19084	-0.289818	-0.691878	0.281985	0.999998
100507633	TNKS2-AS1	TNKS2 antisense RNA 1 (head to head)	1.5654	-1.02732	0.596505	0.282019	0.999998
113878	DTX2	deltex E3 ubiquitin ligase 2	1.64965	1.76883	0.607403	0.282224	0.999998
84141	EVA1A	eva-1 homolog A, regulator of programmed cell death	-1.66313	-1.38357	-0.60809	0.282776	0.999998
8038	ADAM12	ADAM metallopeptidase domain 12	-1.45068	4.94234	-0.583615	0.282786	0.999998
22941	SHANK2	SH3 and multiple ankyrin repeat domains 2	-1.68635	0.839194	-0.611447	0.282857	0.999998
387755	INSC	INSC, spindle orientation adaptor protein	-1.65454	3.58683	-0.606218	0.28302	0.999998
100422921	MIR3149	microRNA 3149	1.49147	-2.44822	0.584578	0.283564	0.999998
653808	ZG16	zymogen granule protein 16	1.64962	-2.79705	0.60373	0.283754	0.999998
3604	TNFRSF9	TNF receptor superfamily member 9	-1.63156	-0.746844	-0.600901	0.28382	0.999998
338376	IFNE	interferon epsilon	-1.50107	-0.629916	-0.584733	0.283833	0.999998
183	AGT	angiotensinogen	-1.56652	3.94341	-0.591424	0.284055	0.999998
80303	EFHD1	EF-hand domain family member D1	1.3554	4.16702	0.575794	0.284191	0.999998
100500837	MIR3606	microRNA 3606	-1.58173	-1.23244	-0.59211	0.284562	0.999998
23263	MCF2L	MCF.2 cell line derived transforming sequence like	-1.56529	0.783565	-0.589772	0.284644	0.999998
100129794	SLC25A21-AS1	SLC25A21 antisense RNA 1	1.36072	1.97705	0.574434	0.284688	0.999998
102724827	MIATNB	MIAT neighbor	1.39701	1.46894	0.573963	0.285209	0.999998
118421	LINC00161	long intergenic non-protein coding RNA 161	1.54482	-2.39958	0.585293	0.285406	0.999998
81624	DIAPH3	diaphanous related formin 3	-1.81187	-0.463418	-0.625788	0.285535	0.999998
133522	PPARGC1B	PPARG coactivator 1 beta	-1.7167	-0.0955121	-0.609663	0.285732	0.999998
105379472	NA	NA	1.53012	-2.40502	0.582314	0.285892	0.999998
2537	IFI6	interferon alpha inducible protein 6	-1.62641	4.70166	-0.594416	0.286197	0.999998
5179	PENK	proenkephalin	-2.3345	1.00759	-0.702286	0.286668	0.999998
3815	KIT	KIT proto-oncogene receptor tyrosine kinase	1.59656	1.7116	0.587609	0.287208	0.999998
50613	UBQLN3	ubiquilin 3	1.39433	0.0527529	0.566248	0.287852	0.999998
80309	SPHKAP	SPHK1 interactor, AKAP domain containing	-1.88803	-2.35477	-0.632115	0.288559	0.999998
113457	TUBA3D	tubulin alpha 3d	1.42616	-1.19993	0.565323	0.288747	0.999998
100233209	PCED1B-AS1	PCED1B antisense RNA 1	-1.5069	-0.735328	-0.572251	0.288751	0.999998
7483	WNT9A	Wnt family member 9A	-1.50509	2.1695	-0.571474	0.288972	0.999998
6588	SLN	sarcolipin	-1.85048	-1.93849	-0.62493	0.289	0.999998
3676	ITGA4	integrin subunit alpha 4	-1.69476	-1.00027	-0.598573	0.28906	0.999998
81606	LBH	limb bud and heart development	-1.33395	5.60875	-0.561099	0.289071	0.999998
102724814	LOC102724814	uncharacterized LOC102724814	1.42979	1.93222	0.564568	0.289099	0.999998
100126791	EGOT	eosinophil granule ontogeny transcript	-1.43176	0.0459057	-0.564205	0.289275	0.999998
63914	LINC01590	long intergenic non-protein coding RNA 1590	-1.392	0.628319	-0.561849	0.289354	0.999998
55450	CAMK2N1	calcium/calmodulin dependent protein kinase II inhibitor 1	-1.45055	2.39892	-0.56483	0.289539	0.999998
3730	ANOS1	anosmin 1	-1.48652	6.99584	-0.56771	0.289663	0.999998
23533	PIK3R5	phosphoinositide-3-kinase regulatory subunit 5	-1.83631	-1.33808	-0.620758	0.289858	0.999998
8284	KDM5D	lysine demethylase 5D	-2.55057	3.03659	-0.722826	0.289875	0.999998
100873942	PHEX-AS1	PHEX antisense RNA 1	-1.53498	-2.92866	-0.572495	0.289939	0.999998
100033438	SNORD116-26	small nucleolar RNA, C/D box 116-26	1.44144	-2.53611	0.562334	0.290194	0.999998
411	ARSB	arylsulfatase B	-1.30447	3.70286	-0.557222	0.290283	0.999998
5143	PDE4C	phosphodiesterase 4C	1.49847	0.121902	0.565903	0.290825	0.999998
8581	LY6D	lymphocyte antigen 6 family member D	-1.68695	-1.57698	-0.592774	0.291071	0.999998
267020	ATP5MGL	ATP synthase membrane subunit g like	-1.52408	-1.20943	-0.568107	0.291131	0.999998
246119	TTTY10	testis-specific transcript, Y-linked 10	-1.79208	-0.406044	-0.610521	0.291148	0.999998
9627	SNCAIP	synuclein alpha interacting protein	-1.6299	0.572227	-0.58322	0.291168	0.999998
100507127	LINC00707	long intergenic non-protein coding RNA 707	-1.63644	-2.0011	-0.583476	0.29151	0.999998
137835	TMEM71	transmembrane protein 71	1.58563	-1.16781	0.575306	0.29163	0.999998
101927084	LINC01359	long intergenic non-protein coding RNA 1359	1.32862	2.7043	0.553474	0.291651	0.999998
126868	MAB21L3	mab-21 like 3	1.33353	1.18327	0.55224	0.2921	0.999998
146862	UNC45B	unc-45 myosin chaperone B	-1.81013	-2.53815	-0.611031	0.292391	0.999998
105	ADARB2	adenosine deaminase, RNA specific B2 (inactive)	-1.752	0.0706924	-0.599924	0.292892	0.999998
102724601	LOC102724601	uncharacterized LOC102724601	1.47676	-1.99911	0.557696	0.293074	0.999998
6941	TCF19	transcription factor 19	-1.56583	-2.87515	-0.568824	0.29311	0.999998
84628	NTNG2	netrin G2	-1.38982	0.898931	-0.549782	0.293566	0.999998
254100	SSSCA1-AS1	SSSCA1 antisense RNA 1 (head to head)	1.35813	0.0385536	0.548396	0.293625	0.999998
2070	EYA4	EYA transcriptional coactivator and phosphatase 4	1.61879	-0.153077	0.575418	0.29377	0.999998
134111	UBE2QL1	ubiquitin conjugating enzyme E2 Q family like 1	-1.70848	0.63466	-0.590157	0.29393	0.999998
5764	PTN	pleiotrophin	-1.48438	3.33094	-0.556201	0.293954	0.999998
64816	CYP3A43	cytochrome P450 family 3 subfamily A member 43	1.31722	0.759214	0.546563	0.293967	0.999998
54	ACP5	acid phosphatase 5, tartrate resistant	1.44566	1.08553	0.55213	0.294061	0.999998
6926	TBX3	T-box 3	1.38544	1.83813	0.547192	0.29441	0.999998
84519	ACRBP	acrosin binding protein	1.58609	-1.29219	0.568526	0.294506	0.999998
2891	GRIA2	glutamate ionotropic receptor AMPA type subunit 2	-1.78491	1.65951	-0.60145	0.294903	0.999998
22859	ADGRL1	adhesion G protein-coupled receptor L1	-1.39092	3.58821	-0.545209	0.29521	0.999998
105373988	NA	NA	-1.50743	-1.26583	-0.555329	0.295351	0.999998
9473	THEMIS2	thymocyte selection associated family member 2	-1.55369	0.614068	-0.561486	0.295411	0.999998
84848	MIR503HG	MIR503 host gene	-1.55179	-2.41021	-0.560087	0.295875	0.999998
93649	MYOCD	myocardin	-1.84767	-2.32281	-0.610406	0.295891	0.999998
9452	ITM2A	integral membrane protein 2A	-1.41557	6.43364	-0.543604	0.296331	0.999998
6446	SGK1	serum/glucocorticoid regulated kinase 1	-1.44428	4.52872	-0.545388	0.296528	0.999998
10345	TRDN	triadin	-1.96882	-1.96041	-0.62967	0.296549	0.999998
5336	PLCG2	phospholipase C gamma 2	1.57604	5.65896	0.562059	0.296588	0.999998
80323	CCDC68	coiled-coil domain containing 68	1.55589	2.11818	0.558395	0.296831	0.999998
29944	PNMA3	PNMA family member 3	-1.54654	-2.13568	-0.556873	0.296887	0.999998
64151	NCAPG	non-SMC condensin I complex subunit G	-1.55039	-0.279843	-0.55738	0.296913	0.999998
55137	FIGN	fidgetin, microtubule severing factor	-1.57872	1.86608	-0.561018	0.297211	0.999998
644660	RAD21-AS1	RAD21 antisense RNA 1	1.50814	-1.25398	0.550454	0.297327	0.999998
100507436	MICA	MHC class I polypeptide-related sequence A	-1.4627	-2.77851	-0.544576	0.297519	0.999998
24147	FJX1	four-jointed box kinase 1	-1.65783	1.37646	-0.572865	0.29783	0.999998
2696	GIPR	gastric inhibitory polypeptide receptor	1.45321	1.00647	0.542177	0.298062	0.999998
9633	TESMIN	testis expressed metallothionein like protein	1.65122	-0.647589	0.569586	0.298801	0.999998
2173	FABP7	fatty acid binding protein 7	1.59954	-2.33919	0.560702	0.298814	0.999998
100189347	TRD-GTC2-10	transfer RNA-Asp (GTC) 2-10	1.5579	-1.786	0.553959	0.298827	0.999998
101559451	LOC101559451	uncharacterized LOC101559451	1.60113	-1.69898	0.560652	0.298953	0.999998
100423029	MIR3163	microRNA 3163	-1.40316	-2.832	-0.534201	0.299448	0.999998
27284	SULT1B1	sulfotransferase family 1B member 1	1.69088	-1.85893	0.574986	0.299564	0.999998
100873977	RBMS3-AS1	RBMS3 antisense RNA 1	-1.57075	-0.885345	-0.554159	0.299609	0.999998
148281	SYT6	synaptotagmin 6	-1.61685	-2.29371	-0.561446	0.299784	0.999998
644192	NR2F2-AS1	NR2F2 antisense RNA 1	-1.71914	-2.5327	-0.579305	0.299934	0.999998
27098	CLUL1	clusterin like 1	-1.46573	-0.308219	-0.537874	0.300237	0.999998
771	CA12	carbonic anhydrase 12	-2.13311	0.67399	-0.648604	0.300296	0.999998
729330	OC90	otoconin 90	-1.58042	-3.06082	-0.554046	0.300341	0.999998
3299	HSF4	heat shock transcription factor 4	1.54291	3.65147	0.547779	0.300462	0.999998
728228	LINC01433	long intergenic non-protein coding RNA 1433	1.45661	-2.07923	0.534258	0.301243	0.999998
5138	PDE2A	phosphodiesterase 2A	1.67014	0.984389	0.567567	0.3013	0.999998
3798	KIF5A	kinesin family member 5A	-1.50254	-0.276956	-0.539722	0.301356	0.999998
1291	COL6A1	collagen type VI alpha 1 chain	-1.29602	10.0538	-0.523538	0.30183	0.999998
3689	ITGB2	integrin subunit beta 2	-1.77055	0.0856599	-0.584705	0.30187	0.999998
5787	PTPRB	protein tyrosine phosphatase, receptor type B	-1.83389	0.715626	-0.595661	0.302125	0.999998
29842	TFCP2L1	transcription factor CP2 like 1	1.42191	2.27078	0.527381	0.302533	0.999998
285513	GPRIN3	GPRIN family member 3	1.40645	0.8638	0.52594	0.302582	0.999998
285847	LOC285847	uncharacterized LOC285847	1.51264	0.962461	0.538163	0.302585	0.999998
101929395	LINC01752	long intergenic non-protein coding RNA 1752	-1.40315	-2.07023	-0.525528	0.30264	0.999998
64321	SOX17	SRY-box 17	-1.66541	-2.36391	-0.56372	0.302709	0.999998
441123	LINC00266-3	long intergenic non-protein coding RNA 266-3	1.51273	-2.93614	0.537684	0.302789	0.999998
23406	COTL1	coactosin like F-actin binding protein 1	-1.28506	3.30431	-0.519759	0.303104	0.999998
10235	RASGRP2	RAS guanyl releasing protein 2	-1.6737	-2.36918	-0.56423	0.303187	0.999998
101929124	LOC101929124	uncharacterized LOC101929124	1.39634	1.19906	0.523123	0.303341	0.999998
157570	ESCO2	establishment of sister chromatid cohesion N-acetyltransferase 2	-1.49525	0.0425491	-0.533797	0.30336	0.999998
57758	SCUBE2	signal peptide, CUB domain and EGF like domain containing 2	-1.40642	2.49055	-0.523123	0.30363	0.999998
100505576	LINC00672	long intergenic non-protein coding RNA 672	-1.39352	0.646044	-0.521088	0.304017	0.999998
80036	TRPM3	transient receptor potential cation channel subfamily M member 3	1.4154	2.2212	0.522828	0.304029	0.999998
693152	MIR567	microRNA 567	-1.41546	-3.21431	-0.522669	0.304091	0.999998
341152	OR2AT4	olfactory receptor family 2 subfamily AT member 4	-1.50266	-3.08919	-0.532605	0.304285	0.999998
377047	PRSS45	serine protease 45	1.41001	0.371739	0.52146	0.304366	0.999998
5569	PKIA	cAMP-dependent protein kinase inhibitor alpha	-1.70138	-2.23364	-0.566717	0.304456	0.999998
84525	HOPX	HOP homeobox	-1.69883	-2.39607	-0.565741	0.304701	0.999998
1013	CDH15	cadherin 15	1.68102	-1.93518	0.562297	0.304763	0.999998
728113	ANXA8L1	annexin A8 like 1	-1.61619	-1.64688	-0.549997	0.304943	0.999998
4071	TM4SF1	transmembrane 4 L six family member 1	-1.32431	5.66992	-0.514957	0.305014	0.999998
55561	CDC42BPG	CDC42 binding protein kinase gamma	-1.6932	-0.716834	-0.563251	0.305404	0.999998
2262	GPC5	glypican 5	1.41979	4.02533	0.51947	0.305458	0.999998
29964	PRICKLE4	prickle planar cell polarity protein 4	1.35277	0.878723	0.514713	0.305464	0.999998
51385	ZNF589	zinc finger protein 589	1.36643	3.44963	0.514461	0.305805	0.999998
100133941	CD24	CD24 molecule	-1.98434	1.82745	-0.614298	0.306111	0.999998
552	AVPR1A	arginine vasopressin receptor 1A	-1.69813	1.73456	-0.561924	0.30651	0.999998
53904	MYO3A	myosin IIIA	-1.9325	1.17047	-0.604727	0.306516	0.999998
148753	FAM163A	family with sequence similarity 163 member A	-1.48294	-0.272444	-0.523914	0.306703	0.999998
55355	HJURP	Holliday junction recognition protein	-1.55052	-1.21487	-0.534106	0.306893	0.999998
401190	RGS7BP	regulator of G protein signaling 7 binding protein	1.60362	-0.824786	0.542861	0.307189	0.999998
79993	ELOVL7	ELOVL fatty acid elongase 7	-1.6454	-0.938488	-0.54933	0.3078	0.999998
9582	APOBEC3B	apolipoprotein B mRNA editing enzyme catalytic subunit 3B	-1.4181	-2.75328	-0.513127	0.307825	0.999998
55089	SLC38A4	solute carrier family 38 member 4	1.32593	2.71922	0.506644	0.30798	0.999998
56141	PCDHA7	protocadherin alpha 7	-1.54071	-2.2619	-0.529967	0.307984	0.999998
135152	B3GAT2	beta-1,3-glucuronyltransferase 2	-1.43187	-2.85039	-0.514182	0.307988	0.999998
729156	GTF2IRD1P1	GTF2I repeat domain containing 1 pseudogene 1	1.44663	-1.53547	0.515817	0.308029	0.999998
79948	PLPPR3	phospholipid phosphatase related 3	1.43509	-1.17269	0.514055	0.308182	0.999998
101927314	LOC101927314	uncharacterized LOC101927314	-1.67916	-2.07858	-0.554869	0.308217	0.999998
2706	GJB2	gap junction protein beta 2	-1.80316	-0.451442	-0.578268	0.308235	0.999998
144125	OR2AG1	olfactory receptor family 2 subfamily AG member 1 (gene/pseudogene)	1.42685	-1.63279	0.512612	0.308383	0.999998
151531	UPP2	uridine phosphorylase 2	1.47391	-1.21101	0.517428	0.308847	0.999998
100874014	NAV2-AS2	NAV2 antisense RNA 2	1.38143	-2.51233	0.506631	0.309051	0.999998
29799	YPEL1	yippee like 1	1.20638	2.07638	0.500303	0.309782	0.999998
1135	CHRNA2	cholinergic receptor nicotinic alpha 2 subunit	-1.72634	-2.00629	-0.560161	0.310092	0.999998
392636	AGMO	alkylglycerol monooxygenase	-1.575	-1.39825	-0.530903	0.310297	0.999998
100859921	LINC00536	long intergenic non-protein coding RNA 536	-1.78372	-1.2728	-0.570624	0.310336	0.999998
165679	SPTSSB	serine palmitoyltransferase small subunit B	-1.65004	2.69364	-0.544769	0.310441	0.999998
4830	NME1	NME/NM23 nucleoside diphosphate kinase 1	-1.43288	3.50184	-0.507889	0.310516	0.999998
84850	GLIS3-AS1	GLIS3 antisense RNA 1	-1.53294	-1.39052	-0.522467	0.310712	0.999998
84343	HPS3	HPS3, biogenesis of lysosomal organelles complex 2 subunit 1	1.2834	3.80344	0.496747	0.311151	0.999998
152189	CMTM8	CKLF like MARVEL transmembrane domain containing 8	-1.77158	0.157848	-0.566498	0.311294	0.999998
147407	SLC25A52	solute carrier family 25 member 52	-1.47265	-2.09561	-0.510857	0.311499	0.999998
387778	SPDYC	speedy/RINGO cell cycle regulator family member C	1.47242	-2.68263	0.510674	0.311561	0.999998
2192	FBLN1	fibulin 1	1.45849	4.51229	0.508457	0.311643	0.999998
23555	TSPAN15	tetraspanin 15	-1.46593	-0.378489	-0.508959	0.311878	0.999998
727915	AGBL1-AS1	AGBL1 antisense RNA 1	-1.53055	-2.06133	-0.518452	0.312316	0.999998
8358	HIST1H3B	histone cluster 1 H3 family member b	-1.73968	-1.48282	-0.558366	0.312344	0.999998
137872	ADHFE1	alcohol dehydrogenase, iron containing 1	1.3734	4.44663	0.496694	0.31254	0.999998
105376779	NA	NA	-1.36939	0.274465	-0.496349	0.312555	0.999998
57452	GALNT16	polypeptide N-acetylgalactosaminyltransferase 16	-1.60525	5.45449	-0.531095	0.312916	0.999998
10267	RAMP1	receptor activity modifying protein 1	-1.40186	2.49124	-0.498023	0.313022	0.999998
23462	HEY1	hes related family bHLH transcription factor with YRPW motif 1	-1.50064	-0.188731	-0.511318	0.313197	0.999998
6274	S100A3	S100 calcium binding protein A3	-1.42904	1.12196	-0.500632	0.313225	0.999998
64409	GALNT17	polypeptide N-acetylgalactosaminyltransferase 17	-1.49442	3.23475	-0.510106	0.313275	0.999998
326624	RAB37	RAB37, member RAS oncogene family	1.3308	2.66288	0.491685	0.313427	0.999998
51422	PRKAG2	protein kinase AMP-activated non-catalytic subunit gamma 2	1.26692	5.14026	0.49008	0.313436	0.999998
677800	SNORA12	small nucleolar RNA, H/ACA box 12	-1.52647	1.44308	-0.514614	0.313715	0.999998
3824	KLRD1	killer cell lectin like receptor D1	1.48129	0.391558	0.506934	0.313724	0.999998
5155	PDGFB	platelet derived growth factor subunit B	-1.64025	-2.01857	-0.5362	0.313725	0.999998
283547	LINC00639	long intergenic non-protein coding RNA 639	-1.59383	-2.59092	-0.525514	0.314512	0.999998
221756	SERPINB9P1	serpin family B member 9 pseudogene 1	1.47458	-0.449854	0.503894	0.314568	0.999998
442213	PTCHD4	patched domain containing 4	-1.59985	-1.48648	-0.526246	0.314724	0.999998
54033	RBM11	RNA binding motif protein 11	1.59784	-2.57192	0.525732	0.314783	0.999998
3568	IL5RA	interleukin 5 receptor subunit alpha	-1.67378	-2.19659	-0.540155	0.315072	0.999998
3105	HLA-A	major histocompatibility complex, class I, A	2.36682	2.45661	0.655471	0.315443	0.999998
79748	LMAN1L	lectin, mannose binding 1 like	-1.54392	-2.79337	-0.513842	0.315522	0.999998
4130	MAP1A	microtubule associated protein 1A	-1.26481	5.45579	-0.48336	0.315804	0.999998
51087	YBX2	Y-box binding protein 2	-1.48683	-2.13098	-0.502978	0.315827	0.999998
26219	OR1J4	olfactory receptor family 1 subfamily J member 4	-1.45211	-3.05994	-0.496804	0.316102	0.999998
6657	SOX2	SRY-box 2	-1.5654	-2.34638	-0.516666	0.316111	0.999998
10878	CFHR3	complement factor H related 3	1.42724	0.620291	0.492655	0.316357	0.999998
420	ART4	ADP-ribosyltransferase 4 (Dombrock blood group)	1.41704	-1.51468	0.491327	0.316357	0.999998
124976	SPNS2	sphingolipid transporter 2	1.33609	0.365588	0.483349	0.316574	0.999998
55721	IQCC	IQ motif containing C	1.28495	1.89787	0.480592	0.316894	0.999998
81562	LMAN2L	lectin, mannose binding 2 like	1.33364	2.84026	0.482341	0.316895	0.999998
642968	FAM163B	family with sequence similarity 163 member B	-1.6452	-0.134759	-0.530781	0.316936	0.999998
101927322	LOC101927322	uncharacterized LOC101927322	-1.48944	-2.45373	-0.500566	0.317081	0.999998
2882	GPX7	glutathione peroxidase 7	-1.39642	2.9737	-0.486917	0.317138	0.999998
100500805	NA	NA	1.42533	-2.4306	0.490416	0.317166	0.999998
8225	GTPBP6	GTP binding protein 6 (putative)	1.56026	-2.07897	0.513365	0.317207	0.999998
23090	ZNF423	zinc finger protein 423	-1.311	2.26338	-0.480026	0.317362	0.999998
81792	ADAMTS12	ADAM metallopeptidase with thrombospondin type 1 motif 12	-2.07878	0.260444	-0.609139	0.317762	0.999998
9787	DLGAP5	DLG associated protein 5	-1.37247	0.39191	-0.482595	0.317869	0.999998
100289373	UBAC2-AS1	UBAC2 antisense RNA 1	1.38277	0.242301	0.482883	0.318146	0.999998
157869	SBSPON	somatomedin B and thrombospondin type 1 domain containing	-1.34507	5.95572	-0.479362	0.318261	0.999998
5154	PDGFA	platelet derived growth factor subunit A	-1.23714	5.04308	-0.476012	0.318336	0.999998
79570	NKAIN1	sodium/potassium transporting ATPase interacting 1	-1.55358	-2.58544	-0.509163	0.318588	0.999998
55365	TMEM176A	transmembrane protein 176A	1.80746	0.184252	0.559638	0.318706	0.999998
3067	HDC	histidine decarboxylase	-1.57581	-2.60797	-0.512779	0.318962	0.999998
2042	EPHA3	EPH receptor A3	1.50774	3.68073	0.499257	0.319136	0.999998
692073	SNORA16A	small nucleolar RNA, H/ACA box 16A	-1.46966	-0.968369	-0.492199	0.319274	0.999998
100506810	LINC01132	long intergenic non-protein coding RNA 1132	1.56419	-0.742608	0.509814	0.319278	0.999998
2103	ESRRB	estrogen related receptor beta	-1.55985	-1.45925	-0.508529	0.319483	0.999998
8869	ST3GAL5	ST3 beta-galactoside alpha-2,3-sialyltransferase 5	1.23448	2.42989	0.47203	0.319743	0.999998
54457	TAF7L	TATA-box binding protein associated factor 7 like	-1.44976	-2.06107	-0.486668	0.32025	0.999998
6462	SHBG	sex hormone binding globulin	-1.57506	-1.91594	-0.509844	0.320324	0.999998
29841	GRHL1	grainyhead like transcription factor 1	-1.57729	-0.579866	-0.510285	0.320328	0.999998
100533182	SEC24B-AS1	SEC24B antisense RNA 1	1.31546	0.115025	0.472072	0.320332	0.999998
197135	PATL2	PAT1 homolog 2	-1.46099	-0.568437	-0.486698	0.32104	0.999998
285016	ALKAL2	ALK and LTK ligand 2	1.41837	-0.511931	0.479895	0.321099	0.999998
30850	CDR2L	cerebellar degeneration related protein 2 like	-1.26849	3.08814	-0.467566	0.321447	0.999998
101928469	MIR325HG	MIR325 host gene	-1.42696	-1.12661	-0.479606	0.321744	0.999998
7123	CLEC3B	C-type lectin domain family 3 member B	-1.74323	2.90313	-0.541291	0.321856	0.999998
104054148	LOC104054148	uncharacterized LOC104054148	-1.59434	-2.41345	-0.510574	0.321918	0.999998
1117	CHI3L2	chitinase 3 like 2	-1.66837	9.7217	-0.525657	0.322136	0.999998
161159	ACTN1-AS1	ACTN1 antisense RNA 1	1.41914	-1.32906	0.477437	0.322168	0.999998
348487	FAM131C	family with sequence similarity 131 member C	1.48883	-0.723703	0.488778	0.322322	0.999998
341640	FREM2	FRAS1 related extracellular matrix protein 2	-1.91145	-2.00482	-0.572725	0.322329	0.999998
619505	SNORA21	small nucleolar RNA, H/ACA box 21	-1.3668	-1.33173	-0.470153	0.322478	0.999998
440288	UBL7-AS1	UBL7 antisense RNA 1 (head to head)	1.33462	0.681006	0.46692	0.322661	0.999998
285758	LINC01268	long intergenic non-protein coding RNA 1268	-1.50715	-2.37616	-0.490536	0.323116	0.999998
118461	C10orf71	chromosome 10 open reading frame 71	-1.6202	-1.91673	-0.513167	0.323339	0.999998
10083	USH1C	USH1 protein network component harmonin	-1.50666	1.28841	-0.489789	0.323421	0.999998
393046	OR2A5	olfactory receptor family 2 subfamily A member 5	-1.44701	-2.0428	-0.477999	0.32381	0.999998
22885	ABLIM3	actin binding LIM protein family member 3	-1.47754	1.58968	-0.482826	0.32408	0.999998
83541	FAM110A	family with sequence similarity 110 member A	1.32358	0.837149	0.461802	0.324307	0.999998
105378105	LOC105378105	uncharacterized LOC105378105	1.45126	-3.06979	0.477334	0.324423	0.999998
641467	TSC22D1-AS1	TSC22D1 antisense RNA 1	1.31214	0.979615	0.46062	0.324498	0.999998
55130	ARMC4	armadillo repeat containing 4	1.4467	0.0789286	0.476141	0.324603	0.999998
63976	PRDM16	PR/SET domain 16	1.33517	2.39616	0.461747	0.324634	0.999998
5918	RARRES1	retinoic acid receptor responder 1	-1.47246	1.63488	-0.48041	0.324751	0.999998
100996295	DNAH17-AS1	DNAH17 antisense RNA 1	-1.508	-2.81804	-0.487221	0.324755	0.999998
389766	C9orf153	chromosome 9 open reading frame 153	1.33713	0.292867	0.460454	0.325185	0.999998
102578074	PCAT5	prostate cancer associated transcript 5	1.57462	-2.02991	0.499483	0.325449	0.999998
90167	FRMD7	FERM domain containing 7	-1.31705	0.920169	-0.457523	0.325758	0.999998
79853	TM4SF20	transmembrane 4 L six family member 20	1.46325	-1.35831	0.476267	0.32586	0.999998
105376335	LOC105376335	serine/arginine repetitive matrix protein 1-like	1.43185	-1.64291	0.470334	0.326043	0.999998
563	AZGP1	alpha-2-glycoprotein 1, zinc-binding	1.71898	-1.79346	0.528701	0.326084	0.999998
5099	PCDH7	protocadherin 7	-1.79616	-1.40315	-0.542905	0.326901	0.999998
8356	HIST1H3J	histone cluster 1 H3 family member j	-1.45498	-2.24867	-0.471746	0.327219	0.999998
644656	LOC644656	uncharacterized LOC644656	1.29853	1.80939	0.452429	0.327282	0.999998
730087	ZNF726	zinc finger protein 726	-1.41092	-1.27569	-0.463588	0.327489	0.999998
55344	PLCXD1	phosphatidylinositol specific phospholipase C X domain containing 1	1.47585	-2.28166	0.475016	0.327527	0.999998
100509620	LOC100509620	putative aquaporin-7-like protein 3	1.51997	-0.0521496	0.482836	0.328039	0.999998
652995	UCA1	urothelial cancer associated 1	1.37183	-0.735614	0.456561	0.32811	0.999998
285313	IGSF10	immunoglobulin superfamily member 10	-1.44379	1.16891	-0.466755	0.328547	0.999998
26974	ZNF285	zinc finger protein 285	1.37614	0.688624	0.45544	0.328792	0.999998
8660	IRS2	insulin receptor substrate 2	1.18291	4.94386	0.44625	0.328895	0.999998
643161	FAM25A	family with sequence similarity 25 member A	-1.37182	-2.61136	-0.454382	0.328994	0.999998
54716	SLC6A20	solute carrier family 6 member 20	1.41405	-0.861504	0.459587	0.329427	0.999998
6402	SELL	selectin L	-1.34481	0.513311	-0.450154	0.329444	0.999998
286190	LACTB2-AS1	LACTB2 antisense RNA 1	-1.37253	-0.489049	-0.452714	0.329713	0.999998
2318	FLNC	filamin C	-1.86762	1.00429	-0.551946	0.329738	0.999998
4324	MMP15	matrix metallopeptidase 15	-1.51856	-1.18488	-0.479017	0.329775	0.999998
100506742	CASP12	caspase 12 (gene/pseudogene)	1.26059	1.36171	0.443457	0.3301	0.999998
112597	CYTOR	cytoskeleton regulator RNA	-1.38404	1.5345	-0.452971	0.330262	0.999998
6150	MRPL23	mitochondrial ribosomal protein L23	1.44175	-0.796426	0.462253	0.330412	0.999998
6833	ABCC8	ATP binding cassette subfamily C member 8	-1.52437	2.23911	-0.478603	0.330597	0.999998
440519	ZNF724	zinc finger protein 724	1.43364	-1.43185	0.459982	0.330763	0.999998
5551	PRF1	perforin 1	-1.45696	-1.66683	-0.464214	0.330843	0.999998
8651	SOCS1	suppressor of cytokine signaling 1	1.43905	-0.633682	0.460648	0.330912	0.999998
146664	MGAT5B	alpha-1,6-mannosylglycoprotein 6-beta-N-acetylglucosaminyltransferase B	-1.70445	-1.4677	-0.516746	0.331094	0.999998
142685	ASB15	ankyrin repeat and SOCS box containing 15	-1.66291	-2.05211	-0.507792	0.331124	0.999998
2583	B4GALNT1	beta-1,4-N-acetyl-galactosaminyltransferase 1	-1.56149	-1.0047	-0.485291	0.331291	0.999998
140828	LINC00261	long intergenic non-protein coding RNA 261	1.61187	-1.85805	0.496243	0.331352	0.999998
105376908	NA	NA	1.4936	-1.74242	0.470209	0.331524	0.999998
56915	EXOSC5	exosome component 5	1.24246	1.30054	0.439059	0.33158	0.999998
4058	LTK	leukocyte receptor tyrosine kinase	-1.49879	-1.69688	-0.470892	0.331723	0.999998
1181	CLCN2	chloride voltage-gated channel 2	1.20256	1.73092	0.437942	0.331885	0.999998
140564	APOBEC3D	apolipoprotein B mRNA editing enzyme catalytic subunit 3D	-1.40949	-0.0633538	-0.452825	0.332044	0.999998
1951	CELSR3	cadherin EGF LAG seven-pass G-type receptor 3	1.27432	1.93257	0.438294	0.332135	0.999998
102724933	LINC02412	long intergenic non-protein coding RNA 2412	1.43511	-0.311514	0.457191	0.332149	0.999998
220832	FABP5P3	fatty acid binding protein 5 pseudogene 3	1.43976	-2.37668	0.457971	0.332194	0.999998
100131060	LINC01135	long intergenic non-protein coding RNA 1135	1.37427	-0.530653	0.446828	0.332243	0.999998
102724164	NA	NA	1.33057	0.732506	0.441473	0.3323	0.999998
100423017	MIR3139	microRNA 3139	1.45132	-1.39966	0.459457	0.332543	0.999998
83394	PITPNM3	PITPNM family member 3	-1.28021	1.65838	-0.437325	0.332578	0.999998
713	C1QB	complement C1q B chain	-1.91087	-0.536285	-0.555291	0.332601	0.999998
1460	CSNK2B	casein kinase 2 beta	-2.30796	-1.07028	-0.618331	0.332711	0.999998
7046	TGFBR1	transforming growth factor beta receptor 1	-1.1944	7.73555	-0.435425	0.332786	0.999998
254552	NUDT8	nudix hydrolase 8	1.36952	-0.392417	0.44483	0.332797	0.999998
4605	MYBL2	MYB proto-oncogene like 2	-1.46744	-1.93735	-0.460964	0.333366	0.999998
747	DAGLA	diacylglycerol lipase alpha	-1.38088	0.911238	-0.445107	0.333375	0.999998
114907	FBXO32	F-box protein 32	1.19742	4.36621	0.433644	0.33343	0.999998
55876	GSDMB	gasdermin B	1.28609	4.24646	0.434983	0.333551	0.999998
101928017	UBXN10-AS1	UBXN10 antisense RNA 1	1.31976	-2.62784	0.436438	0.333877	0.999998
100505681	NAPA-AS1	NAPA antisense RNA 1	1.40523	-0.985411	0.447407	0.334106	0.999998
653677	SEC1P	secretory blood group 1, pseudogene	1.34639	-0.287233	0.438614	0.334114	0.999998
140862	ISM1	isthmin 1	-1.218	7.20131	-0.431541	0.334217	0.999998
285848	PNPLA1	patatin like phospholipase domain containing 1	-1.58649	-1.64321	-0.485252	0.334254	0.999998
56938	ARNTL2	aryl hydrocarbon receptor nuclear translocator like 2	-1.30466	3.24323	-0.434184	0.334279	0.999998
7076	TIMP1	TIMP metallopeptidase inhibitor 1	-1.58275	8.70246	-0.484393	0.334351	0.999998
221262	CCDC162P	coiled-coil domain containing 162, pseudogene	1.40284	-2.44996	0.446172	0.334467	0.999998
1910	EDNRB	endothelin receptor type B	-1.659	-1.73442	-0.500867	0.334535	0.999998
2825	GPR1	G protein-coupled receptor 1	-1.49593	-1.21862	-0.464129	0.334773	0.999998
104355152	LINC01090	long intergenic non-protein coding RNA 1090	1.37023	-2.90908	0.439891	0.334904	0.999998
100313769	MIR320B2	microRNA 320b-2	1.35154	-2.53369	0.437032	0.335018	0.999998
7222	TRPC3	transient receptor potential cation channel subfamily C member 3	-1.5093	-2.13483	-0.466508	0.335048	0.999998
9551	ATP5MF	ATP synthase membrane subunit f	-1.52383	3.69702	-0.469553	0.335137	0.999998
100507475	IDH1-AS1	IDH1 antisense RNA 1	-1.39965	-1.78539	-0.443491	0.335406	0.999998
677845	SNORA79	small nucleolar RNA, H/ACA box 79	-1.45182	-2.57538	-0.453136	0.335572	0.999998
388199	PRR25	proline rich 25	1.40496	-2.11657	0.443366	0.335881	0.999998
7302	TYRO3P	TYRO3P protein tyrosine kinase pseudogene	1.38521	-0.911414	0.439515	0.33607	0.999998
55083	KIF26B	kinesin family member 26B	-1.46041	-1.45548	-0.453805	0.336109	0.999998
3280	HES1	hes family bHLH transcription factor 1	-1.30256	6.25787	-0.428834	0.336271	0.999998
102724579	LOC102724579	uncharacterized LOC102724579	-1.38447	-1.47026	-0.438678	0.336381	0.999998
100189432	TRS-AGA5-1	transfer RNA-Ser (AGA) 5-1	1.35214	-1.45602	0.433633	0.336449	0.999998
4926	NUMA1	nuclear mitotic apparatus protein 1	1.32234	7.0437	0.430023	0.336487	0.999998
9510	ADAMTS1	ADAM metallopeptidase with thrombospondin type 1 motif 1	-1.38756	4.38925	-0.438701	0.336596	0.999998
400221	FLJ22447	uncharacterized LOC400221	-1.38141	-2.60437	-0.436509	0.337103	0.999998
101928668	NA	NA	1.47221	-2.05048	0.45392	0.337287	0.999998
116444	GRIN3B	glutamate ionotropic receptor NMDA type subunit 3B	1.3769	-1.23764	0.435285	0.337312	0.999998
5079	PAX5	paired box 5	-1.73456	-2.13542	-0.512165	0.33748	0.999998
255031	LINC00957	long intergenic non-protein coding RNA 957	-1.41817	-0.83202	-0.44193	0.337662	0.999998
100113392	SNORD11B	small nucleolar RNA, C/D box 11B	1.37598	-2.3745	0.434292	0.337677	0.999998
643977	FLJ32255	uncharacterized LOC643977	1.25721	2.78031	0.421935	0.337965	0.999998
286102	TMED10P1	transmembrane p24 trafficking protein 10 pseudogene 1	-1.53866	3.68001	-0.467345	0.338052	0.999998
100874120	ZNF630-AS1	ZNF630 antisense RNA 1	1.36286	-1.18728	0.430856	0.33826	0.999998
389208	TMPRSS11F	transmembrane serine protease 11F	1.40978	-1.99005	0.438443	0.338519	0.999998
100506963	ELOA-AS1	ELOA antisense RNA 1	1.30442	-0.765114	0.422988	0.338592	0.999998
100423005	MIR4282	microRNA 4282	-1.41292	-2.0892	-0.438235	0.338895	0.999998
124842	TMEM132E	transmembrane protein 132E	-1.39597	-1.43626	-0.434781	0.338999	0.999998
3763	KCNJ6	potassium voltage-gated channel subfamily J member 6	-1.54193	-0.98015	-0.466294	0.339017	0.999998
84230	LRRC8C	leucine rich repeat containing 8 VRAC subunit C	-1.46626	2.74732	-0.449083	0.339043	0.999998
400997	ACOXL-AS1	ACOXL antisense RNA 1	1.37367	-2.61742	0.430508	0.339154	0.999998
4693	NDP	NDP, norrin cystine knot growth factor	-1.33179	2.78119	-0.423928	0.339355	0.999998
8516	ITGA8	integrin subunit alpha 8	-1.716	-1.6742	-0.504898	0.339436	0.999998
125050	RN7SK	RNA, 7SK small nuclear	1.64039	13.4366	0.488168	0.339517	0.999998
105375938	LOC105375938	translation initiation factor IF-2-like	-1.3358	-3.01339	-0.423749	0.339634	0.999998
6543	SLC8A2	solute carrier family 8 member A2	-1.51468	-2.61236	-0.45881	0.339659	0.999998
643854	CTAGE9	CTAGE family member 9	-1.4838	-1.51419	-0.451725	0.339681	0.999998
51348	KLRF1	killer cell lectin like receptor F1	1.32493	-3.05702	0.421047	0.34019	0.999998
100287362	PRSS46P	serine protease 46, pseudogene	1.30377	-0.840995	0.418657	0.340263	0.999998
246126	TXLNGY	taxilin gamma pseudogene, Y-linked	-2.34656	2.14286	-0.611471	0.340423	0.999998
101410544	RMDN2-AS1	RMDN2 antisense RNA 1	1.3383	-2.57951	0.422018	0.340484	0.999998
651430	FLJ38576	uncharacterized LOC651430	1.27009	0.390154	0.415654	0.340507	0.999998
28959	TMEM176B	transmembrane protein 176B	1.77961	0.844205	0.515664	0.341091	0.999998
100996579	LINC01806	long intergenic non-protein coding RNA 1806	-1.73778	-0.342375	-0.506251	0.341449	0.999998
60482	SLC5A7	solute carrier family 5 member 7	-1.53628	-2.67726	-0.460189	0.341611	0.999998
285286	LINC00877	long intergenic non-protein coding RNA 877	1.41344	-1.49542	0.432463	0.341639	0.999998
399	RHOH	ras homolog family member H	-1.48285	-2.43303	-0.447519	0.341731	0.999998
3786	KCNQ3	potassium voltage-gated channel subfamily Q member 3	-1.52675	0.197593	-0.457513	0.34185	0.999998
161	AP2A2	adaptor related protein complex 2 subunit alpha 2	1.34508	-0.709639	0.417953	0.342595	0.999998
101926985	NA	NA	1.45118	0.363631	0.438535	0.342639	0.999998
122011	CSNK1A1L	casein kinase 1 alpha 1 like	-1.42212	-1.41575	-0.431973	0.342737	0.999998
6894	TARBP1	TAR (HIV-1) RNA binding protein 1	-1.2574	3.60843	-0.409091	0.342754	0.999998
100128553	CTAGE4	CTAGE family member 4	1.36654	-1.97098	0.421063	0.342761	0.999998
255220	TXNDC8	thioredoxin domain containing 8	-1.48917	-1.74837	-0.446991	0.342767	0.999998
11330	CTRC	chymotrypsin C	-1.53937	-1.9029	-0.458711	0.342819	0.999998
353149	TBC1D26	TBC1 domain family member 26	1.48357	-1.47395	0.445578	0.342825	0.999998
220980	TMEM72-AS1	TMEM72 antisense RNA 1	1.5112	-1.45881	0.451914	0.342896	0.999998
4332	MNDA	myeloid cell nuclear differentiation antigen	-1.45798	-1.99974	-0.439012	0.343174	0.999998
83648	FAM167A	family with sequence similarity 167 member A	-1.29096	1.7823	-0.409645	0.343351	0.999998
4311	MME	membrane metalloendopeptidase	-1.72192	-0.565523	-0.499596	0.343415	0.999998
25777	SUN2	Sad1 and UNC84 domain containing 2	1.44328	6.41602	0.434627	0.343709	0.999998
406	ARNTL	aryl hydrocarbon receptor nuclear translocator like	1.22954	4.10192	0.405233	0.343874	0.999998
102724235	NA	NA	1.31443	-1.49982	0.410303	0.344046	0.999998
728673	LOC728673	uncharacterized LOC728673	-1.33195	-0.841093	-0.411724	0.34441	0.999998
8741	TNFSF13	TNF superfamily member 13	1.27566	1.31842	0.404773	0.344781	0.999998
495	ATP4A	ATPase H+/K+ transporting subunit alpha	-1.5734	-2.55219	-0.463246	0.344813	0.999998
9955	HS3ST3A1	heparan sulfate-glucosamine 3-sulfotransferase 3A1	1.26105	4.86315	0.40361	0.344886	0.999998
845	CASQ2	calsequestrin 2	-1.47088	-2.40955	-0.438321	0.345065	0.999998
55143	CDCA8	cell division cycle associated 8	-1.45473	-0.92456	-0.433702	0.345503	0.999998
348645	C22orf34	chromosome 22 open reading frame 34	-1.81106	-1.55557	-0.514983	0.345549	0.999998
8287	USP9Y	ubiquitin specific peptidase 9 Y-linked	-2.69784	3.28189	-0.644718	0.345556	0.999998
57447	NDRG2	NDRG family member 2	1.17022	6.63211	0.399062	0.345972	0.999998
284274	SMIM21	small integral membrane protein 21	-1.66555	-2.03874	-0.482751	0.346014	0.999998
60385	TSKS	testis specific serine kinase substrate	1.38239	-0.765196	0.416742	0.346056	0.999998
2886	GRB7	growth factor receptor bound protein 7	-1.55657	-2.13914	-0.456146	0.346566	0.999998
100505921	LOC100505921	uncharacterized LOC100505921	1.30838	-0.379118	0.403123	0.346677	0.999998
81871	KRTAP4-6	keratin associated protein 4-6	-1.43287	-3.05702	-0.425888	0.34691	0.999998
23420	NOMO1	NODAL modulator 1	1.70059	-0.140647	0.488689	0.347226	0.999998
338785	KRT79	keratin 79	-1.43967	-3.02964	-0.426745	0.347272	0.999998
256355	RPS2P32	ribosomal protein S2 pseudogene 32	1.23144	-0.25779	0.396013	0.347309	0.999998
84249	PSD2	pleckstrin and Sec7 domain containing 2	-1.27914	0.751951	-0.398449	0.347342	0.999998
3654	IRAK1	interleukin 1 receptor associated kinase 1	-1.14669	4.62557	-0.39511	0.347414	0.999998
147658	ZNF534	zinc finger protein 534	1.44845	-1.22883	0.428313	0.347523	0.999998
146712	B3GNTL1	UDP-GlcNAc:betaGal beta-1,3-N-acetylglucosaminyltransferase like 1	1.41354	-1.22156	0.420261	0.347533	0.999998
81488	POLR2M	RNA polymerase II subunit M	1.29665	-0.395911	0.399397	0.347638	0.999998
102477328	LINC02056	long intergenic non-protein coding RNA 2056	1.36108	-2.43509	0.408992	0.347713	0.999998
406888	MIRLET7F1	microRNA let-7f-1	1.4086	-0.820856	0.418622	0.347799	0.999998
284948	SH2D6	SH2 domain containing 6	-1.53067	-0.821543	-0.447673	0.347807	0.999998
5334	PLCL1	phospholipase C like 1 (inactive)	-1.50949	-0.922965	-0.442176	0.347987	0.999998
3062	HCRTR2	hypocretin receptor 2	-1.4419	-2.02629	-0.42481	0.348535	0.999998
8111	GPR68	G protein-coupled receptor 68	-1.30084	1.79817	-0.397454	0.348621	0.999998
645323	LINC00461	long intergenic non-protein coding RNA 461	1.46999	-2.17599	0.430697	0.348988	0.999998
100500897	MIR3617	microRNA 3617	-1.32336	-2.88064	-0.398713	0.349383	0.999998
441263	DTX2P1-UPK3BP1-PMS2P11	DTX2P1-UPK3BP1-PMS2P11 readthrough, transcribed pseudogene	1.3229	1.15599	0.398313	0.349524	0.999998
407025	MIR29B2	microRNA 29b-2	1.3296	-1.52269	0.399337	0.349539	0.999998
56146	PCDHA2	protocadherin alpha 2	1.37515	-2.15242	0.407707	0.34959	0.999998
3776	KCNK2	potassium two pore domain channel subfamily K member 2	-1.67644	0.437508	-0.478925	0.349893	0.999998
401260	LINC00951	long intergenic non-protein coding RNA 951	-1.52239	-2.79252	-0.441927	0.34991	0.999998
4986	OPRK1	opioid receptor kappa 1	1.59218	-1.07454	0.458303	0.35035	0.999998
349136	WDR86	WD repeat domain 86	1.21374	2.12618	0.386712	0.350622	0.999998
64641	EBF2	EBF transcription factor 2	-1.65296	-1.47914	-0.47208	0.350771	0.999998
165186	TOGARAM2	TOG array regulator of axonemal microtubules 2	-1.62272	-1.62484	-0.464545	0.351017	0.999998
387521	TMEM189	transmembrane protein 189	-1.31468	2.4873	-0.393311	0.351125	0.999998
3756	KCNH1	potassium voltage-gated channel subfamily H member 1	1.29402	3.4709	0.38998	0.351342	0.999998
100151683	RNU4ATAC	RNA, U4atac small nuclear (U12-dependent splicing)	-1.33317	-0.212324	-0.395481	0.351489	0.999998
337876	CHSY3	chondroitin sulfate synthase 3	-1.27775	4.48599	-0.38781	0.351497	0.999998
650	BMP2	bone morphogenetic protein 2	-1.21466	5.16446	-0.383769	0.351723	0.999998
51284	TLR7	toll like receptor 7	-1.5069	-1.99277	-0.43459	0.351887	0.999998
90668	CARMIL3	capping protein regulator and myosin 1 linker 3	-1.34781	-0.474892	-0.396937	0.352043	0.999998
3600	IL15	interleukin 15	-1.44817	-1.06991	-0.419413	0.35217	0.999998
100132403	FAM157B	family with sequence similarity 157 member B	1.45756	-2.2308	0.421592	0.352249	0.999998
767599	SNORD114-21	small nucleolar RNA, C/D box 114-21	-1.53076	-1.84152	-0.439896	0.352276	0.999998
5031	P2RY6	pyrimidinergic receptor P2Y6	-1.30238	2.52255	-0.388543	0.352388	0.999998
89780	WNT3A	Wnt family member 3A	1.29128	-0.989742	0.386762	0.352525	0.999998
283731	LOC283731	uncharacterized LOC283731	-1.45467	-2.37685	-0.420328	0.352543	0.999998
3034	HAL	histidine ammonia-lyase	-1.33502	-0.294486	-0.393415	0.352553	0.999998
8367	HIST1H4E	histone cluster 1 H4 family member e	1.46759	-1.67038	0.423522	0.352561	0.999998
196913	LINC01599	long intergenic non-protein coding RNA 1599	-1.35892	-1.09742	-0.397882	0.35263	0.999998
23237	ARC	activity regulated cytoskeleton associated protein	-1.41447	-1.26969	-0.410179	0.352713	0.999998
124739	USP43	ubiquitin specific peptidase 43	1.39153	-1.06123	0.40444	0.352897	0.999998
9315	NREP	neuronal regeneration related protein	-1.3146	4.5018	-0.389113	0.352916	0.999998
79098	C1orf116	chromosome 1 open reading frame 116	1.50851	-1.30885	0.432982	0.353038	0.999998
1503	CTPS1	CTP synthase 1	-1.25578	2.45856	-0.381779	0.353142	0.999998
79054	TRPM8	transient receptor potential cation channel subfamily M member 8	-1.40411	-0.715942	-0.406388	0.353391	0.999998
101929723	LINC01914	long intergenic non-protein coding RNA 1914	-1.38188	-2.1965	-0.401188	0.35342	0.999998
80206	FHOD3	formin homology 2 domain containing 3	-1.25446	1.36398	-0.380822	0.353478	0.999998
100288801	FRG2C	FSHD region gene 2 family member C	1.39941	-0.909147	0.404897	0.353584	0.999998
101929504	LINC02544	long intergenic non-protein coding RNA 2544	-1.39501	-1.61666	-0.403264	0.353887	0.999998
83988	NCALD	neurocalcin delta	-1.47956	-0.253117	-0.424138	0.353894	0.999998
8828	NRP2	neuropilin 2	-1.266	6.0575	-0.380673	0.353898	0.999998
51237	MZB1	marginal zone B and B1 cell specific protein	1.34572	-2.40322	0.392343	0.353964	0.999998
9715	FAM131B	family with sequence similarity 131 member B	1.47241	-0.987945	0.422091	0.354024	0.999998
84072	HORMAD1	HORMA domain containing 1	-1.46137	-2.64692	-0.41915	0.354104	0.999998
1075	CTSC	cathepsin C	-1.30733	4.28425	-0.38493	0.354225	0.999998
7025	NR2F1	nuclear receptor subfamily 2 group F member 1	1.47822	-1.99586	0.423087	0.354293	0.999998
943	TNFRSF8	TNF receptor superfamily member 8	-1.47394	-0.938298	-0.421345	0.354659	0.999998
102724508	THCAT158	thyroid cancer-associated transcript 158	1.31548	-0.947088	0.384837	0.354834	0.999998
100500773	LOC100500773	serine and arginine rich splicing factor 3 pseudogene	-1.31804	-2.67178	-0.384787	0.355047	0.999998
219790	RTKN2	rhotekin 2	-1.55557	-1.42334	-0.441115	0.35525	0.999998
80274	SCUBE1	signal peptide, CUB domain and EGF like domain containing 1	1.2859	6.82956	0.378919	0.355482	0.999998
402635	GRIFIN	galectin-related inter-fiber protein	-1.36374	-1.6802	-0.392435	0.355711	0.999998
9179	AP4M1	adaptor related protein complex 4 subunit mu 1	1.23939	1.63922	0.373667	0.355876	0.999998
290	ANPEP	alanyl aminopeptidase, membrane	-1.7082	2.43536	-0.476725	0.355885	0.999998
83259	PCDH11Y	protocadherin 11 Y-linked	1.34369	-2.65467	0.387677	0.355938	0.999998
1062	CENPE	centromere protein E	-1.34954	1.45285	-0.388882	0.355943	0.999998
8061	FOSL1	FOS like 1, AP-1 transcription factor subunit	-1.34028	2.00094	-0.386971	0.355943	0.999998
1543	CYP1A1	cytochrome P450 family 1 subfamily A member 1	1.41168	-1.69206	0.403015	0.35608	0.999998
1674	DES	desmin	-1.47856	-0.404134	-0.419747	0.356234	0.999998
729723	DNAJC27-AS1	DNAJC27 antisense RNA 1	1.26302	1.33152	0.374485	0.356249	0.999998
5015	OTX2	orthodenticle homeobox 2	-1.36298	-3.10612	-0.390268	0.35668	0.999998
201294	UNC13D	unc-13 homolog D	1.20885	2.69434	0.370186	0.356752	0.999998
7447	VSNL1	visinin like 1	-1.36406	-0.013408	-0.390151	0.356855	0.999998
400867	LOC400867	uncharacterized LOC400867	1.44022	-1.06267	0.408697	0.356893	0.999998
100131257	LOC100131257	zinc finger protein 655 pseudogene	-1.58899	0.0100161	-0.446535	0.357059	0.999998
2257	FGF12	fibroblast growth factor 12	-1.62017	-2.32005	-0.454184	0.357076	0.999998
6237	RRAS	RAS related	1.29418	3.97574	0.376147	0.357126	0.999998
10232	MSLN	mesothelin	1.64753	0.0994111	0.460065	0.357532	0.999998
101927156	LINC01934	long intergenic non-protein coding RNA 1934	-1.42595	-3.04748	-0.403483	0.357745	0.999998
492	ATP2B3	ATPase plasma membrane Ca2+ transporting 3	-1.39362	-0.442268	-0.395099	0.357883	0.999998
10159	ATP6AP2	ATPase H+ transporting accessory protein 2	-1.17657	6.34718	-0.366525	0.357964	0.999998
9537	TP53I11	tumor protein p53 inducible protein 11	-1.22944	2.03836	-0.365785	0.3587	0.999998
29930	PCDHB1	protocadherin beta 1	-1.4096	-2.82689	-0.3975	0.358723	0.999998
285051	STPG4	sperm-tail PG-rich repeat containing 4	1.42328	-1.53978	0.400697	0.358887	0.999998
348808	NPHP3-AS1	NPHP3 antisense RNA 1	-1.44918	-2.56589	-0.407119	0.359063	0.999998
286	ANK1	ankyrin 1	-1.44293	-0.565642	-0.405371	0.359126	0.999998
5616	PRKY	protein kinase Y-linked (pseudogene)	-2.27928	2.45319	-0.573968	0.359137	0.999998
49861	CLDN20	claudin 20	1.26945	2.01966	0.367931	0.359176	0.999998
4708	NDUFB2	NADH:ubiquinone oxidoreductase subunit B2	-1.35883	4.26585	-0.384157	0.359211	0.999998
284	ANGPT1	angiopoietin 1	-1.50327	-0.339423	-0.420871	0.359331	0.999998
202299	LINC01554	long intergenic non-protein coding RNA 1554	1.60623	2.42684	0.44603	0.360081	0.999998
400612	PRR29-AS1	PRR29 antisense RNA 1	1.39102	-1.41746	0.389992	0.360209	0.999998
1289	COL5A1	collagen type V alpha 1 chain	-1.22877	9.69501	-0.361195	0.360454	0.999998
9493	KIF23	kinesin family member 23	-1.33883	-0.103415	-0.376533	0.360722	0.999998
2532	ACKR1	atypical chemokine receptor 1 (Duffy blood group)	-1.62356	-2.2279	-0.449272	0.360745	0.999998
144486	CEP83-DT	CEP83 divergent transcript	1.27882	-0.590695	0.3652	0.36082	0.999998
53841	CDHR5	cadherin related family member 5	1.26728	-2.89341	0.363269	0.360987	0.999998
5030	P2RY4	pyrimidinergic receptor P2Y4	1.28823	-0.928944	0.365804	0.361169	0.999998
8355	HIST1H3G	histone cluster 1 H3 family member g	-1.34341	-2.24296	-0.376395	0.361284	0.999998
56156	TEX13B	testis expressed 13B	1.29099	-2.91573	0.365823	0.361355	0.999998
55509	BATF3	basic leucine zipper ATF-like transcription factor 3	-1.31929	1.20963	-0.370855	0.361444	0.999998
101927250	NA	NA	1.28804	-2.39579	0.364494	0.361723	0.999998
414243	LINC00595	long intergenic non-protein coding RNA 595	-1.39222	-2.65343	-0.387078	0.361915	0.999998
100422970	NA	NA	-1.30768	-2.51883	-0.366867	0.362219	0.999998
349633	PLET1	placenta expressed transcript 1	1.24092	0.828843	0.357358	0.36228	0.999998
3242	HPD	4-hydroxyphenylpyruvate dioxygenase	-1.48503	-1.93861	-0.411053	0.362308	0.999998
1591	CYP24A1	cytochrome P450 family 24 subfamily A member 1	-1.57653	-2.54639	-0.434685	0.362551	0.999998
100507388	LOC100507388	uncharacterized LOC100507388	1.3603	1.40093	0.377157	0.362895	0.999998
7134	TNNC1	troponin C1, slow skeletal and cardiac type	1.39889	-0.140291	0.386782	0.363009	0.999998
203562	TMEM31	transmembrane protein 31	1.37972	-1.74812	0.381522	0.363161	0.999998
29958	DMGDH	dimethylglycine dehydrogenase	-1.28971	0.196759	-0.361035	0.363358	0.999998
147741	ZNF560	zinc finger protein 560	1.36555	-2.58749	0.377431	0.363422	0.999998
102465525	MIR6870	microRNA 6870	1.30917	-2.89457	0.364478	0.363447	0.999998
84675	TRIM55	tripartite motif containing 55	1.34711	-1.26576	0.372587	0.363588	0.999998
101928388	PLA2G4E-AS1	PLA2G4E antisense RNA 1	1.43687	-2.50797	0.395848	0.363615	0.999998
164395	TTLL9	tubulin tyrosine ligase like 9	1.24939	0.338925	0.35472	0.363652	0.999998
65012	SLC26A10	solute carrier family 26 member 10	-1.32866	-1.34281	-0.367909	0.363785	0.999998
155051	CRYGN	crystallin gamma N	1.41596	-2.41494	0.389778	0.36386	0.999998
100506443	ITPKB-IT1	ITPKB intronic transcript 1	1.36063	-1.87087	0.37525	0.363913	0.999998
101927845	LOC101927845	uncharacterized LOC101927845	1.42002	-2.06126	0.390722	0.363945	0.999998
660	BMX	BMX non-receptor tyrosine kinase	-1.52525	-2.37518	-0.418977	0.364032	0.999998
285500	LOC285500	uncharacterized LOC285500	-1.27471	-0.166434	-0.356996	0.364054	0.999998
105373987	NA	NA	-1.35822	-2.0461	-0.374295	0.364095	0.999998
285889	LOC285889	uncharacterized LOC285889	-1.36735	-2.21986	-0.376376	0.364205	0.999998
7704	ZBTB16	zinc finger and BTB domain containing 16	1.28735	5.89581	0.357854	0.364582	0.999998
388389	CCDC103	coiled-coil domain containing 103	1.19623	0.379587	0.349077	0.364589	0.999998
5552	SRGN	serglycin	-1.41078	5.84168	-0.387049	0.36461	0.999998
23285	KIAA1107	KIAA1107	1.18845	3.40482	0.348721	0.364661	0.999998
5618	PRLR	prolactin receptor	1.72506	1.13751	0.467263	0.3647	0.999998
3624	INHBA	inhibin subunit beta A	-1.32877	6.25073	-0.36587	0.364784	0.999998
128209	KLF17	Kruppel like factor 17	-1.47114	0.493377	-0.402806	0.365006	0.999998
118788	PIK3AP1	phosphoinositide-3-kinase adaptor protein 1	-1.36983	-0.0756861	-0.375342	0.365081	0.999998
101929130	LOC101929130	uncharacterized LOC101929130	-1.39987	-0.391506	-0.382915	0.365276	0.999998
105371419	LOC105371419	uncharacterized LOC105371419	-1.44427	-2.01922	-0.394499	0.365572	0.999998
440348	NPIPB15	nuclear pore complex interacting protein family member B15	1.51428	0.781269	0.413577	0.365578	0.999998
55536	CDCA7L	cell division cycle associated 7 like	1.20353	3.21626	0.346205	0.365764	0.999998
101928764	LOC101928764	coiled-coil domain-containing protein 144B	1.23966	-0.564653	0.348361	0.365826	0.999998
4192	MDK	midkine	-1.34618	2.28559	-0.367407	0.366088	0.999998
105371729	LOC105371729	uncharacterized LOC105371729	-1.32619	-2.41076	-0.362149	0.366312	0.999998
7477	WNT7B	Wnt family member 7B	-1.43463	-0.678879	-0.390128	0.366581	0.999998
100130451	LOC100130451	uncharacterized LOC100130451	-1.34958	-2.06631	-0.366964	0.366753	0.999998
9595	CYTIP	cytohesin 1 interacting protein	-1.4181	-1.96356	-0.385126	0.366836	0.999998
9388	LIPG	lipase G, endothelial type	-1.52966	-2.13459	-0.415626	0.366893	0.999998
105373156	LOC105373156	uncharacterized LOC105373156	-1.38865	-2.22833	-0.37696	0.366898	0.999998
4940	OAS3	2'-5'-oligoadenylate synthetase 3	-1.33637	0.150673	-0.363125	0.367034	0.999998
55025	FLJ20712	uncharacterized FLJ20712	-1.41632	0.753293	-0.383968	0.36722	0.999998
653786	OTOAP1	OTOA pseudogene 1	-1.3203	-1.74071	-0.358896	0.367234	0.999998
81493	SYNC	syncoilin, intermediate filament protein	-1.33853	0.423117	-0.363128	0.367301	0.999998
153579	BTNL9	butyrophilin like 9	-1.43562	-2.05899	-0.389125	0.367332	0.999998
54221	SNTG2	syntrophin gamma 2	-1.36039	-2.90926	-0.36852	0.367392	0.999998
83869	TTTY14	testis-specific transcript, Y-linked 14	-1.71442	0.664566	-0.460899	0.367394	0.999998
6398	SECTM1	secreted and transmembrane 1	-1.54116	-1.93242	-0.417872	0.367424	0.999998
104326058	SMAD1-AS1	SMAD1 antisense RNA 1	1.25016	-2.89502	0.345011	0.36767	0.999998
10501	SEMA6B	semaphorin 6B	-1.39515	-2.2145	-0.377298	0.367698	0.999998
344561	GPR148	G protein-coupled receptor 148	-1.45245	-2.61072	-0.393014	0.367806	0.999998
101927726	BEAN1-AS1	BEAN1 antisense RNA 1	1.35573	-1.98394	0.366362	0.367891	0.999998
728175	LINC02363	long intergenic non-protein coding RNA 2363	1.45515	-1.81965	0.393477	0.36798	0.999998
105372731	LOC105372731	uncharacterized protein C2orf27-like	-1.36388	-2.76543	-0.368305	0.367996	0.999998
2940	GSTA3	glutathione S-transferase alpha 3	-1.30171	-3.16083	-0.351878	0.368605	0.999998
84913	ATOH8	atonal bHLH transcription factor 8	1.22239	6.05363	0.339749	0.368669	0.999998
3569	IL6	interleukin 6	-1.50356	-1.30614	-0.405712	0.368704	0.999998
1302	COL11A2	collagen type XI alpha 2 chain	1.75078	0.677729	0.467071	0.368797	0.999998
7135	TNNI1	troponin I1, slow skeletal type	-1.64624	-2.10799	-0.442662	0.368818	0.999998
3888	KRT82	keratin 82	-1.42278	-2.96186	-0.382919	0.368879	0.999998
256435	ST6GALNAC3	ST6 N-acetylgalactosaminide alpha-2,6-sialyltransferase 3	1.42079	-0.469732	0.381713	0.36926	0.999998
1287	COL4A5	collagen type IV alpha 5 chain	-1.33622	0.250512	-0.358423	0.36941	0.999998
795	S100G	S100 calcium binding protein G	-1.29101	-2.46515	-0.347219	0.369727	0.999998
101928708	LOC101928708	uncharacterized LOC101928708	1.34965	-2.1513	0.361184	0.369784	0.999998
2630	GBAP1	glucosylceramidase beta pseudogene 1	1.29193	-1.97336	0.346953	0.36994	0.999998
11033	ADAP1	ArfGAP with dual PH domains 1	-1.32674	-1.53506	-0.354319	0.370285	0.999998
9902	MRC2	mannose receptor C type 2	-1.13537	8.11736	-0.333081	0.370395	0.999998
84900	RNFT2	ring finger protein, transmembrane 2	-1.22746	0.0579568	-0.335828	0.370405	0.999998
79822	ARHGAP28	Rho GTPase activating protein 28	-1.30483	2.4437	-0.347956	0.370821	0.999998
101927526	LINC01656	long intergenic non-protein coding RNA 1656	1.27033	-3.00677	0.340732	0.370845	0.999998
400958	LINC02245	long intergenic non-protein coding RNA 2245	-1.29415	-1.4566	-0.345293	0.370946	0.999998
173	AFM	afamin	1.35753	-3.17776	0.361016	0.371008	0.999998
100189001	TRY-GTA5-5	transfer RNA-Tyr (GTA) 5-5	1.40169	-1.40798	0.372992	0.371208	0.999998
57576	KIF17	kinesin family member 17	-1.34833	-1.29307	-0.358127	0.371226	0.999998
123624	AGBL1	ATP/GTP binding protein like 1	-1.30209	1.61795	-0.346104	0.371414	0.999998
339044	PKD1P1	polycystin 1, transient receptor potential channel interacting pseudogene 1	1.36746	-1.4847	0.362915	0.371464	0.999998
101929164	LINC01859	long intergenic non-protein coding RNA 1859	1.22932	-3.2735	0.333296	0.371505	0.999998
339768	ESPNL	espin like	-1.31316	0.833333	-0.348338	0.371608	0.999998
400745	SH2D5	SH2 domain containing 5	1.39008	-1.65505	0.368846	0.371703	0.999998
84793	FOXD2-AS1	FOXD2 adjacent opposite strand RNA 1	1.1509	3.06444	0.32934	0.37181	0.999998
4047	LSS	lanosterol synthase	1.22153	1.77766	0.331415	0.371962	0.999998
101927557	LOC101927557	uncharacterized LOC101927557	1.27966	-0.123627	0.339706	0.372128	0.999998
728591	CCDC169	coiled-coil domain containing 169	1.30435	-2.98739	0.345035	0.372194	0.999998
440101	FLJ12825	uncharacterized LOC440101	-1.20135	0.360813	-0.328942	0.372377	0.999998
100126350	MIR933	microRNA 933	-1.30556	-1.87416	-0.344666	0.372519	0.999998
164668	APOBEC3H	apolipoprotein B mRNA editing enzyme catalytic subunit 3H	1.368	-1.81438	0.360983	0.372628	0.999998
729830	FAM160A1	family with sequence similarity 160 member A1	1.17781	5.94607	0.327267	0.3727	0.999998
105371414	LOC105371414	uncharacterized LOC105371414	1.66624	1.82387	0.441686	0.372847	0.999998
2903	GRIN2A	glutamate ionotropic receptor NMDA type subunit 2A	-1.51842	2.07376	-0.403114	0.37303	0.999998
360155	CYCSP52	cytochrome c, somatic pseudogene 52	1.28165	-2.30148	0.337611	0.373297	0.999998
8354	HIST1H3I	histone cluster 1 H3 family member i	-1.4419	-0.989043	-0.380794	0.373463	0.999998
125958	OR7D4	olfactory receptor family 7 subfamily D member 4	-1.29734	-3.23809	-0.340335	0.373686	0.999998
79729	SH3D21	SH3 domain containing 21	1.23037	4.18701	0.327698	0.373848	0.999998
79696	ZC2HC1C	zinc finger C2HC-type containing 1C	1.17557	2.57118	0.323965	0.373938	0.999998
100189208	TRG-GCC2-2	transfer RNA-Gly (GCC) 2-2	1.29698	-2.97068	0.339154	0.374224	0.999998
3491	CYR61	cysteine rich angiogenic inducer 61	-1.25221	7.88889	-0.32988	0.374248	0.999998
400128	TUSC8	tumor suppressor candidate 8	1.3337	-2.27902	0.348359	0.374341	0.999998
388289	C16orf47	chromosome 16 open reading frame 47	-1.29057	-1.76331	-0.337311	0.374388	0.999998
7148	TNXB	tenascin XB	-1.53191	-1.91597	-0.404474	0.374595	0.999998
101978785	PCAT14	prostate cancer associated transcript 14	-1.33444	-3.02708	-0.347766	0.374767	0.999998
26262	TSPAN17	tetraspanin 17	-1.20927	1.76061	-0.323238	0.37482	0.999998
3216	HOXB6	homeobox B6	-1.46919	-2.38446	-0.386281	0.374967	0.999998
151477	LINC00471	long intergenic non-protein coding RNA 471	1.2514	1.07269	0.327981	0.375021	0.999998
346389	MACC1	MET transcriptional regulator MACC1	-1.36921	0.533305	-0.356963	0.375106	0.999998
440699	LRRC52	leucine rich repeat containing 52	-1.28935	-3.04848	-0.335256	0.375248	0.999998
669	BPGM	bisphosphoglycerate mutase	-1.13652	4.39031	-0.319607	0.375457	0.999998
5118	PCOLCE	procollagen C-endopeptidase enhancer	-1.23887	7.14124	-0.324267	0.375767	0.999998
129080	EMID1	EMI domain containing 1	-1.23012	0.700824	-0.323012	0.375785	0.999998
79697	RIOX1	ribosomal oxygenase 1	1.26316	1.81038	0.328243	0.375874	0.999998
64762	GAREM1	GRB2 associated regulator of MAPK1 subtype 1	1.17988	5.29583	0.318093	0.376223	0.999998
6615	SNAI1	snail family transcriptional repressor 1	-1.16383	3.89157	-0.317715	0.376235	0.999998
6457	SH3GL3	SH3 domain containing GRB2 like 3, endophilin A3	1.31612	0.340116	0.339814	0.376358	0.999998
100129534	LOC100129534	small nuclear ribonucleoprotein polypeptide N pseudogene	-1.24811	-0.17224	-0.324285	0.3764	0.999998
2309	FOXO3	forkhead box O3	1.1505	7.77309	0.317121	0.376413	0.999998
4052	LTBP1	latent transforming growth factor beta binding protein 1	-1.22909	7.21048	-0.320925	0.376605	0.999998
389558	FAM180A	family with sequence similarity 180 member A	-1.33908	4.1791	-0.345459	0.376728	0.999998
50944	SHANK1	SH3 and multiple ankyrin repeat domains 1	-1.54324	-1.06773	-0.404401	0.376748	0.999998
105373314	LOC105373314	UDP-GlcNAc:betaGal beta-1,3-N-acetylglucosaminyltransferase-like protein 1	1.25311	-2.84655	0.324209	0.37683	0.999998
56949	XAB2	XPA binding protein 2	1.1789	3.72491	0.316065	0.376991	0.999998
100289333	LOC100289333	uncharacterized LOC100289333	1.27015	-1.8098	0.327231	0.377015	0.999998
677882	SNORA59B	small nucleolar RNA, H/ACA box 59B	1.19537	-2.93951	0.31623	0.377213	0.999998
5822	PWP2	PWP2, small subunit processome component	1.36815	-1.26564	0.352657	0.377424	0.999998
6656	SOX1	SRY-box 1	-1.38845	-2.93357	-0.358631	0.377445	0.999998
378706	RN7SL2	RNA, 7SL, cytoplasmic 2	1.70681	12.3479	0.445114	0.377471	0.999998
101929532	LOC101929532	uncharacterized LOC101929532	-1.50851	-0.69522	-0.393577	0.377548	0.999998
51686	OAZ3	ornithine decarboxylase antizyme 3	-1.38996	-1.24902	-0.35842	0.377845	0.999998
114785	MBD6	methyl-CpG binding domain protein 6	1.26636	3.81582	0.324646	0.377847	0.999998
11250	GPR45	G protein-coupled receptor 45	-1.33004	-2.88449	-0.34082	0.377874	0.999998
100874259	SLC25A30-AS1	SLC25A30 antisense RNA 1	-1.27526	-2.20955	-0.326481	0.377915	0.999998
101928227	LINC02345	long intergenic non-protein coding RNA 2345	1.29998	-2.18957	0.332289	0.378051	0.999998
8360	HIST1H4D	histone cluster 1 H4 family member d	1.74195	1.03516	0.451487	0.37847	0.999998
56000	NXF3	nuclear RNA export factor 3	1.3418	-1.80963	0.342661	0.37873	0.999998
159963	SLC5A12	solute carrier family 5 member 12	-1.41185	-0.762239	-0.363169	0.378959	0.999998
8618	CADPS	calcium dependent secretion activator	-1.56494	-2.32594	-0.406806	0.379162	0.999998
1415	CRYBB2	crystallin beta B2	1.46168	-2.06762	0.377512	0.379269	0.999998
64221	ROBO3	roundabout guidance receptor 3	-1.38941	2.51684	-0.355678	0.379416	0.999998
101928744	LINC01450	long intergenic non-protein coding RNA 1450	1.29661	-1.0114	0.328719	0.379435	0.999998
101927763	OLFM5P	olfactomedin family member 5, pseudogene	1.26955	-0.759406	0.321922	0.379477	0.999998
100996574	LOC100996574	uncharacterized LOC100996574	-1.31018	-2.45953	-0.331692	0.379804	0.999998
3101	HK3	hexokinase 3	-1.43918	-2.10249	-0.369635	0.380063	0.999998
63827	BCAN	brevican	-1.45538	-2.02163	-0.374442	0.38007	0.999998
1949	EFNB3	ephrin B3	-1.36241	-0.600318	-0.346387	0.380111	0.999998
154822	LINC00689	long intergenic non-protein coding RNA 689	-1.40705	-2.16746	-0.359585	0.380306	0.999998
283971	CLEC18C	C-type lectin domain family 18 member C	-1.6169	-0.0661734	-0.418855	0.380307	0.999998
100131539	ZNF705E	zinc finger protein 705E	-1.21946	-0.403498	-0.310668	0.380384	0.999998
284382	ACTL9	actin like 9	-1.26422	-3.24513	-0.318721	0.38043	0.999998
285540	SEPSECS-AS1	SEPSECS antisense RNA 1 (head to head)	-1.26926	-0.85913	-0.319796	0.380473	0.999998
100189037	TRS-CGA1-1	transfer RNA-Ser (CGA) 1-1	1.34372	-2.1235	0.340095	0.380518	0.999998
55388	MCM10	minichromosome maintenance 10 replication initiation factor	-1.36897	-0.862359	-0.34724	0.380787	0.999998
100616490	MIR4706	microRNA 4706	-1.23366	-2.62345	-0.311159	0.381095	0.999998
1794	DOCK2	dedicator of cytokinesis 2	-1.53067	-0.506074	-0.394042	0.381511	0.999998
64094	SMOC2	SPARC related modular calcium binding 2	-1.25266	9.25466	-0.313583	0.381654	0.999998
64405	CDH22	cadherin 22	-1.49415	-2.22223	-0.383221	0.381809	0.999998
105369728	LOC105369728	uncharacterized LOC105369728	-1.2818	-2.21883	-0.319833	0.382001	0.999998
11023	VAX1	ventral anterior homeobox 1	-1.51638	-2.60918	-0.389214	0.382071	0.999998
11061	CNMD	chondromodulin	-1.43273	5.97958	-0.364686	0.382118	0.999998
167465	ZNF366	zinc finger protein 366	-1.40117	-0.766167	-0.354925	0.382125	0.999998
100996570	NFIA-AS2	NFIA antisense RNA 2	-1.37526	-0.344419	-0.346892	0.38217	0.999998
3445	IFNA8	interferon alpha 8	-1.26196	-2.92152	-0.31454	0.38219	0.999998
124997	WDR81	WD repeat domain 81	1.43193	-0.29038	0.363767	0.382479	0.999998
3381	IBSP	integrin binding sialoprotein	-1.88698	6.38247	-0.477144	0.382542	0.999998
105369140	LOC105369140	neuroblastoma breakpoint family member 6-like protein	1.41405	-1.5672	0.358129	0.382602	0.999998
1300	COL10A1	collagen type X alpha 1 chain	1.39793	4.67838	0.353052	0.382694	0.999998
4601	MXI1	MAX interactor 1, dimerization protein	1.13415	6.63551	0.300096	0.382828	0.999998
101928675	LOC101928675	putative uncharacterized protein FLJ44672	-1.31043	-2.67539	-0.326166	0.382846	0.999998
170370	FAM170B	family with sequence similarity 170 member B	-1.33444	-2.90734	-0.332737	0.383166	0.999998
6892	TAPBP	TAP binding protein	-1.6027	-2.2664	-0.410983	0.383332	0.999998
121355	GTSF1	gametocyte specific factor 1	1.32001	-0.89076	0.32809	0.383344	0.999998
4622	MYH4	myosin heavy chain 4	-1.49904	-2.1115	-0.381692	0.383851	0.999998
8321	FZD1	frizzled class receptor 1	-1.15934	4.66985	-0.297308	0.383992	0.999998
140849	LINC00266-1	long intergenic non-protein coding RNA 266-1	1.38702	-2.12716	0.347524	0.384053	0.999998
105375039	NA	NA	1.27736	2.65925	0.314395	0.384188	0.999998
105370691	LOC105370691	uncharacterized LOC105370691	-1.32795	-1.38173	-0.328995	0.384195	0.999998
642846	LOC642846	DEAD/H (Asp-Glu-Ala-Asp/His) box polypeptide 11-like	1.28809	1.56134	0.316941	0.384389	0.999998
7171	TPM4	tropomyosin 4	-1.14836	7.67066	-0.29459	0.384961	0.999998
8366	HIST1H4B	histone cluster 1 H4 family member b	1.41277	2.23073	0.353355	0.385472	0.999998
374987	NEXN-AS1	NEXN antisense RNA 1	-1.26276	-0.754495	-0.307659	0.385672	0.999998
101928790	PEX5L-AS2	PEX5L antisense RNA 2	1.2641	-2.85426	0.307915	0.385716	0.999998
105370941	LOC105370941	uncharacterized LOC105370941	1.23603	-0.111963	0.30118	0.385795	0.999998
100506621	LINC01279	long intergenic non-protein coding RNA 1279	-1.25408	6.35377	-0.305167	0.385834	0.999998
54898	ELOVL2	ELOVL fatty acid elongase 2	1.30847	-0.758081	0.319666	0.386156	0.999998
101928840	PWRN3	Prader-Willi region non-protein coding RNA 3	-1.41959	-2.13525	-0.35427	0.386274	0.999998
343450	KCNT2	potassium sodium-activated channel subfamily T member 2	1.18313	6.02979	0.29202	0.386482	0.999998
56169	GSDMC	gasdermin C	-1.52093	-2.64222	-0.384251	0.3865	0.999998
84973	SNHG7	small nucleolar RNA host gene 7	1.16224	3.51856	0.290723	0.386561	0.999998
147968	CAPN12	calpain 12	1.21437	0.220613	0.293775	0.387306	0.999998
375387	NRROS	negative regulator of reactive oxygen species	-1.2813	-1.48295	-0.309553	0.387308	0.999998
89766	UMODL1	uromodulin like 1	-1.27362	2.16147	-0.307207	0.387399	0.999998
1114	CHGB	chromogranin B	-1.38402	-2.38815	-0.34098	0.387658	0.999998
100133315	LOC100133315	transient receptor potential cation channel, subfamily C, member 2-like	1.18945	0.862629	0.289599	0.387682	0.999998
158257	LINC02603	long intergenic non-protein coding RNA 2603	1.25383	2.69378	0.30099	0.387869	0.999998
391518	VENTXP7	VENT homeobox pseudogene 7	-1.31362	-0.50348	-0.31824	0.387887	0.999998
101926975	LINC01844	long intergenic non-protein coding RNA 1844	1.38208	-1.6685	0.33966	0.388116	0.999998
3055	HCK	HCK proto-oncogene, Src family tyrosine kinase	-1.48827	-1.72437	-0.372498	0.388116	0.999998
440354	SMG1P2	SMG1 pseudogene 2	1.28575	0.346696	0.309163	0.388224	0.999998
100873962	LINC00278	long intergenic non-protein coding RNA 278	-1.25497	-2.76551	-0.300527	0.388249	0.999998
259266	ASPM	abnormal spindle microtubule assembly	-1.44145	0.855074	-0.358136	0.388259	0.999998
125965	COX6B2	cytochrome c oxidase subunit 6B2	-1.28265	-2.06643	-0.307912	0.388408	0.999998
692195	SNORD75	small nucleolar RNA, C/D box 75	1.29231	-2.57665	0.310488	0.388577	0.999998
5874	RAB27B	RAB27B, member RAS oncogene family	1.33404	-1.18652	0.323448	0.388629	0.999998
9168	TMSB10	thymosin beta 10	-1.25401	5.65791	-0.298778	0.389005	0.999998
645752	LOC645752	golgin A6 family member A pseudogene	-1.23854	0.796783	-0.294771	0.389081	0.999998
440854	CAPN14	calpain 14	1.25033	-0.771474	0.297179	0.389328	0.999998
105373244	LOC105373244	uncharacterized LOC105373244	1.26308	-1.80239	0.300367	0.389447	0.999998
28706	TRAJ49	T cell receptor alpha joining 49	1.20995	-3.36646	0.287451	0.389758	0.999998
100126784	LOC100126784	uncharacterized LOC100126784	1.17721	2.24993	0.28325	0.389817	0.999998
101927391	LOC101927391	uncharacterized LOC101927391	-1.24063	1.90181	-0.293447	0.389967	0.999998
8728	ADAM19	ADAM metallopeptidase domain 19	-1.2286	2.49528	-0.290364	0.390101	0.999998
8140	SLC7A5	solute carrier family 7 member 5	-1.18252	4.48307	-0.282804	0.390183	0.999998
92797	HELB	DNA helicase B	1.26187	2.79692	0.298564	0.390214	0.999998
83873	GPR61	G protein-coupled receptor 61	1.15585	1.27458	0.2808	0.390329	0.999998
23743	BHMT2	betaine--homocysteine S-methyltransferase 2	-1.20493	0.474156	-0.285313	0.39033	0.999998
441307	HRAT92	heart tissue-associated transcript 92	1.18948	-0.0745505	0.28282	0.390478	0.999998
56135	PCDHAC1	protocadherin alpha subfamily C, 1	-1.27443	-2.42585	-0.300579	0.39109	0.999998
7857	SCG2	secretogranin II	-1.39337	-1.72047	-0.338672	0.391191	0.999998
306	ANXA3	annexin A3	-1.37994	-2.46114	-0.334169	0.391291	0.999998
51203	NUSAP1	nucleolar and spindle associated protein 1	-1.21383	1.08162	-0.284715	0.391296	0.999998
6326	SCN2A	sodium voltage-gated channel alpha subunit 2	-1.42258	-0.663065	-0.347867	0.391298	0.999998
100527950	GJA9-MYCBP	GJA9-MYCBP readthrough	1.31377	-1.07962	0.312292	0.391448	0.999998
4158	MC2R	melanocortin 2 receptor	-1.48479	-2.75033	-0.366655	0.391584	0.999998
767581	SNORD114-5	small nucleolar RNA, C/D box 114-5	-1.21382	-3.10635	-0.283927	0.391652	0.999998
101060376	TBC1D3L	TBC1 domain family member 3L	-1.27569	-2.35734	-0.29937	0.391966	0.999998
197196	LINC00311	long intergenic non-protein coding RNA 311	-1.25999	-0.703926	-0.294521	0.392069	0.999998
138882	OR1N2	olfactory receptor family 1 subfamily N member 2	-1.23643	-3.01631	-0.28785	0.392207	0.999998
388722	C1orf53	chromosome 1 open reading frame 53	-1.37995	-0.537165	-0.332647	0.392316	0.999998
164684	WBP2NL	WBP2 N-terminal like	-1.22613	0.341772	-0.285092	0.392337	0.999998
3394	IRF8	interferon regulatory factor 8	-1.33772	-0.501784	-0.31868	0.392352	0.999998
2498	FTH1P3	ferritin heavy chain 1 pseudogene 3	-1.35883	-1.02523	-0.325418	0.392506	0.999998
57828	CATSPERG	cation channel sperm associated auxiliary subunit gamma	-1.20192	0.890065	-0.279781	0.392535	0.999998
284835	LINC00323	long intergenic non-protein coding RNA 323	1.40791	-1.76679	0.340978	0.392833	0.999998
161253	REM2	RRAD and GEM like GTPase 2	1.1639	1.07364	0.274713	0.39286	0.999998
100130717	HDHD5-AS1	HDHD5 antisense RNA 1	-1.32581	-0.095454	-0.313746	0.392981	0.999998
100507564	LOC100507564	uncharacterized LOC100507564	1.22661	-1.0515	0.283659	0.393079	0.999998
202	CRYBG1	crystallin beta-gamma domain containing 1	-1.35644	1.68533	-0.323746	0.393085	0.999998
3222	HOXC5	homeobox C5	-1.21885	0.557558	-0.281706	0.393162	0.999998
5005	ORM2	orosomucoid 2	1.39589	-1.99716	0.336124	0.3935	0.999998
10850	CCL27	C-C motif chemokine ligand 27	1.23054	-2.06034	0.283689	0.393531	0.999998
10803	CCR9	C-C motif chemokine receptor 9	1.30522	-0.624801	0.30601	0.393565	0.999998
158055	C9orf163	chromosome 9 open reading frame 163	1.30538	-2.61388	0.305919	0.393653	0.999998
641364	SLC7A11-AS1	SLC7A11 antisense RNA 1	-1.30208	-0.979646	-0.304632	0.393777	0.999998
101928590	LOC101928590	uncharacterized LOC101928590	1.24945	-1.37946	0.288106	0.393864	0.999998
26872	STEAP1	STEAP family member 1	-1.12419	4.6326	-0.271056	0.393878	0.999998
105274304	LOC105274304	uncharacterized LOC105274304	-1.15659	1.09109	-0.271265	0.394067	0.999998
646023	ADORA2A-AS1	ADORA2A antisense RNA 1	-1.35676	-1.23373	-0.322244	0.394151	0.999998
26791	SNORD58A	small nucleolar RNA, C/D box 58A	-1.34181	-1.50736	-0.316871	0.394396	0.999998
105370980	LOC105370980	putative uncharacterized protein UNQ9370/PRO34162	-1.2628	-2.86093	-0.290986	0.394436	0.999998
3817	KLK2	kallikrein related peptidase 2	-1.31379	-3.01531	-0.307253	0.394545	0.999998
391267	ANKRD20A11P	ankyrin repeat domain 20 family member A11, pseudogene	-1.36006	-2.57872	-0.322579	0.394664	0.999998
79740	ZBBX	zinc finger B-box domain containing	-1.38262	-1.24413	-0.329997	0.394723	0.999998
100775107	RBM5-AS1	RBM5 antisense RNA 1	1.34015	3.12143	0.315421	0.39498	0.999998
9074	CLDN6	claudin 6	-1.25775	-2.98122	-0.288247	0.395098	0.999998
57664	PLEKHA4	pleckstrin homology domain containing A4	-1.11949	5.25598	-0.267593	0.395196	0.999998
6692	SPINT1	serine peptidase inhibitor, Kunitz type 1	-1.18819	2.19551	-0.271416	0.395227	0.999998
791114	PWRN1	Prader-Willi region non-protein coding RNA 1	-1.3645	-2.20853	-0.323167	0.395272	0.999998
23460	ABCA6	ATP binding cassette subfamily A member 6	1.33819	4.01424	0.314188	0.395356	0.999998
101928847	LOC101928847	uncharacterized LOC101928847	-1.29954	-2.41714	-0.301004	0.395471	0.999998
5078	PAX4	paired box 4	1.34736	-2.82642	0.316994	0.395546	0.999998
100289410	MCF2L-AS1	MCF2L antisense RNA 1	-1.32959	-2.84213	-0.310832	0.395648	0.999998
147744	TMEM190	transmembrane protein 190	-1.25424	-2.59818	-0.28614	0.395669	0.999998
51514	DTL	denticleless E3 ubiquitin protein ligase homolog	-1.30433	-0.546926	-0.30219	0.395727	0.999998
101928834	LOC101928834	uncharacterized LOC101928834	1.33312	-0.664085	0.311833	0.395774	0.999998
1234	CCR5	C-C motif chemokine receptor 5 (gene/pseudogene)	-1.35758	-2.55242	-0.320016	0.395831	0.999998
100507639	LINC02432	long intergenic non-protein coding RNA 2432	1.33065	-1.57088	0.310832	0.39588	0.999998
374739	TEPP	testis, prostate and placenta expressed	1.38423	-1.2062	0.328799	0.395926	0.999998
3484	IGFBP1	insulin like growth factor binding protein 1	-1.43791	-1.64319	-0.346176	0.395978	0.999998
100861516	RAI1-AS1	RAI1 antisense RNA 1	1.19574	0.0923232	0.270264	0.396272	0.999998
8941	CDK5R2	cyclin dependent kinase 5 regulatory subunit 2	-1.34111	-2.9758	-0.313728	0.39631	0.999998
59344	ALOXE3	arachidonate lipoxygenase 3	-1.49402	-2.12149	-0.362739	0.39654	0.999998
256130	TMEM196	transmembrane protein 196	-1.38474	1.37144	-0.327947	0.396641	0.999998
10420	TESK2	testis associated actin remodelling kinase 2	1.13289	3.18471	0.262534	0.397186	0.999998
1081	CGA	glycoprotein hormones, alpha polypeptide	-1.27091	-3.14071	-0.288128	0.397511	0.999998
152078	PQLC2L	PQ loop repeat containing 2 like	-1.27412	-0.669695	-0.289153	0.397527	0.999998
6785	ELOVL4	ELOVL fatty acid elongase 4	-1.12063	3.56203	-0.261289	0.397615	0.999998
400804	C1orf140	uncharacterized LOC400804	1.36788	-1.75001	0.320884	0.397624	0.999998
56606	SLC2A9	solute carrier family 2 member 9	-1.23228	1.18342	-0.2757	0.397801	0.999998
101926944	LOC101926944	uncharacterized LOC101926944	1.27769	-0.878129	0.288726	0.398485	0.999998
100288123	LOC100288123	uncharacterized LOC100288123	1.20154	-0.173037	0.26643	0.398544	0.999998
51388	NIP7	NIP7, nucleolar pre-rRNA processing protein	-1.17139	2.19322	-0.260664	0.398836	0.999998
100271873	AIRN	antisense of IGF2R non-protein coding RNA	-1.24803	-0.855058	-0.278367	0.398894	0.999998
406948	MIR15A	microRNA 15a	-1.20659	-2.8587	-0.266113	0.399235	0.999998
57665	RDH14	retinol dehydrogenase 14	1.23859	-1.25444	0.274679	0.399321	0.999998
3107	HLA-C	major histocompatibility complex, class I, C	-1.6531	0.867333	-0.402724	0.399412	0.999998
1725	DHPS	deoxyhypusine synthase	1.12794	3.82721	0.256102	0.399641	0.999998
219968	OR5B21	olfactory receptor family 5 subfamily B member 21	1.27638	-2.56011	0.286271	0.3997	0.999998
64396	GMCL2	germ cell-less, spermatogenesis associated 2	-1.33506	-2.53878	-0.306417	0.399826	0.999998
100506898	MAGOH2P	mago homolog 2, pseudogene	1.2621	0.770141	0.281167	0.399884	0.999998
4900	NRGN	neurogranin	-1.48499	-0.469924	-0.355551	0.399934	0.999998
253264	ZNF503-AS1	ZNF503 antisense RNA 1	-1.20285	0.966347	-0.263267	0.400176	0.999998
2322	FLT3	fms related tyrosine kinase 3	-1.50044	-2.25902	-0.35968	0.400348	0.999998
4147	MATN2	matrilin 2	-1.13016	6.95299	-0.253988	0.400474	0.999998
3237	HOXD11	homeobox D11	1.32222	1.00155	0.300894	0.400527	0.999998
221883	HOXA11-AS	HOXA11 antisense RNA	1.16743	2.43068	0.256063	0.400565	0.999998
375287	RBM43	RNA binding motif protein 43	1.20481	3.62827	0.262672	0.400686	0.999998
319	APOF	apolipoprotein F	1.22381	-2.10045	0.267437	0.400845	0.999998
125972	CALR3	calreticulin 3	1.26087	-2.3178	0.279064	0.40088	0.999998
11065	UBE2C	ubiquitin conjugating enzyme E2 C	-1.30471	-1.81893	-0.293945	0.401056	0.999998
101927657	LOC101927657	uncharacterized LOC101927657	-1.27492	-3.09497	-0.283414	0.401139	0.999998
284800	FAM182A	family with sequence similarity 182 member A	1.29515	-1.55888	0.290452	0.401143	0.999998
100128285	DNM1P35	dynamin 1 pseudogene 35	1.15564	1.07144	0.253311	0.40121	0.999998
1520	CTSS	cathepsin S	-1.16593	2.87404	-0.254027	0.401343	0.999998
1630	DCC	DCC netrin 1 receptor	1.29682	3.0559	0.290659	0.401388	0.999998
100616282	MIR4738	microRNA 4738	1.17989	-3.29258	0.255793	0.401455	0.999998
4329	ALDH6A1	aldehyde dehydrogenase 6 family member A1	1.17018	5.06822	0.254141	0.401524	0.999998
643394	SPINK9	serine peptidase inhibitor, Kazal type 9	1.19657	-0.908527	0.258741	0.401637	0.999998
100133050	LOC100133050	glucuronidase beta pseudogene	1.22723	-1.89461	0.26641	0.401924	0.999998
79774	GRTP1	growth hormone regulated TBC protein 1	1.13425	1.5723	0.250329	0.401936	0.999998
254559	MIR9-3HG	MIR9-3 host gene	-1.39751	-1.47403	-0.32482	0.401985	0.999998
155368	METTL27	methyltransferase like 27	1.22176	-0.506093	0.264567	0.402038	0.999998
496	ATP4B	ATPase H+/K+ transporting subunit beta	1.24077	-1.83262	0.270111	0.402221	0.999998
5295	PIK3R1	phosphoinositide-3-kinase regulatory subunit 1	1.16219	7.64917	0.251398	0.40226	0.999998
22856	CHSY1	chondroitin sulfate synthase 1	-1.11685	6.83211	-0.24918	0.402265	0.999998
2059	EPS8	epidermal growth factor receptor pathway substrate 8	1.16663	7.192	0.251145	0.402594	0.999998
503835	DUXA	double homeobox A	-1.36802	-2.61528	-0.313738	0.402734	0.999998
9710	KIAA0355	KIAA0355	1.17616	4.16113	0.251657	0.402999	0.999998
166655	TRIM60	tripartite motif containing 60	-1.33933	-2.67498	-0.302996	0.403232	0.999998
284759	SIRPB2	signal regulatory protein beta 2	-1.38975	-1.92464	-0.320362	0.403347	0.999998
100874377	SMIM2-IT1	SMIM2 intronic transcript 1	-1.21874	-2.78618	-0.26101	0.403444	0.999998
647166	C13orf42	chromosome 13 open reading frame 42	-1.28244	-3.03352	-0.281861	0.403776	0.999998
8013	NR4A3	nuclear receptor subfamily 4 group A member 3	-1.23803	2.91168	-0.265899	0.404104	0.999998
390877	LOC390877	adenylate kinase isoenzyme 1-like	-1.28938	-2.11002	-0.28326	0.404485	0.999998
9415	FADS2	fatty acid desaturase 2	-1.14404	4.66364	-0.244252	0.404518	0.999998
11173	ADAMTS7	ADAM metallopeptidase with thrombospondin type 1 motif 7	-1.25557	0.680568	-0.270892	0.404686	0.999998
134701	RIPPLY2	ripply transcriptional repressor 2	-1.2901	-1.30655	-0.283074	0.404778	0.999998
6622	SNCA	synuclein alpha	1.22461	0.664605	0.260128	0.404897	0.999998
102723859	TBC1D3E	TBC1 domain family member 3E	1.23789	-2.02412	0.26417	0.405072	0.999998
102723165	LINC01169	long intergenic non-protein coding RNA 1169	-1.25874	-2.98665	-0.271298	0.405121	0.999998
4741	NEFM	neurofilament medium	-1.3575	-2.37265	-0.306466	0.405359	0.999998
100131303	DPEP2NB	DPEP2 neighbor	1.20036	-3.32151	0.251774	0.405502	0.999998
50604	IL20	interleukin 20	1.24646	-3.07007	0.266037	0.405701	0.999998
64388	GREM2	gremlin 2, DAN family BMP antagonist	-1.44123	-1.48322	-0.334368	0.405707	0.999998
2202	EFEMP1	EGF containing fibulin extracellular matrix protein 1	-1.25317	6.27382	-0.268345	0.405725	0.999998
6511	SLC1A6	solute carrier family 1 member 6	-1.45081	-2.54163	-0.337367	0.405772	0.999998
5228	PGF	placental growth factor	-1.17787	2.89967	-0.245729	0.405809	0.999998
8343	HIST1H2BF	histone cluster 1 H2B family member f	1.27718	-1.3942	0.276579	0.405968	0.999998
101928638	PRR31	proline rich 31	-1.30858	-2.82392	-0.287885	0.40607	0.999998
6456	SH3GL2	SH3 domain containing GRB2 like 2, endophilin A1	-1.37377	-2.36946	-0.311034	0.406204	0.999998
1396	CRIP1	cysteine rich protein 1	-1.39285	5.67633	-0.31694	0.406811	0.999998
100652740	PYCARD-AS1	PYCARD antisense RNA 1	1.21866	-0.761581	0.254009	0.407227	0.999998
102723481	LINC02206	long intergenic non-protein coding RNA 2206	-1.21273	-2.23261	-0.251944	0.40732	0.999998
100847019	MIR5687	microRNA 5687	-1.22759	-2.13003	-0.256801	0.407321	0.999998
392490	FLJ44635	TPT1-like protein	1.29912	-2.12467	0.282544	0.407363	0.999998
729220	FLJ45513	uncharacterized LOC729220	1.12872	1.43886	0.234834	0.407943	0.999998
6696	SPP1	secreted phosphoprotein 1	-1.64223	5.30315	-0.389607	0.407996	0.999998
5458	POU4F2	POU class 4 homeobox 2	-1.31407	-3.08358	-0.286847	0.408215	0.999998
221481	ARMC12	armadillo repeat containing 12	1.23663	0.0407503	0.258366	0.408237	0.999998
642636	RAD21L1	RAD21 cohesin complex component like 1	-1.33704	-2.74801	-0.294975	0.408421	0.999998
100529855	ZNF625-ZNF20	ZNF625-ZNF20 readthrough (NMD candidate)	1.19419	-1.51307	0.244041	0.408556	0.999998
55061	SUSD4	sushi domain containing 4	-1.35872	-0.884823	-0.302589	0.408568	0.999998
767594	SNORD114-16	small nucleolar RNA, C/D box 114-16	-1.20975	-2.14498	-0.248122	0.40889	0.999998
132612	ADAD1	adenosine deaminase domain containing 1	-1.23378	-3.13382	-0.256086	0.408999	0.999998
57402	S100A14	S100 calcium binding protein A14	1.24494	-2.42476	0.260015	0.409045	0.999998
91151	TIGD7	tigger transposable element derived 7	1.1986	2.36086	0.24434	0.409065	0.999998
400798	C1orf220	chromosome 1 open reading frame 220 (putative)	1.19329	0.0984318	0.242418	0.409257	0.999998
105373280	NA	NA	1.26085	-1.70783	0.265353	0.409372	0.999998
101929380	LOC101929380	uncharacterized LOC101929380	-1.30476	-2.88384	-0.281091	0.409857	0.999998
50943	FOXP3	forkhead box P3	1.1758	-0.777676	0.236559	0.409878	0.999998
646817	SETSIP	SET-like protein	-1.2071	-1.56302	-0.245379	0.409928	0.999998
100996263	LOC100996263	uncharacterized LOC100996263	1.22373	-2.15616	0.250715	0.410088	0.999998
137735	ABRA	actin binding Rho activating protein	1.16274	-0.282856	0.233291	0.410105	0.999998
101927233	SEMA6A-AS1	SEMA6A antisense RNA 1	-1.2189	-0.54843	-0.248931	0.410151	0.999998
1618	DAZL	deleted in azoospermia like	-1.27686	-2.08515	-0.270173	0.410157	0.999998
340152	ZC3H12D	zinc finger CCCH-type containing 12D	-1.26041	0.222287	-0.263543	0.410451	0.999998
140894	CNBD2	cyclic nucleotide binding domain containing 2	-1.31243	-1.09277	-0.282947	0.410586	0.999998
197257	LDHD	lactate dehydrogenase D	1.12164	2.94516	0.227394	0.410773	0.999998
283987	HID1	HID1 domain containing	-1.37624	-1.38909	-0.30564	0.410999	0.999998
100996571	CYYR1-AS1	cysteine and tyrosine rich 1 antisense RNA 1	-1.32457	-2.68073	-0.286809	0.411073	0.999998
10098	TSPAN5	tetraspanin 5	1.21544	1.85829	0.246047	0.411128	0.999998
51146	A4GNT	alpha-1,4-N-acetylglucosaminyltransferase	-1.2166	-1.51502	-0.246414	0.411148	0.999998
7476	WNT7A	Wnt family member 7A	-1.33205	-2.83544	-0.289209	0.411351	0.999998
642819	ZNF487	zinc finger protein 487	1.15102	1.1057	0.228382	0.411398	0.999998
7101	NR2E1	nuclear receptor subfamily 2 group E member 1	-1.37549	-2.45786	-0.30473	0.411505	0.999998
57453	DSCAML1	DS cell adhesion molecule like 1	1.13756	3.82065	0.226485	0.41152	0.999998
83884	SLC25A2	solute carrier family 25 member 2	1.25437	-1.65753	0.25955	0.41158	0.999998
162968	ZNF497	zinc finger protein 497	1.1888	-0.360711	0.236509	0.411632	0.999998
55190	NUDT11	nudix hydrolase 11	-1.13748	1.61487	-0.226171	0.411646	0.999998
79370	BCL2L14	BCL2 like 14	1.15496	0.249433	0.227619	0.412008	0.999998
10346	TRIM22	tripartite motif containing 22	-1.26405	0.833737	-0.262338	0.412178	0.999998
119	ADD2	adducin 2	-1.41625	-2.26837	-0.317892	0.412242	0.999998
222584	FAM83B	family with sequence similarity 83 member B	-1.29449	-1.23056	-0.273605	0.412445	0.999998
166863	RBM46	RNA binding motif protein 46	-1.41018	-2.08978	-0.315519	0.412498	0.999998
6281	S100A10	S100 calcium binding protein A10	-1.27975	7.84533	-0.267763	0.412589	0.999998
2151	F2RL2	coagulation factor II thrombin receptor like 2	-1.37627	-2.24844	-0.303558	0.412644	0.999998
170482	CLEC4C	C-type lectin domain family 4 member C	-1.26369	-3.01412	-0.261341	0.412763	0.999998
102723750	LOC102723750	uncharacterized LOC102723750	1.14864	1.32542	0.22467	0.412848	0.999998
388559	ZNF888	zinc finger protein 888	1.15812	1.9348	0.226055	0.412971	0.999998
100288432	IL10RB-DT	IL10RB divergent transcript	-1.2184	-0.263507	-0.243788	0.413077	0.999998
167127	UGT3A2	UDP glycosyltransferase family 3 member A2	-1.33345	-2.80593	-0.286745	0.413619	0.999998
402779	CSMD2-AS1	CSMD2 antisense RNA 1	-1.21929	-0.610761	-0.24288	0.413821	0.999998
56154	TEX15	testis expressed 15, meiosis and synapsis associated	-1.53088	-2.123	-0.351645	0.414128	0.999998
222611	ADGRF2	adhesion G protein-coupled receptor F2	-1.3916	-2.62532	-0.306999	0.414206	0.999998
50514	2020-12-01	deleted in esophageal cancer 1	-1.57791	1.67732	-0.364876	0.414215	0.999998
114784	CSMD2	CUB and Sushi multiple domains 2	-1.12857	5.30301	-0.219053	0.414249	0.999998
257101	ZNF683	zinc finger protein 683	-1.37543	-2.77063	-0.301237	0.414253	0.999998
100272217	LOC100272217	uncharacterized LOC100272217	1.12489	0.781578	0.218712	0.414285	0.999998
302	ANXA2	annexin A2	-1.07982	8.07336	-0.217733	0.414364	0.999998
6736	SRY	sex determining region Y	1.23653	-2.91382	0.248366	0.414449	0.999998
100996348	CA3-AS1	CA3 antisense RNA 1	1.22259	-1.46413	0.242985	0.414509	0.999998
118663	BTBD16	BTB domain containing 16	-1.14543	1.97397	-0.220226	0.414563	0.999998
11309	SLCO2B1	solute carrier organic anion transporter family member 2B1	-1.47237	-0.710547	-0.333329	0.414601	0.999998
9957	HS3ST1	heparan sulfate-glucosamine 3-sulfotransferase 1	-1.22357	3.60649	-0.2432	0.414604	0.999998
23316	CUX2	cut like homeobox 2	-1.47636	-1.88723	-0.334569	0.414613	0.999998
404217	CTXN1	cortexin 1	-1.32717	-1.59586	-0.283056	0.41465	0.999998
101927465	CLYBL-AS1	CLYBL antisense RNA 1	1.20005	-2.52219	0.234476	0.414715	0.999998
283856	LOC283856	uncharacterized LOC283856	-1.31467	-1.9507	-0.277974	0.414918	0.999998
10692	RRH	retinal pigment epithelium-derived rhodopsin homolog	-1.19208	-0.769664	-0.230973	0.415159	0.999998
84676	TRIM63	tripartite motif containing 63	-1.30726	-2.84887	-0.274753	0.415212	0.999998
1123	CHN1	chimerin 1	-1.23151	-0.340901	-0.245157	0.41528	0.999998
105376900	NA	NA	1.24358	-1.53619	0.249777	0.415318	0.999998
8362	HIST1H4K	histone cluster 1 H4 family member k	1.27562	-1.39453	0.262311	0.415329	0.999998
7855	FZD5	frizzled class receptor 5	1.16838	2.7537	0.22328	0.415415	0.999998
406891	MIRLET7I	microRNA let-7i	-1.2413	-1.90641	-0.248641	0.415482	0.999998
200420	ALMS1P1	ALMS1, centrosome and basal body associated protein pseudogene 1	1.15966	-0.176167	0.220853	0.415533	0.999998
399715	LOC399715	uncharacterized LOC399715	1.147	3.42663	0.218024	0.415643	0.999998
100130934	ZNF663P	zinc finger protein 663, pseudogene	1.20268	-0.134129	0.233605	0.415758	0.999998
100130449	LOC100130449	uncharacterized LOC100130449	-1.2141	-1.66935	-0.237725	0.415798	0.999998
51149	MRNIP	MRN complex interacting protein	1.13184	3.39757	0.215414	0.415861	0.999998
105378684	NA	NA	1.22161	0.519504	0.240234	0.416002	0.999998
54112	GPR88	G protein-coupled receptor 88	1.18448	4.72818	0.226548	0.416211	0.999998
100128126	STAU2-AS1	STAU2 antisense RNA 1	-1.21568	-1.82968	-0.237638	0.416217	0.999998
64105	CENPK	centromere protein K	-1.16105	0.693276	-0.219663	0.416259	0.999998
8972	MGAM	maltase-glucoamylase	1.33508	-1.17275	0.283902	0.416306	0.999998
2570	GABRR2	gamma-aminobutyric acid type A receptor rho2 subunit	1.15569	0.378404	0.218005	0.416444	0.999998
6401	SELE	selectin E	-1.4762	-1.65962	-0.332161	0.416598	0.999998
102465876	MIR8079	microRNA 8079	1.22039	-3.03762	0.238747	0.416648	0.999998
4584	MUC3A	mucin 3A, cell surface associated	-1.78372	-1.69162	-0.412074	0.416714	0.999998
27065	NSG1	neuronal vesicle trafficking associated 1	1.14256	-0.239758	0.214473	0.416875	0.999998
5414	2020-09-04	septin 4	1.10216	2.43721	0.211288	0.416904	0.999998
94240	EPSTI1	epithelial stromal interaction 1	-1.15057	0.813582	-0.21587	0.41692	0.999998
81892	SLIRP	SRA stem-loop interacting RNA binding protein	-1.2042	3.99481	-0.232156	0.416947	0.999998
196993	CT62	cancer/testis antigen 62	1.23604	-2.57313	0.244221	0.417058	0.999998
55281	TMEM140	transmembrane protein 140	1.11913	2.43013	0.211097	0.417205	0.999998
102465837	MIR7849	microRNA 7849	-1.20633	-3.01818	-0.232315	0.417329	0.999998
387882	C12orf75	chromosome 12 open reading frame 75	-1.18608	3.07686	-0.225045	0.417331	0.999998
284353	NKPD1	NTPase KAP family P-loop domain containing 1	1.14258	0.37762	0.213285	0.417399	0.999998
148696	LOC148696	uncharacterized LOC148696	1.14221	4.99607	0.213187	0.417415	0.999998
9464	HAND2	heart and neural crest derivatives expressed 2	1.2674	1.3089	0.256031	0.417522	0.999998
256536	TCERG1L	transcription elongation regulator 1 like	-1.3166	-2.76129	-0.27495	0.417821	0.999998
440295	GOLGA6L9	golgin A6 family-like 9	1.31894	-0.193439	0.275843	0.417828	0.999998
285326	LINC00692	long intergenic non-protein coding RNA 692	-1.24547	-3.05291	-0.246822	0.41784	0.999998
3693	ITGB5	integrin subunit beta 5	-1.09064	7.55768	-0.208562	0.417926	0.999998
1663	DDX11	DEAD/H-box helicase 11	1.1285	3.68763	0.209997	0.417968	0.999998
972	CD74	CD74 molecule	-1.26997	4.05096	-0.256306	0.418068	0.999998
7093	TLL2	tolloid like 2	-1.17396	-0.392376	-0.219714	0.418072	0.999998
54210	TREM1	triggering receptor expressed on myeloid cells 1	-1.44077	1.77492	-0.318953	0.418133	0.999998
8843	HCAR3	hydroxycarboxylic acid receptor 3	-1.17328	-3.032	-0.219188	0.418238	0.999998
105372412	LOC105372412	phospholipase A2 inhibitor and Ly6/PLAUR domain-containing protein-like	1.20484	-2.80453	0.230147	0.418313	0.999998
121599	SPIC	Spi-C transcription factor	-1.26708	-2.88524	-0.254806	0.418322	0.999998
23255	MTCL1	microtubule crosslinking factor 1	-1.14166	1.65087	-0.210963	0.418357	0.999998
283120	H19	H19, imprinted maternally expressed transcript	-1.72483	4.76841	-0.397445	0.418409	0.999998
143241	DYDC1	DPY30 domain containing 1	-1.29921	-2.92465	-0.267438	0.41841	0.999998
101929335	ADAMTS9-AS1	ADAMTS9 antisense RNA 1	-1.30066	-0.772744	-0.267888	0.418501	0.999998
55139	ANKZF1	ankyrin repeat and zinc finger domain containing 1	1.12366	5.41901	0.207883	0.418646	0.999998
26579	MYEOV	myeloma overexpressed	-1.29419	-2.41777	-0.265157	0.418647	0.999998
5950	RBP4	retinol binding protein 4	1.1715	6.38428	0.217363	0.418908	0.999998
3770	KCNJ14	potassium voltage-gated channel subfamily J member 14	1.23317	-0.391233	0.240228	0.418986	0.999998
84873	ADGRG7	adhesion G protein-coupled receptor G7	-1.22879	-1.7249	-0.238319	0.419088	0.999998
2122	MECOM	MDS1 and EVI1 complex locus	-1.29236	0.996194	-0.263497	0.419369	0.999998
100499183	BAALC-AS1	BAALC antisense RNA 1	-1.20626	1.1838	-0.228964	0.419385	0.999998
100874070	USP12-AS1	USP12 antisense RNA 1	-1.38991	-0.298598	-0.299776	0.419669	0.999998
100288831	SRGAP3-AS3	SRGAP3 antisense RNA 3	1.18295	-0.57295	0.219696	0.419735	0.999998
161725	OTUD7A	OTU deubiquitinase 7A	1.18488	-2.58936	0.220252	0.41981	0.999998
692093	SNORD62B	small nucleolar RNA, C/D box 62B	1.21343	-2.61492	0.231099	0.419815	0.999998
693148	MIR563	microRNA 563	1.18083	-2.68524	0.218728	0.419861	0.999998
400617	KCNJ2-AS1	KCNJ2 antisense RNA 1	1.24105	-2.31721	0.242126	0.419879	0.999998
100750247	HIF1A-AS2	HIF1A antisense RNA 2	1.46089	2.11888	0.323342	0.419977	0.999998
105369199	LOC105369199	neuroblastoma breakpoint family member 6-like protein	1.2652	-1.44215	0.251716	0.420043	0.999998
3663	IRF5	interferon regulatory factor 5	-1.11705	1.02711	-0.203777	0.420105	0.999998
7010	TEK	TEK receptor tyrosine kinase	-1.32218	-0.371875	-0.274145	0.420168	0.999998
3158	HMGCS2	3-hydroxy-3-methylglutaryl-CoA synthase 2	1.35408	-2.55348	0.286084	0.420268	0.999998
84033	OBSCN	obscurin, cytoskeletal calmodulin and titin-interacting RhoGEF	1.09975	6.30654	0.202635	0.420273	0.999998
101928123	LOC101928123	uncharacterized LOC101928123	1.12403	0.388086	0.203868	0.420323	0.999998
100101490	MCTS2P	malignant T cell amplified sequence 2, pseudogene	1.20382	1.62218	0.226337	0.42044	0.999998
81551	STMN4	stathmin 4	-1.31963	-2.44896	-0.272658	0.420571	0.999998
474344	GIMAP6	GTPase, IMAP family member 6	-1.3545	-1.40763	-0.28569	0.420726	0.999998
650655	ABCA17P	ATP binding cassette subfamily A member 17, pseudogene	1.11835	1.3337	0.202016	0.420864	0.999998
79081	LBHD1	LBH domain containing 1	1.1433	0.348706	0.20554	0.420969	0.999998
595101	SMG1P5	SMG1 pseudogene 5	1.27774	1.52325	0.255402	0.421095	0.999998
1414	CRYBB1	crystallin beta B1	-1.2329	-2.88449	-0.236972	0.42116	0.999998
283209	PGM2L1	phosphoglucomutase 2 like 1	-1.17431	4.44097	-0.214072	0.421203	0.999998
3007	HIST1H1D	histone cluster 1 H1 family member d	1.30508	-0.801307	0.265926	0.421413	0.999998
9429	ABCG2	ATP binding cassette subfamily G member 2 (Junior blood group)	-1.18719	-1.35443	-0.217828	0.421734	0.999998
80760	ITIH5	inter-alpha-trypsin inhibitor heavy chain family member 5	-1.12241	6.25769	-0.200265	0.421755	0.999998
100129461	LYRM4-AS1	LYRM4 antisense RNA 1	-1.14465	0.799297	-0.20409	0.421794	0.999998
5413	2020-09-05	septin 5	-1.21827	-2.3946	-0.22995	0.421867	0.999998
79801	SHCBP1	SHC binding and spindle associated 1	-1.21394	0.374942	-0.228049	0.421956	0.999998
8614	STC2	stanniocalcin 2	1.17271	8.45689	0.211889	0.422113	0.999998
9752	PCDHA9	protocadherin alpha 9	-1.28319	-1.3378	-0.256175	0.422206	0.999998
100130418	CECR7	cat eye syndrome chromosome region, candidate 7	1.14103	2.01347	0.202105	0.422333	0.999998
2167	FABP4	fatty acid binding protein 4	-1.23942	-2.58749	-0.237977	0.422359	0.999998
3362	HTR6	5-hydroxytryptamine receptor 6	-1.22421	-0.646194	-0.231576	0.422428	0.999998
134829	CLVS2	clavesin 2	1.23652	5.65121	0.23668	0.422428	0.999998
401149	LINC01061	long intergenic non-protein coding RNA 1061	1.28902	1.50331	0.258172	0.422486	0.999998
388646	GBP7	guanylate binding protein 7	-1.25407	-2.45438	-0.243479	0.422786	0.999998
127707	KLHDC7A	kelch domain containing 7A	-1.29075	-2.36704	-0.25848	0.422794	0.999998
574508	MIR505	microRNA 505	-1.18702	-2.29343	-0.216004	0.422798	0.999998
492307	PPDPFL	pancreatic progenitor cell differentiation and proliferation factor like	1.26497	-2.55208	0.247836	0.422899	0.999998
645455	CEP170P1	centrosomal protein 170 pseudogene 1	1.21143	-2.80776	0.225401	0.423043	0.999998
23254	KAZN	kazrin, periplakin interacting protein	-1.11056	2.06237	-0.195856	0.423134	0.999998
728855	LINC00623	long intergenic non-protein coding RNA 623	1.10287	0.756274	0.194864	0.423372	0.999998
259249	MRGPRX1	MAS related GPR family member X1	-1.2325	-2.96579	-0.233637	0.423411	0.999998
100189187	TRT-AGT1-1	transfer RNA-Thr (AGT) 1-1	-1.1681	-3.07007	-0.20778	0.423513	0.999998
388282	LOC388282	uncharacterized LOC388282	1.22862	-1.56991	0.231707	0.423632	0.999998
399815	LOC399815	chromosome 10 open reading frame 88 pseudogene	1.21748	-2.89889	0.226676	0.42389	0.999998
23236	PLCB1	phospholipase C beta 1	1.11441	2.88824	0.194222	0.423926	0.999998
103695436	LINC01269	long intergenic non-protein coding RNA 1269	-1.16538	-2.65666	-0.205941	0.424008	0.999998
767568	SNORD113-8	small nucleolar RNA, C/D box 113-8	-1.16143	-2.93	-0.204363	0.424129	0.999998
2324	FLT4	fms related tyrosine kinase 4	-1.3849	-1.96491	-0.292689	0.424193	0.999998
27439	TMEM121B	transmembrane protein 121B	1.26673	-1.48389	0.246886	0.424198	0.999998
100130776	AGAP2-AS1	AGAP2 antisense RNA 1	1.18458	-1.8556	0.212332	0.42447	0.999998
101805492	CASC9	cancer susceptibility 9	-1.26156	-1.10849	-0.244288	0.424546	0.999998
1129	CHRM2	cholinergic receptor muscarinic 2	-1.32482	-2.53247	-0.269632	0.424716	0.999998
100133205	LINC00240	long intergenic non-protein coding RNA 240	1.16719	-0.0576786	0.205315	0.424721	0.999998
93145	OLFM2	olfactomedin 2	-1.22286	-0.956597	-0.227699	0.424762	0.999998
2899	GRIK3	glutamate ionotropic receptor kainate type subunit 3	-1.21831	2.49731	-0.225561	0.424916	0.999998
6440	SFTPC	surfactant protein C	1.16472	-2.98637	0.204013	0.424958	0.999998
2627	GATA6	GATA binding protein 6	1.26389	-1.63489	0.24469	0.424993	0.999998
8515	ITGA10	integrin subunit alpha 10	1.0865	9.01356	0.190292	0.425035	0.999998
388336	SHISA6	shisa family member 6	-1.29914	-0.621098	-0.258821	0.425257	0.999998
25888	ZNF473	zinc finger protein 473	1.07769	2.91534	0.189243	0.425427	0.999998
100862728	UPK1A-AS1	UPK1A antisense RNA 1	-1.17642	-3.0514	-0.207549	0.425443	0.999998
284615	ANKRD34A	ankyrin repeat domain 34A	1.09377	1.63455	0.189213	0.425499	0.999998
79930	DOK3	docking protein 3	-1.25365	-0.570134	-0.239704	0.42553	0.999998
9843	HEPH	hephaestin	-1.2456	0.372633	-0.236235	0.42558	0.999998
101929653	LOC101929653	uncharacterized LOC101929653	-1.3102	-2.74311	-0.262717	0.425694	0.999998
26508	HEYL	hes related family bHLH transcription factor with YRPW motif-like	-1.29679	-1.62884	-0.257199	0.425811	0.999998
54502	RBM47	RNA binding motif protein 47	-1.36251	-0.901063	-0.282586	0.425879	0.999998
284950	LOC284950	uncharacterized LOC284950	1.11872	0.853298	0.189365	0.426181	0.999998
84699	CREB3L3	cAMP responsive element binding protein 3 like 3	-1.33962	-2.72587	-0.273605	0.426194	0.999998
79603	CERS4	ceramide synthase 4	1.11448	2.37206	0.188073	0.426494	0.999998
2555	GABRA2	gamma-aminobutyric acid type A receptor alpha2 subunit	-1.41236	-2.61566	-0.299562	0.426636	0.999998
23520	ANP32C	acidic nuclear phosphoprotein 32 family member C	1.22154	-1.14194	0.224477	0.426685	0.999998
3790	KCNS3	potassium voltage-gated channel modifier subfamily S member 3	-1.2059	0.211006	-0.21776	0.426692	0.999998
399844	LINC01002	long intergenic non-protein coding RNA 1002	1.16246	-3.02293	0.199791	0.426895	0.999998
359	AQP2	aquaporin 2	-1.25302	-2.47335	-0.237411	0.427112	0.999998
101929765	LINC01585	long intergenic non-protein coding RNA 1585	1.15391	0.865525	0.196291	0.427141	0.999998
286186	LINC01299	long intergenic non-protein coding RNA 1299	-1.27601	-3.09307	-0.247048	0.427146	0.999998
123096	SLC25A29	solute carrier family 25 member 29	1.11562	2.77513	0.186615	0.427175	0.999998
100507173	LINC01012	long intergenic non-protein coding RNA 1012	-1.20221	-1.43526	-0.214945	0.427554	0.999998
56662	VTRNA1-3	vault RNA 1-3	-1.25574	-2.72654	-0.237968	0.427587	0.999998
79825	EFCC1	EF-hand and coiled-coil domain containing 1	-1.28396	-1.29059	-0.249775	0.427614	0.999998
360132	FKBP9P1	FK506 binding protein 9 pseudogene 1	-1.48153	1.93595	-0.321202	0.427636	0.999998
26821	SNORA74A	small nucleolar RNA, H/ACA box 74A	-1.26234	-1.50463	-0.240584	0.427734	0.999998
414157	C10orf62	chromosome 10 open reading frame 62	1.13318	-0.829643	0.188396	0.427943	0.999998
1454	CSNK1E	casein kinase 1 epsilon	-1.22694	-1.84118	-0.224919	0.428091	0.999998
441369	FLJ46284	uncharacterized LOC441369	-1.23078	-2.60499	-0.226564	0.428108	0.999998
100874002	OXCT1-AS1	OXCT1 antisense RNA 1	1.15658	0.12515	0.195344	0.428201	0.999998
100505851	LOC100505851	uncharacterized LOC100505851	-1.19774	-3.08284	-0.211923	0.428321	0.999998
3039	HBA1	hemoglobin subunit alpha 1	1.19601	-2.88126	0.210932	0.42849	0.999998
84886	C1orf198	chromosome 1 open reading frame 198	-1.07778	6.2586	-0.181059	0.42862	0.999998
3270	HRC	histidine rich calcium binding protein	-1.34539	-2.55924	-0.272897	0.428725	0.999998
728741	NPIPB6	nuclear pore complex interacting protein family member B6	1.18527	-2.05829	0.205946	0.428754	0.999998
10100	TSPAN2	tetraspanin 2	-1.15418	6.85448	-0.193247	0.428893	0.999998
4168	MCF2	MCF.2 cell line derived transforming sequence	-1.22969	-1.67934	-0.224996	0.428943	0.999998
80816	ASXL3	ASXL transcriptional regulator 3	-1.5663	-2.04593	-0.344378	0.429353	0.999998
284433	OR10H5	olfactory receptor family 10 subfamily H member 5	-1.19022	-3.28185	-0.206977	0.429492	0.999998
90632	LINC00473	long intergenic non-protein coding RNA 473	-1.30395	-2.25812	-0.255693	0.429523	0.999998
219623	TMEM26	transmembrane protein 26	-1.15599	2.44049	-0.192673	0.429611	0.999998
83903	HASPIN	histone H3 associated protein kinase	-1.2321	-2.03895	-0.225141	0.429648	0.999998
102467213	LINC01950	long intergenic non-protein coding RNA 1950	1.19068	-2.74516	0.206846	0.42972	0.999998
201232	SLC16A13	solute carrier family 16 member 13	1.17271	-1.10523	0.199153	0.429734	0.999998
100130987	LOC100130987	uncharacterized LOC100130987	1.14306	0.210504	0.187684	0.429806	0.999998
348021	LINC00442	long intergenic non-protein coding RNA 442	-1.27538	-2.8696	-0.243269	0.430057	0.999998
100874239	ARHGAP26-AS1	ARHGAP26 antisense RNA 1	1.16418	-2.37767	0.194949	0.430174	0.999998
105370297	LOC105370297	uncharacterized LOC105370297	1.20188	-1.31475	0.21091	0.430323	0.999998
5354	PLP1	proteolipid protein 1	-1.18258	-1.77966	-0.202183	0.430506	0.999998
2810	SFN	stratifin	-1.15816	0.0757569	-0.191597	0.430746	0.999998
217	ALDH2	aldehyde dehydrogenase 2 family member	1.08017	4.92365	0.17535	0.430861	0.999998
388574	RPL23AP87	ribosomal protein L23a pseudogene 87	-1.20707	-2.72216	-0.212474	0.430868	0.999998
492303	GEMIN8P4	gem nuclear organelle associated protein 8 pseudogene 4	-1.12663	-0.0752582	-0.180556	0.430913	0.999998
4773	NFATC2	nuclear factor of activated T cells 2	-1.13974	6.90618	-0.184391	0.430974	0.999998
101054525	PGR-AS1	PGR antisense RNA 1	-1.12549	-2.98445	-0.180034	0.431022	0.999998
6029	RN7SL1	RNA, 7SL, cytoplasmic 1	1.63149	10.1896	0.360424	0.431027	0.999998
100170229	SRRM5	serine/arginine repetitive matrix 5	1.19812	-0.525056	0.208255	0.431041	0.999998
100316868	HOTTIP	HOXA distal transcript antisense RNA	1.11068	0.315933	0.176833	0.431082	0.999998
101926955	LINC01733	long intergenic non-protein coding RNA 1733	-1.26598	-2.80458	-0.238048	0.431095	0.999998
100506013	APELA	apelin receptor early endogenous ligand	-1.22664	-2.82537	-0.220836	0.431131	0.999998
353324	SPATA12	spermatogenesis associated 12	1.169	-0.252599	0.195382	0.431158	0.999998
338667	VSIG10L2	V-set and immunoglobulin domain containing 10 like 2	-1.10942	4.66012	-0.175988	0.431365	0.999998
100874074	DLEU7-AS1	DLEU7 antisense RNA 1	1.18458	-2.26502	0.201707	0.431431	0.999998
55911	APOBR	apolipoprotein B receptor	-1.33821	-1.88399	-0.267029	0.431482	0.999998
100506188	LOC100506188	uncharacterized LOC100506188	-1.21886	-1.94822	-0.216873	0.43152	0.999998
5158	PDE6B	phosphodiesterase 6B	-1.22477	0.305394	-0.219509	0.431522	0.999998
8352	HIST1H3C	histone cluster 1 H3 family member c	-1.29428	-1.70296	-0.249381	0.431567	0.999998
392138	OR2A25	olfactory receptor family 2 subfamily A member 25	-1.16927	-2.24237	-0.194779	0.43162	0.999998
374462	PTPRQ	protein tyrosine phosphatase, receptor type Q	-1.37232	-2.25536	-0.279587	0.431763	0.999998
246721	POLR2J2	RNA polymerase II subunit J2	1.36506	-1.48841	0.276724	0.431924	0.999998
5315	PKM	pyruvate kinase M1/2	-1.08859	9.92149	-0.172484	0.432063	0.999998
153	ADRB1	adrenoceptor beta 1	1.27685	-2.06344	0.241505	0.432082	0.999998
102724668	DPY19L1P2	DPY19L1 pseudogene 2	1.15698	-0.620062	0.188407	0.432398	0.999998
2625	GATA3	GATA binding protein 3	-1.33928	-2.31821	-0.266265	0.432543	0.999998
100128191	TMPO-AS1	TMPO antisense RNA 1	1.12708	0.471583	0.177229	0.432617	0.999998
2274	FHL2	four and a half LIM domains 2	-1.1172	3.5319	-0.174494	0.432692	0.999998
3557	IL1RN	interleukin 1 receptor antagonist	-1.30274	-2.43756	-0.251533	0.432725	0.999998
388931	MFSD2B	major facilitator superfamily domain containing 2B	1.15666	-0.716833	0.18761	0.432809	0.999998
284904	SEC14L4	SEC14 like lipid binding 4	-1.1819	-0.462295	-0.198126	0.433104	0.999998
79772	MCTP1	multiple C2 and transmembrane domain containing 1	-1.19853	0.438221	-0.20556	0.433161	0.999998
22845	DOLK	dolichol kinase	-1.09852	2.38125	-0.170398	0.433164	0.999998
57582	KCNT1	potassium sodium-activated channel subfamily T member 1	-1.35302	-2.05676	-0.270773	0.433224	0.999998
3166	HMX1	H6 family homeobox 1	-1.22746	-2.70358	-0.218412	0.433354	0.999998
23284	ADGRL3	adhesion G protein-coupled receptor L3	-1.47138	-1.87792	-0.311722	0.433379	0.999998
4313	MMP2	matrix metallopeptidase 2	-1.20959	6.29942	-0.210226	0.433437	0.999998
3050	HBZ	hemoglobin subunit zeta	-1.19248	-1.30701	-0.202051	0.433726	0.999998
23428	SLC7A8	solute carrier family 7 member 8	1.21066	4.79034	0.210288	0.433766	0.999998
164118	TTC24	tetratricopeptide repeat domain 24	-1.27473	-2.71483	-0.2386	0.433815	0.999998
1038	CDR1	cerebellar degeneration related protein 1	1.22246	10.2294	0.21548	0.433899	0.999998
8418	CMAHP	cytidine monophospho-N-acetylneuraminic acid hydroxylase, pseudogene	1.08901	7.16098	0.167649	0.434004	0.999998
102466878	MIR8078	microRNA 8078	-1.2994	-2.70357	-0.248702	0.43402	0.999998
729254	LOC729254	hCG2045843	1.12222	-3.35222	0.172844	0.434106	0.999998
105374378	LOC105374378	uncharacterized LOC105374378	1.12824	0.541619	0.174572	0.434161	0.999998
8973	CHRNA6	cholinergic receptor nicotinic alpha 6 subunit	-1.26993	-2.81875	-0.236066	0.434234	0.999998
3306	HSPA2	heat shock protein family A (Hsp70) member 2	-1.07652	6.06307	-0.166711	0.434238	0.999998
79187	FSD1	fibronectin type III and SPRY domain containing 1	1.20199	-2.8784	0.205611	0.434321	0.999998
9047	SH2D2A	SH2 domain containing 2A	-1.21835	-1.41044	-0.213051	0.434353	0.999998
440173	LOC440173	uncharacterized LOC440173	1.19096	0.0690809	0.200365	0.434462	0.999998
100505483	PRKAG2-AS1	PRKAG2 antisense RNA 1	1.24639	1.41216	0.225475	0.434507	0.999998
677781	SCARNA16	small Cajal body-specific RNA 16	-1.28592	-2.57737	-0.242401	0.434642	0.999998
56033	BARX1	BARX homeobox 1	1.1575	4.55435	0.185067	0.434642	0.999998
7409	VAV1	vav guanine nucleotide exchange factor 1	-1.26072	-1.80409	-0.231561	0.434689	0.999998
284379	LOC284379	solute carrier family 7 member 3 pseudogene	1.2145	-2.76552	0.210827	0.434725	0.999998
3442	IFNA5	interferon alpha 5	1.17082	-1.47673	0.190823	0.434728	0.999998
647012	YY1P2	YY1 transcription factor pseudogene 2	-1.16658	-3.193	-0.188681	0.434892	0.999998
100130581	LINC00910	long intergenic non-protein coding RNA 910	1.07239	2.07735	0.16442	0.435122	0.999998
133688	UGT3A1	UDP glycosyltransferase family 3 member A1	-1.37105	-2.6406	-0.275411	0.435174	0.999998
121391	KRT74	keratin 74	-1.27018	-2.87042	-0.235089	0.435182	0.999998
283349	RASSF3	Ras association domain family member 3	-1.14298	2.05905	-0.178063	0.435222	0.999998
9312	KCNB2	potassium voltage-gated channel subfamily B member 2	-1.23353	-2.63722	-0.218753	0.435321	0.999998
2669	GEM	GTP binding protein overexpressed in skeletal muscle	-1.09281	5.40229	-0.164237	0.435495	0.999998
100132874	LOC100132874	uncharacterized LOC100132874	1.24942	-2.04716	0.225626	0.435522	0.999998
2668	GDNF	glial cell derived neurotrophic factor	-1.2144	-1.74826	-0.209707	0.435592	0.999998
79742	DIPK2B	divergent protein kinase domain 2B	-1.34538	-2.12137	-0.264985	0.435869	0.999998
84959	UBASH3B	ubiquitin associated and SH3 domain containing B	-1.09978	5.84578	-0.164121	0.435878	0.999998
5732	PTGER2	prostaglandin E receptor 2	-1.08419	3.51433	-0.162365	0.436035	0.999998
6693	SPN	sialophorin	-1.35331	-2.37684	-0.26766	0.436199	0.999998
56670	SUCNR1	succinate receptor 1	1.13899	-2.46497	0.174784	0.43622	0.999998
100507291	LOC100507291	uncharacterized LOC100507291	1.10741	1.34863	0.164225	0.436438	0.999998
100505975	ENO1-AS1	ENO1 antisense RNA 1	1.189	-0.834832	0.196462	0.436725	0.999998
146395	GSG1L	GSG1 like	-1.42584	-1.34966	-0.293105	0.436796	0.999998
56905	C15orf39	chromosome 15 open reading frame 39	1.08517	3.38301	0.160241	0.436907	0.999998
101928118	LOC101928118	uncharacterized LOC101928118	1.13596	0.0551551	0.172305	0.436969	0.999998
222643	UNC5CL	unc-5 family C-terminal like	1.07853	1.35965	0.159315	0.437172	0.999998
121504	HIST4H4	histone cluster 4 H4	-1.07587	4.08924	-0.159038	0.437258	0.999998
79852	EPHX3	epoxide hydrolase 3	-1.25783	-2.01128	-0.22722	0.43738	0.999998
55908	ANGPTL8	angiopoietin like 8	-1.17586	-1.81022	-0.189327	0.437458	0.999998
102723316	FRG1DP	FSHD region gene 1 family member D, pseudogene	-1.21435	-1.28748	-0.207355	0.4375	0.999998
23224	SYNE2	spectrin repeat containing nuclear envelope protein 2	1.12098	6.41682	0.165737	0.437546	0.999998
115992	RNF166	ring finger protein 166	-1.09444	2.23145	-0.159364	0.437604	0.999998
677805	SNORA18	small nucleolar RNA, H/ACA box 18	1.12385	-0.507839	0.166285	0.437783	0.999998
101	ADAM8	ADAM metallopeptidase domain 8	1.1109	0.995285	0.162157	0.437812	0.999998
9200	HACD1	3-hydroxyacyl-CoA dehydratase 1	-1.13179	0.123604	-0.168889	0.437997	0.999998
100873747	RNU6-30P	RNA, U6 small nuclear 30, pseudogene	-1.15749	-0.960295	-0.179832	0.438129	0.999998
90102	PHLDB2	pleckstrin homology like domain family B member 2	-1.33667	1.85203	-0.258932	0.438369	0.999998
7700	ZNF141	zinc finger protein 141	1.13915	3.97623	0.170744	0.438715	0.999998
101410545	STPG2-AS1	STPG2 antisense RNA 1	-1.1838	-1.60354	-0.191061	0.439003	0.999998
55592	GOLGA2P5	GOLGA2 pseudogene 5	1.06799	2.67677	0.154466	0.439018	0.999998
64785	GINS3	GINS complex subunit 3	-1.1011	2.84153	-0.157195	0.439041	0.999998
104355135	LINC00431	long intergenic non-protein coding RNA 431	-1.1533	-3.19962	-0.176379	0.439179	0.999998
94233	OPN4	opsin 4	-1.31662	-2.4364	-0.249965	0.439312	0.999998
3838	KPNA2	karyopherin subunit alpha 2	-1.11997	2.06888	-0.161948	0.439388	0.999998
342184	FMN1	formin 1	1.06667	4.75026	0.153417	0.439427	0.999998
158434	LOC158434	uncharacterized LOC158434	1.26146	-2.46192	0.226369	0.439587	0.999998
126917	IFFO2	intermediate filament family orphan 2	-1.07559	3.19224	-0.153144	0.439591	0.999998
102724371	NA	NA	1.09467	2.5818	0.154108	0.439883	0.999998
10763	NES	nestin	-1.42728	-0.815419	-0.290268	0.439978	0.999998
114898	C1QTNF2	C1q and TNF related 2	-1.19024	0.949414	-0.192803	0.440074	0.999998
54973	INTS11	integrator complex subunit 11	1.09633	4.35423	0.153656	0.440213	0.999998
102465539	MIR6895	microRNA 6895	1.1442	-2.62342	0.170231	0.440502	0.999998
154075	SAMD3	sterile alpha motif domain containing 3	-1.15534	-0.806057	-0.175269	0.440629	0.999998
373861	HILS1	histone linker H1 domain, spermatid-specific 1 (pseudogene)	-1.1791	1.73251	-0.186657	0.440684	0.999998
27233	SULT1C4	sulfotransferase family 1C member 4	1.0921	4.22894	0.151772	0.440724	0.999998
401074	LINC00960	long intergenic non-protein coding RNA 960	1.11913	0.371157	0.159031	0.440826	0.999998
728377	ARHGEF34P	Rho guanine nucleotide exchange factor 34, pseudogene	1.1015	0.360811	0.153357	0.440865	0.999998
10744	PTTG2	pituitary tumor-transforming 2	1.12348	-2.35772	0.160574	0.440912	0.999998
149069	DCDC2B	doublecortin domain containing 2B	1.12526	1.55991	0.161259	0.440931	0.999998
256021	LINC01619	long intergenic non-protein coding RNA 1619	-1.14427	0.118772	-0.169444	0.441054	0.999998
100885778	NALCN-AS1	NALCN antisense RNA 1	-1.20321	-3.05702	-0.19755	0.441314	0.999998
6340	SCNN1G	sodium channel epithelial 1 gamma subunit	-1.25485	-2.87417	-0.221451	0.441403	0.999998
65263	PYCR3	pyrroline-5-carboxylate reductase 3	-1.13185	-3.14367	-0.163184	0.441467	0.999998
105373991	LOC105373991	uncharacterized LOC105373991	1.07023	2.39712	0.14813	0.441528	0.999998
7092	TLL1	tolloid like 1	-1.27634	0.670298	-0.230727	0.441572	0.999998
406912	MIR125B2	microRNA 125b-2	1.1435	-1.58375	0.168083	0.441739	0.999998
2974	GUCY1B2	guanylate cyclase 1 soluble subunit beta 2 (pseudogene)	-1.22465	-2.51856	-0.207058	0.441901	0.999998
26077	DKFZP434H168	uncharacterized LOC26077	1.18285	-3.06181	0.186916	0.441944	0.999998
124817	CNTD1	cyclin N-terminal domain containing 1	1.08631	0.913403	0.147936	0.442022	0.999998
7035	TFPI	tissue factor pathway inhibitor	1.1327	2.66962	0.162446	0.442176	0.999998
26038	CHD5	chromodomain helicase DNA binding protein 5	1.16526	2.09405	0.177905	0.442242	0.999998
100124537	SNORA70B	small nucleolar RNA, H/ACA box 70B	1.15019	-1.62362	0.170449	0.442313	0.999998
7305	TYROBP	TYRO protein tyrosine kinase binding protein	-1.48377	-0.599403	-0.306214	0.442336	0.999998
151174	LINC02610	long intergenic non-protein coding RNA 2610	-1.18684	-1.70431	-0.188147	0.442543	0.999998
102465532	MIR6883	microRNA 6883	1.19201	-1.7994	0.190673	0.442548	0.999998
317760	ADAM20P1	ADAM metallopeptidase domain 20 pseudogene 1	1.1422	1.14961	0.166229	0.442591	0.999998
27185	DISC1	DISC1 scaffold protein	1.12175	0.113315	0.156887	0.442666	0.999998
113278	SLC52A3	solute carrier family 52 member 3	-1.27982	-2.79439	-0.230969	0.442765	0.999998
112869	SGF29	SAGA complex associated factor 29	1.07497	2.98312	0.145148	0.44278	0.999998
3671	ISLR	immunoglobulin superfamily containing leucine rich repeat	-1.07839	8.42584	-0.145185	0.442847	0.999998
10635	RAD51AP1	RAD51 associated protein 1	1.12926	-0.215677	0.159796	0.442884	0.999998
105372013	NA	NA	1.17095	-2.87945	0.179785	0.44297	0.999998
285987	DLX6-AS1	DLX6 antisense RNA 1	1.08185	2.92096	0.144393	0.443298	0.999998
728095	LOC728095	uncharacterized LOC728095	-1.20264	-2.448	-0.194833	0.443424	0.999998
4929	NR4A2	nuclear receptor subfamily 4 group A member 2	-1.10659	5.55178	-0.149714	0.44343	0.999998
1180	CLCN1	chloride voltage-gated channel 1	-1.33602	-2.33274	-0.253351	0.443491	0.999998
2215	FCGR3B	Fc fragment of IgG receptor IIIb	-1.17195	-2.94786	-0.179613	0.443504	0.999998
101927267	LOC101927267	uncharacterized LOC101927267	1.12775	-0.596041	0.158085	0.443544	0.999998
391004	PRAMEF17	PRAME family member 17	-1.13928	-3.193	-0.16341	0.443579	0.999998
84467	FBN3	fibrillin 3	-1.4223	-2.07302	-0.284707	0.443745	0.999998
58475	MS4A7	membrane spanning 4-domains A7	-1.51303	-1.20942	-0.313682	0.44376	0.999998
115677	NOSTRIN	nitric oxide synthase trafficking	-1.18393	-2.03809	-0.185238	0.443775	0.999998
51466	EVL	Enah/Vasp-like	-1.1048	5.05385	-0.148297	0.443854	0.999998
653145	ANXA8	annexin A8	-1.22912	-1.04156	-0.206753	0.444083	0.999998
22999	RIMS1	regulating synaptic membrane exocytosis 1	-1.11936	3.27175	-0.153433	0.444134	0.999998
4501	MT1X	metallothionein 1X	1.21295	8.14401	0.198994	0.444161	0.999998
105370554	NA	NA	1.14011	-0.634617	0.162925	0.444202	0.999998
102724077	LINC01389	long intergenic non-protein coding RNA 1389	1.0972	0.769029	0.145071	0.444301	0.999998
101929215	CTD-2201I18.1	uncharacterized LOC101929215	-1.19975	0.24117	-0.192397	0.444327	0.999998
3766	KCNJ10	potassium voltage-gated channel subfamily J member 10	1.19612	-0.832704	0.19054	0.444393	0.999998
56241	SUSD2	sushi domain containing 2	-1.1704	-0.164981	-0.177676	0.444449	0.999998
348980	HCN1	hyperpolarization activated cyclic nucleotide gated potassium channel 1	-1.35027	-2.42067	-0.25784	0.444516	0.999998
101928773	LINC01449	long intergenic non-protein coding RNA 1449	1.16738	-2.08699	0.176052	0.444535	0.999998
101927697	LINC02227	long intergenic non-protein coding RNA 2227	-1.30246	-2.6232	-0.238507	0.444749	0.999998
6363	CCL19	C-C motif chemokine ligand 19	-1.17501	-2.17511	-0.179583	0.444787	0.999998
56901	NDUFA4L2	NDUFA4, mitochondrial complex associated like 2	1.12305	8.62326	0.15369	0.444991	0.999998
7373	COL14A1	collagen type XIV alpha 1 chain	-1.17387	6.16527	-0.178741	0.445012	0.999998
677836	SNORA58	small nucleolar RNA, H/ACA box 58	-1.16557	-2.08266	-0.174226	0.44528	0.999998
163933	FAM43B	family with sequence similarity 43 member B	-1.08483	3.5999	-0.140113	0.445304	0.999998
728963	RPS15AP10	ribosomal protein S15a pseudogene 10	1.12206	1.18257	0.152646	0.445368	0.999998
338773	TMEM119	transmembrane protein 119	-1.4722	0.215165	-0.299143	0.44571	0.999998
4017	LOXL2	lysyl oxidase like 2	-1.11834	6.03397	-0.149858	0.446068	0.999998
100874058	COX10-AS1	COX10 antisense RNA 1	1.0777	2.34167	0.136622	0.446369	0.999998
101928404	LOC101928404	uncharacterized LOC101928404	1.12795	-1.255	0.153806	0.446439	0.999998
50832	TAS2R4	taste 2 receptor member 4	1.19884	0.456134	0.189486	0.446532	0.999998
84665	MYPN	myopalladin	-1.28723	-1.39195	-0.230181	0.446626	0.999998
105375110	NA	NA	1.3327	1.94488	0.248849	0.446656	0.999998
11005	SPINK5	serine peptidase inhibitor, Kazal type 5	-1.28708	-1.40699	-0.230043	0.446697	0.999998
154288	KHDC3L	KH domain containing 3 like, subcortical maternal complex member	-1.23827	-2.37795	-0.208003	0.446941	0.999998
102723390	FRG1EP	FSHD region gene 1 family member E, pseudogene	-1.10692	0.991665	-0.143379	0.446994	0.999998
146439	BICDL2	BICD family like cargo adaptor 2	-1.15306	-1.30322	-0.165688	0.447019	0.999998
101929372	LOC101929372	uncharacterized LOC101929372	1.18647	-1.71457	0.182726	0.447052	0.999998
643365	LINC00452	long intergenic non-protein coding RNA 452	-1.25391	-2.62414	-0.214788	0.447331	0.999998
374403	TBC1D10C	TBC1 domain family member 10C	1.08414	0.512216	0.13526	0.447413	0.999998
3188	HNRNPH2	heterogeneous nuclear ribonucleoprotein H2	1.13463	-2.94174	0.155019	0.44795	0.999998
103581031	CASC23	cancer susceptibility 23	1.21916	-2.4694	0.197635	0.448194	0.999998
3936	LCP1	lymphocyte cytosolic protein 1	-1.34215	-0.173782	-0.250965	0.448261	0.999998
406974	MIR197	microRNA 197	1.13875	-2.38909	0.156683	0.448292	0.999998
401282	DKFZp451B082	uncharacterized LOC401282	-1.28018	-2.16387	-0.225403	0.44836	0.999998
3626	INHBC	inhibin subunit beta C	1.19487	-1.47146	0.185478	0.448389	0.999998
105377808	NA	NA	1.16071	-0.904593	0.16796	0.448407	0.999998
102724708	LOC102724708	uncharacterized LOC102724708	1.09367	0.588307	0.135683	0.448475	0.999998
283212	KLHL35	kelch like family member 35	-1.11003	1.55429	-0.142205	0.448506	0.999998
4684	NCAM1	neural cell adhesion molecule 1	-1.15328	2.91431	-0.163883	0.448576	0.999998
100874355	ARHGEF9-IT1	ARHGEF9 intronic transcript 1	1.14922	-2.56965	0.161645	0.448674	0.999998
340990	OTOG	otogelin	-1.38965	-1.8995	-0.268272	0.448737	0.999998
6097	RORC	RAR related orphan receptor C	1.06621	4.80557	0.129374	0.448966	0.999998
1839	HBEGF	heparin binding EGF like growth factor	-1.12899	3.07356	-0.150579	0.449104	0.999998
100286979	ANAPC1P1	anaphase promoting complex subunit 1 pseudogene 1	-1.23778	-2.19682	-0.205002	0.449647	0.999998
246754	MTVR2	mouse mammary tumor virus receptor homolog 2	1.11241	-2.05007	0.140778	0.450143	0.999998
3315	HSPB1	heat shock protein family B (small) member 1	-1.23347	5.67704	-0.20249	0.450184	0.999998
104548971	SALRNA1	senescence associated long non-coding RNA 1	1.11472	0.264284	0.141363	0.450516	0.999998
284422	SMIM24	small integral membrane protein 24	-1.25122	-1.45559	-0.210349	0.45052	0.999998
[truncated: 21,716 more rows]
