# Supplementary material for: Males and Females Have Distinct Molecular Events in the Articular Cartilage during Knee Osteoarthritis
Source: Int J Mol Sci. 2021 Jul 23;22(15):7876. doi: 10.3390/ijms22157876 (PMC8346087; doi:10.3390/ijms22157876)
Supplement: Supplementary file 1 [file ijms-22-07876-s001.zip › Supplemental table 11.xlsx]

## Sheet: not_found
Supplemental Table 11. The list of OA-responsive DEGs between male and female cartilage that were not matched in the Reactome knowledgebase.
Not found
CDKL2
ARMS2
EMX2OS
CDCA2
PALM2
CAVIN4
LOC101929122
DPT
TSIX
HMGB4
IFI44L
DKK3
PDLIM1
HPDL
RCAN1
MIR4435-2HG
C1QTNF1
EPYC
LOC100507250
S100A4
CCDC163
MXRA5
LINC02447
