# Supplementary material for: Males and Females Have Distinct Molecular Events in the Articular Cartilage during Knee Osteoarthritis
Source: Int J Mol Sci. 2021 Jul 23;22(15):7876. doi: 10.3390/ijms22157876 (PMC8346087; doi:10.3390/ijms22157876)
Supplement: Supplementary file 1 [file ijms-22-07876-s001.zip › Supplemental table 12.xlsx]

## Sheet: result
Supplemental Table 12. The pathway enrichment result of OA-responsive DEGs between male and female cartilage against the Reactome knowledgebase. The pathways with a p-value less than 0.05 are highlighted in blue, while the pathways with both p-value and FDR less than 0.05 are highlighted in red.
Pathway identifier	Pathway name	#Entities found	#Entities total	Entities ratio	Entities p-Value	Entities FDR	Submitted entities found
R-HSA-1474244	Extracellular matrix organization	10	330	0.02242	8.68053e-07	0.000237846	COL1A1; COL18A1; VCAN; COL15A1; ADAMTS2; COL1A2; SERPINE1; PECAM1; FBLN5
R-HSA-1650814	Collagen biosynthesis and modifying enzymes	5	76	0.00516339	1.58248e-05	0.002168	COL1A1; COL18A1; COL15A1; ADAMTS2; COL1A2
R-HSA-75205	Dissolution of Fibrin Clot	3	14	0.000951152	2.8274e-05	0.0023165	SERPINE2; PLAU; SERPINE1
R-HSA-8948216	Collagen chain trimerization	4	44	0.00298933	3.40661e-05	0.0023165	COL1A1; COL18A1; COL15A1; COL1A2
R-HSA-1474290	Collagen formation	5	104	0.0070657	6.96127e-05	0.00375909	COL1A1; COL18A1; COL15A1; ADAMTS2; COL1A2
R-HSA-2022090	Assembly of collagen fibrils and other multimeric structures	4	67	0.00455194	0.000170818	0.00744841	COL1A1; COL18A1; COL15A1; COL1A2
R-HSA-1442490	Collagen degradation	4	69	0.00468782	0.000190985	0.00744841	COL1A1; COL18A1; COL15A1; COL1A2
R-HSA-3000178	ECM proteoglycans	4	79	0.00536721	0.000318394	0.0108254	COL1A1; VCAN; COL1A2; SERPINE1
R-HSA-216083	Integrin cell surface interactions	4	87	0.00591073	0.000457115	0.0137134	COL1A1; COL18A1; COL1A2; PECAM1
R-HSA-430116	GP1b-IX-V activation signalling	2	12	0.000815273	0.00114002	0.0307805	COL1A1; COL1A2
R-HSA-76009	Platelet Aggregation (Plug Formation)	3	53	0.00360079	0.00137048	0.0312552	COL1A1; APBB1IP; COL1A2
R-HSA-3781865	Diseases of glycosylation	5	202	0.0137238	0.00142069	0.0312552	VCAN; ADAMTS2; SERPINE2; OGN; BAALC
R-HSA-2214320	Anchoring fibril formation	2	15	0.00101909	0.00176735	0.0371143	COL1A1; COL1A2
R-HSA-75892	Platelet Adhesion to exposed collagen	2	16	0.00108703	0.00200559	0.0381063	COL1A1; COL1A2
R-HSA-1474228	Degradation of the extracellular matrix	4	148	0.010055	0.00318488	0.0573279	COL1A1; COL18A1; COL15A1; COL1A2
R-HSA-2243919	Crosslinking of collagen fibrils	2	24	0.00163055	0.00441926	0.0751274	COL1A1; COL1A2
R-HSA-170834	Signaling by TGF-beta Receptor Complex	3	85	0.00577485	0.00515635	0.0825016	SERPINE1; EMB
R-HSA-3000170	Syndecan interactions	2	29	0.00197024	0.00636885	0.0955328	COL1A1; COL1A2
R-HSA-76002	Platelet activation, signaling and aggregation	5	296	0.0201101	0.0071842	0.100027	COL1A1; APBB1IP; COL1A2; SERPINE1; PECAM1
R-HSA-8874081	MET activates PTK2 signaling	2	32	0.00217406	0.00769435	0.100027	COL1A1; COL1A2
R-HSA-8940973	RUNX2 regulates osteoblast differentiation	2	34	0.00230994	0.0086411	0.103317	COL1A1
R-HSA-5668599	RHO GTPases Activate NADPH Oxidases	2	38	0.0025817	0.0106822	0.103317	CYBB
R-HSA-2129379	Molecules associated with elastic fibres	2	38	0.0025817	0.0106822	0.103317	FBLN5
R-HSA-2173796	SMAD2/SMAD3:SMAD4 heterotrimer regulates transcription	2	39	0.00264964	0.0112226	0.103317	SERPINE1
R-HSA-9006936	Signaling by TGFB family members	3	114	0.00774509	0.0114488	0.103317	SERPINE1; EMB
R-HSA-6785807	Interleukin-4 and Interleukin-13 signaling	4	216	0.0146749	0.0117842	0.103317	COL1A2; FAN1
R-HSA-205017	NFG and proNGF binds to p75NTR	1	3	0.000203818	0.0121559	0.103317	NGF
R-HSA-4793952	Defective MGAT2 causes MGAT2-CDG (CDG-2a)	1	3	0.000203818	0.0121559	0.103317	SERPINE2
R-HSA-4085023	Defective GFPT1 causes CMSTA1	1	3	0.000203818	0.0121559	0.103317	BAALC
R-HSA-1368108	BMAL1:CLOCK,NPAS2 activates circadian gene expression	2	42	0.00285345	0.0129146	0.103317	SERPINE1
R-HSA-114604	GPVI-mediated activation cascade	2	43	0.00292139	0.0135018	0.107322	COL1A1; COL1A2
R-HSA-8941326	RUNX2 regulates bone development	2	43	0.00292139	0.0135018	0.107322	COL1A1
R-HSA-8875878	MET promotes cell motility	2	45	0.00305727	0.0147105	0.107322	COL1A1; COL1A2
R-HSA-1566948	Elastic fibre formation	2	46	0.00312521	0.0153317	0.107322	FBLN5
R-HSA-3000480	Scavenging by Class A Receptors	2	48	0.00326109	0.0166076	0.116253	COL1A1; COL1A2
R-HSA-9036866	Expression and Processing of Neurotrophins	1	5	0.000339697	0.0201789	0.120832	NGF
R-HSA-167060	NGF processing	1	5	0.000339697	0.0201789	0.120832	NGF
R-HSA-187042	TRKA activation by NGF	1	5	0.000339697	0.0201789	0.120832	NGF
R-HSA-167021	PLC-gamma1 signalling	1	5	0.000339697	0.0201789	0.120832	NGF
R-HSA-198745	Signalling to STAT3	1	5	0.000339697	0.0201789	0.120832	NGF
R-HSA-209563	Axonal growth stimulation	1	5	0.000339697	0.0201789	0.120832	NGF
R-HSA-3560782	Diseases associated with glycosaminoglycan metabolism	2	55	0.00373667	0.0214131	0.120832	VCAN; OGN
R-HSA-2173793	Transcriptional activity of SMAD2/SMAD3:SMAD4 heterotrimer	2	55	0.00373667	0.0214131	0.120832	SERPINE1
R-HSA-205025	NADE modulates death signalling	1	6	0.000407636	0.0241664	0.120832	NGF
R-HSA-193670	p75NTR negatively regulates cell cycle via SC1	1	6	0.000407636	0.0241664	0.120832	NGF
R-HSA-5668914	Diseases of metabolism	5	408	0.0277193	0.0253623	0.126812	VCAN; ADAMTS2; SERPINE2; OGN; BAALC
R-HSA-3000171	Non-integrin membrane-ECM interactions	2	61	0.0041443	0.0259347	0.129674	COL1A1; COL1A2
R-HSA-187706	Signalling to p38 via RIT and RIN	1	8	0.000543515	0.0320935	0.144133	NGF
R-HSA-193681	Ceramide signalling	1	8	0.000543515	0.0320935	0.144133	NGF
R-HSA-3656244	Defective B4GALT1 causes B4GALT1-CDG (CDG-2d)	1	9	0.000611455	0.0360333	0.144133	OGN
R-HSA-3656225	Defective CHST6 causes MCDC1	1	9	0.000611455	0.0360333	0.144133	OGN
R-HSA-3656243	Defective ST3GAL3 causes MCT12 and EIEE15	1	9	0.000611455	0.0360333	0.144133	OGN
R-HSA-3595174	Defective CHST14 causes EDS, musculocontractural type	1	9	0.000611455	0.0360333	0.144133	VCAN
R-HSA-3595172	Defective CHST3 causes SEDCJD	1	9	0.000611455	0.0360333	0.144133	VCAN
R-HSA-3595177	Defective CHSY1 causes TPBS	1	10	0.000679394	0.0399573	0.159829	VCAN
R-HSA-187015	Activation of TRKA receptors	1	10	0.000679394	0.0399573	0.159829	NGF
R-HSA-170984	ARMS-mediated activation	1	12	0.000815273	0.0477582	0.171225	NGF
R-HSA-433692	Proton-coupled monocarboxylate transport	1	12	0.000815273	0.0477582	0.171225	EMB
R-HSA-450520	HuR (ELAVL1) binds and stabilizes mRNA	1	12	0.000815273	0.0477582	0.171225	EMB
R-HSA-193697	p75NTR regulates axonogenesis	1	12	0.000815273	0.0477582	0.171225	NGF
R-HSA-6806834	Signaling by MET	2	88	0.00597867	0.0503548	0.171225	COL1A1; COL1A2
R-HSA-109582	Hemostasis	7	831	0.0564576	0.0516042	0.171225	COL1A1; APBB1IP; COL1A2; SERPINE2; PLAU; SERPINE1; PECAM1
R-HSA-2022923	Dermatan sulfate biosynthesis	1	13	0.000883212	0.0516353	0.171225	VCAN
R-HSA-198203	PI3K/AKT activation	1	13	0.000883212	0.0516353	0.171225	NGF
R-HSA-1236973	Cross-presentation of particulate exogenous antigens (phagosomes)	1	13	0.000883212	0.0516353	0.171225	CYBB
R-HSA-210990	PECAM1 interactions	1	14	0.000951152	0.0554968	0.171225	PECAM1
R-HSA-209560	NF-kB is activated and signals survival	1	15	0.00101909	0.0593429	0.171225	NGF
R-HSA-209543	p75NTR recruits signalling complexes	1	16	0.00108703	0.0631736	0.171225	NGF
R-HSA-2691230	Signaling by NOTCH1 HD Domain Mutants in Cancer	1	16	0.00108703	0.0631736	0.171225	NEURL1B
R-HSA-2691232	Constitutive Signaling by NOTCH1 HD Domain Mutants	1	16	0.00108703	0.0631736	0.171225	NEURL1B
R-HSA-1247673	Erythrocytes take up oxygen and release carbon dioxide	1	16	0.00108703	0.0631736	0.171225	AQP1
R-HSA-170968	Frs2-mediated activation	1	17	0.00115497	0.066989	0.171225	NGF
R-HSA-400253	Circadian Clock	2	104	0.0070657	0.0675142	0.171225	SERPINE1
R-HSA-177504	Retrograde neurotrophin signalling	1	18	0.00122291	0.070789	0.171225	NGF
R-HSA-205043	NRIF signals cell death from the nucleus	1	18	0.00122291	0.070789	0.171225	NGF
R-HSA-8957275	Post-translational protein phosphorylation	2	109	0.00740539	0.073224	0.171225	VCAN; IGFBP4
R-HSA-193639	p75NTR signals via NF-kB	1	19	0.00129085	0.0745739	0.171225	NGF
R-HSA-354194	GRB2:SOS provides linkage to MAPK signaling for Integrins	1	20	0.00135879	0.0783435	0.171225	APBB1IP
R-HSA-169893	Prolonged ERK activation events	1	20	0.00135879	0.0783435	0.171225	NGF
R-HSA-3560783	Defective B4GALT7 causes EDS, progeroid type	1	21	0.00142673	0.0820981	0.171225	VCAN
R-HSA-4420332	Defective B3GALT6 causes EDSP2 and SEMDJL1	1	21	0.00142673	0.0820981	0.171225	VCAN
R-HSA-432047	Passive transport by Aquaporins	1	21	0.00142673	0.0820981	0.171225	AQP1
R-HSA-372708	p130Cas linkage to MAPK signaling for integrins	1	22	0.00149467	0.0858376	0.171225	APBB1IP
R-HSA-3560801	Defective B3GAT3 causes JDSSDHD	1	22	0.00149467	0.0858376	0.171225	VCAN
R-HSA-2022857	Keratan sulfate degradation	1	22	0.00149467	0.0858376	0.171225	OGN
R-HSA-202733	Cell surface interactions at the vascular wall	3	258	0.0175284	0.0884203	0.171225	COL1A1; COL1A2; PECAM1
R-HSA-432142	Platelet sensitization by LDL	1	23	0.00156261	0.0895622	0.171225	PECAM1
R-HSA-1480926	O2/CO2 exchange in erythrocytes	1	23	0.00156261	0.0895622	0.171225	AQP1
R-HSA-1237044	Erythrocytes take up carbon dioxide and release oxygen	1	23	0.00156261	0.0895622	0.171225	AQP1
R-HSA-2979096	NOTCH2 Activation and Transmission of Signal to the Nucleus	1	23	0.00156261	0.0895622	0.171225	NEURL1B
R-HSA-381426	Regulation of Insulin-like Growth Factor (IGF) transport and uptake by Insulin-like Growth Factor Binding Proteins (IGFBPs)	2	127	0.0086283	0.0949683	0.171225	VCAN; IGFBP4
R-HSA-2022870	Chondroitin sulfate biosynthesis	1	25	0.00169848	0.0969666	0.171225	VCAN
R-HSA-167044	Signalling to RAS	1	26	0.00176642	0.100647	0.171225	NGF
R-HSA-114608	Platelet degranulation	2	137	0.0093077	0.107757	0.171225	SERPINE1; PECAM1
R-HSA-975578	Reactions specific to the complex N-glycan synthesis pathway	1	28	0.0019023	0.107962	0.171225	SERPINE2
R-HSA-2173788	Downregulation of TGF-beta receptor signaling	1	28	0.0019023	0.107962	0.171225	EMB
R-HSA-9013507	NOTCH3 Activation and Transmission of Signal to the Nucleus	1	28	0.0019023	0.107962	0.171225	NEURL1B
R-HSA-2024101	CS/DS degradation	1	29	0.00197024	0.111598	0.171225	VCAN
R-HSA-446210	Synthesis of UDP-N-acetyl-glucosamine	1	29	0.00197024	0.111598	0.171225	BAALC
R-HSA-9634638	Estrogen-dependent nuclear events downstream of ESR-membrane signaling	1	29	0.00197024	0.111598	0.171225	EMB
R-HSA-76005	Response to elevated platelet cytosolic Ca2+	2	144	0.00978327	0.11697	0.171225	SERPINE1; PECAM1
R-HSA-1971475	A tetrasaccharide linker sequence is required for GAG synthesis	1	31	0.00210612	0.118826	0.171225	VCAN
R-HSA-3000157	Laminin interactions	1	31	0.00210612	0.118826	0.171225	COL18A1
R-HSA-8878166	Transcriptional regulation by RUNX2	2	147	0.00998709	0.120978	0.171225	COL1A1
R-HSA-2122948	Activated NOTCH1 Transmits Signal to the Nucleus	1	32	0.00217406	0.122419	0.171225	NEURL1B
R-HSA-69273	Cyclin A/B1/B2 associated events during G2/M transition	1	32	0.00217406	0.122419	0.171225	EMB
R-HSA-140837	Intrinsic Pathway of Fibrin Clot Formation	1	33	0.002242	0.125997	0.171225	SERPINE2
R-HSA-193807	Synthesis of bile acids and bile salts via 27-hydroxycholesterol	1	34	0.00230994	0.12956	0.171225	AKR1C2
R-HSA-6798695	Neutrophil degranulation	4	480	0.0326109	0.132049	0.171225	TNFAIP6; PLAU; PECAM1; CYBB
R-HSA-1592389	Activation of Matrix Metalloproteinases	1	35	0.00237788	0.13311	0.171225	COL18A1
R-HSA-2173789	TGF-beta receptor signaling activates SMADs	1	36	0.00244582	0.136645	0.171225	EMB
R-HSA-2022854	Keratan sulfate biosynthesis	1	37	0.00251376	0.140166	0.171225	OGN
R-HSA-1980145	Signaling by NOTCH2	1	38	0.0025817	0.143672	0.171225	NEURL1B
R-HSA-5083635	Defective B3GALTL causes Peters-plus syndrome (PpS)	1	39	0.00264964	0.147165	0.171225	ADAMTS2
R-HSA-354192	Integrin signaling	1	39	0.00264964	0.147165	0.171225	APBB1IP
R-HSA-3781860	Diseases associated with N-glycosylation of proteins	1	39	0.00264964	0.147165	0.171225	SERPINE2
R-HSA-2173782	Binding and Uptake of Ligands by Scavenger Receptors	2	167	0.0113459	0.148508	0.171225	COL1A1; COL1A2
R-HSA-195258	RHO GTPase Effectors	3	328	0.0222841	0.149726	0.171225	CYBB; EMB
R-HSA-5173214	O-glycosylation of TSR domain-containing proteins	1	41	0.00278552	0.154108	0.171225	ADAMTS2
R-HSA-9694548	Maturation of spike protein	1	41	0.00278552	0.154108	0.171225	SERPINE2
R-HSA-190861	Gap junction assembly	1	41	0.00278552	0.154108	0.171225	PLK4
R-HSA-187687	Signalling to ERKs	1	42	0.00285345	0.157559	0.171225	NGF
R-HSA-6783310	Fanconi Anemia Pathway	1	42	0.00285345	0.157559	0.171225	FAN1
R-HSA-140875	Common Pathway of Fibrin Clot Formation	1	43	0.00292139	0.160996	0.171225	SERPINE2
R-HSA-193775	Synthesis of bile acids and bile salts via 24-hydroxycholesterol	1	43	0.00292139	0.160996	0.171225	AKR1C2
R-HSA-165054	Rev-mediated nuclear export of HIV RNA	1	44	0.00298933	0.16442	0.171225	EMB
R-HSA-3769402	Deactivation of the beta-catenin transactivating complex	1	44	0.00298933	0.16442	0.171225	EMB
R-HSA-5609975	Diseases associated with glycosylation precursor biosynthesis	1	44	0.00298933	0.16442	0.171225	BAALC
R-HSA-1630316	Glycosaminoglycan metabolism	2	182	0.012365	0.169917	0.171225	VCAN; OGN
R-HSA-177243	Interactions of Rev with host cellular proteins	1	46	0.00312521	0.171225	0.171225	EMB
R-HSA-975576	N-glycan antennae elongation in the medial/trans-Golgi	1	46	0.00312521	0.171225	0.171225	SERPINE2
R-HSA-9656223	Signaling by RAF1 mutants	1	49	0.00332903	0.181331	0.181331	APBB1IP
R-HSA-6802948	Signaling by high-kinase activity BRAF mutants	1	52	0.00353285	0.191315	0.191315	APBB1IP
R-HSA-1638074	Keratan sulfate/keratin metabolism	1	52	0.00353285	0.191315	0.191315	OGN
R-HSA-432040	Vasopressin regulates renal water homeostasis via Aquaporins	1	52	0.00353285	0.191315	0.191315	AQP1
R-HSA-190828	Gap junction trafficking	1	52	0.00353285	0.191315	0.191315	PLK4
R-HSA-168333	NEP/NS2 Interacts with the Cellular Export Machinery	1	53	0.00360079	0.194617	0.194617	EMB
R-HSA-9649948	Signaling downstream of RAS mutants	1	54	0.00366873	0.197905	0.197905	APBB1IP
R-HSA-6802946	Signaling by moderate kinase activity BRAF mutants	1	54	0.00366873	0.197905	0.197905	APBB1IP
R-HSA-6802949	Signaling by RAS mutants	1	54	0.00366873	0.197905	0.197905	APBB1IP
R-HSA-168274	Export of Viral Ribonucleoproteins from Nucleus	1	54	0.00366873	0.197905	0.197905	EMB
R-HSA-6802955	Paradoxical activation of RAF signaling by kinase inactive BRAF	1	55	0.00373667	0.20118	0.20118	APBB1IP
R-HSA-157858	Gap junction trafficking and regulation	1	56	0.00380461	0.204442	0.204442	PLK4
R-HSA-68877	Mitotic Prometaphase	2	211	0.0143352	0.212583	0.212583	PLK4; EMB
R-HSA-69275	G2/M Transition	2	212	0.0144032	0.214076	0.214076	PLK4; EMB
R-HSA-453274	Mitotic G2-G2/M phases	2	214	0.014539	0.217065	0.217065	PLK4; EMB
R-HSA-140877	Formation of Fibrin Clot (Clotting Cascade)	1	61	0.0041443	0.220556	0.220556	SERPINE2
R-HSA-193648	NRAGE signals death through JNK	1	63	0.00428018	0.226912	0.226912	NGF
R-HSA-9012852	Signaling by NOTCH3	1	63	0.00428018	0.226912	0.226912	NEURL1B
R-HSA-3299685	Detoxification of Reactive Oxygen Species	1	65	0.00441606	0.233216	0.233216	CYBB
R-HSA-5674135	MAP2K and MAPK activation	1	66	0.004484	0.236349	0.236349	APBB1IP
R-HSA-445717	Aquaporin-mediated transport	1	68	0.00461988	0.242578	0.242578	AQP1
R-HSA-2644603	Signaling by NOTCH1 in Cancer	1	68	0.00461988	0.242578	0.242578	NEURL1B
R-HSA-2644602	Signaling by NOTCH1 PEST Domain Mutants in Cancer	1	68	0.00461988	0.242578	0.242578	NEURL1B
R-HSA-2644606	Constitutive Signaling by NOTCH1 PEST Domain Mutants	1	68	0.00461988	0.242578	0.242578	NEURL1B
R-HSA-2894862	Constitutive Signaling by NOTCH1 HD+PEST Domain Mutants	1	68	0.00461988	0.242578	0.242578	NEURL1B
R-HSA-2894858	Signaling by NOTCH1 HD+PEST Domain Mutants in Cancer	1	68	0.00461988	0.242578	0.242578	NEURL1B
R-HSA-380284	Loss of proteins required for interphase microtubule organization from the centrosome	1	71	0.0048237	0.251828	0.251828	PLK4
R-HSA-380259	Loss of Nlp from mitotic centrosomes	1	71	0.0048237	0.251828	0.251828	PLK4
R-HSA-9006934	Signaling by Receptor Tyrosine Kinases	4	629	0.0427339	0.254073	0.254073	COL1A1; COL1A2; CYBB; NGF
R-HSA-6802952	Signaling by BRAF and RAF fusions	1	73	0.00495958	0.257932	0.257932	APBB1IP
R-HSA-1793185	Chondroitin sulfate/dermatan sulfate metabolism	1	73	0.00495958	0.257932	0.257932	VCAN
R-HSA-8854518	AURKA Activation by TPX2	1	74	0.00502752	0.260966	0.260966	PLK4
R-HSA-193368	Synthesis of bile acids and bile salts via 7alpha-hydroxycholesterol	1	76	0.00516339	0.266998	0.266998	AKR1C2
R-HSA-449147	Signaling by Interleukins	4	647	0.0439568	0.270315	0.270315	COL1A2; FAN1
R-HSA-3906995	Diseases associated with O-glycosylation of proteins	1	78	0.00529927	0.27298	0.27298	ADAMTS2
R-HSA-204998	Cell death signalling via NRAGE, NRIF and NADE	1	80	0.00543515	0.278915	0.278915	NGF
R-HSA-380270	Recruitment of mitotic centrosome proteins and complexes	1	81	0.00550309	0.281865	0.281865	PLK4
R-HSA-1222556	ROS and RNS production in phagocytes	1	82	0.00557103	0.284802	0.284802	CYBB
R-HSA-380287	Centrosome maturation	1	83	0.00563897	0.287728	0.287728	PLK4
R-HSA-194315	Signaling by Rho GTPases	3	459	0.0311842	0.287892	0.287892	CYBB; EMB
R-HSA-1980143	Signaling by NOTCH1	1	84	0.00570691	0.290642	0.290642	NEURL1B
R-HSA-1638091	Heparan sulfate/heparin (HS-GAG) metabolism	1	88	0.00597867	0.302182	0.302182	VCAN
R-HSA-9694635	Translation of structural proteins	1	90	0.00611455	0.307882	0.307882	SERPINE2
R-HSA-2565942	Regulation of PLK1 Activity at G2/M Transition	1	92	0.00625042	0.313537	0.313537	PLK4
R-HSA-450531	Regulation of mRNA stability by proteins that bind AU-rich elements	1	93	0.00631836	0.316347	0.316347	EMB
R-HSA-141424	Amplification of signal from the kinetochores	1	94	0.0063863	0.319146	0.319146	EMB
R-HSA-141444	Amplification of signal from unattached kinetochores via a MAD2 inhibitory signal	1	94	0.0063863	0.319146	0.319146	EMB
R-HSA-381038	XBP1(S) activates chaperone genes	1	95	0.00645424	0.321933	0.321933	BAALC
R-HSA-380320	Recruitment of NuMA to mitotic centrosomes	1	97	0.00659012	0.327475	0.327475	PLK4
R-HSA-5620912	Anchoring of the basal body to the plasma membrane	1	99	0.006726	0.332972	0.332972	PLK4
R-HSA-6802957	Oncogenic MAPK signaling	1	101	0.00686188	0.338425	0.338425	APBB1IP
R-HSA-381070	IRE1alpha activates chaperones	1	101	0.00686188	0.338425	0.338425	BAALC
R-HSA-5687128	MAPK6/MAPK4 signaling	1	106	0.00720158	0.351866	0.351866	EMB
R-HSA-193704	p75 NTR receptor-mediated signalling	1	109	0.00740539	0.359802	0.359802	NGF
R-HSA-9009391	Extra-nuclear estrogen signaling	1	110	0.00747333	0.362425	0.362425	EMB
R-HSA-69618	Mitotic Spindle Checkpoint	1	111	0.00754127	0.365039	0.365039	EMB
R-HSA-192105	Synthesis of bile acids and bile salts	1	111	0.00754127	0.365039	0.365039	AKR1C2
R-HSA-198933	Immunoregulatory interactions between a Lymphoid and a non-Lymphoid cell	2	317	0.0215368	0.371537	0.371537	COL1A1; COL1A2
R-HSA-163125	Post-translational modification: synthesis of GPI-anchored proteins	1	115	0.00781303	0.375387	0.375387	THY1
R-HSA-8856825	Cargo recognition for clathrin-mediated endocytosis	1	116	0.00788097	0.377948	0.377948	SGIP1
R-HSA-9648025	EML4 and NUDC in mitotic spindle formation	1	121	0.00822067	0.390599	0.390599	EMB
R-HSA-194068	Bile acid and bile salt metabolism	1	121	0.00822067	0.390599	0.390599	AKR1C2
R-HSA-418346	Platelet homeostasis	1	123	0.00835655	0.395588	0.395588	PECAM1
R-HSA-373760	L1CAM interactions	1	130	0.00883212	0.412736	0.412736	GAP43
R-HSA-446219	Synthesis of substrates in N-glycan biosythesis	1	131	0.00890006	0.415147	0.415147	BAALC
R-HSA-5173105	O-linked glycosylation	1	132	0.008968	0.417547	0.417547	ADAMTS2
R-HSA-4420097	VEGFA-VEGFR2 Pathway	1	133	0.00903594	0.419938	0.419938	CYBB
R-HSA-2500257	Resolution of Sister Chromatid Cohesion	1	134	0.00910388	0.42232	0.42232	EMB
R-HSA-5653656	Vesicle-mediated transport	4	825	0.05605	0.435812	0.435812	COL1A1; PLK4; COL1A2; SGIP1
R-HSA-187037	Signaling by NTRK1 (TRKA)	1	143	0.00971533	0.443323	0.443323	NGF
R-HSA-194138	Signaling by VEGF	1	144	0.00978327	0.44561	0.44561	CYBB
R-HSA-9694516	SARS-CoV-2 Infection	1	144	0.00978327	0.44561	0.44561	SERPINE2
R-HSA-5663220	RHO GTPases Activate Formins	1	149	0.010123	0.456906	0.456906	EMB
R-HSA-162909	Host Interactions of HIV factors	1	150	0.0101909	0.459138	0.459138	EMB
R-HSA-381119	Unfolded Protein Response (UPR)	1	155	0.0105306	0.470163	0.470163	BAALC
R-HSA-73887	Death Receptor Signalling	1	158	0.0107344	0.476672	0.476672	NGF
R-HSA-446193	Biosynthesis of the N-glycan precursor (dolichol lipid-linked oligosaccharide, LLO) and transfer to a nascent protein	1	159	0.0108024	0.478824	0.478824	BAALC
R-HSA-8856828	Clathrin-mediated endocytosis	1	162	0.0110062	0.485228	0.485228	SGIP1
R-HSA-162599	Late Phase of HIV Life Cycle	1	165	0.01121	0.491555	0.491555	EMB
R-HSA-425366	Transport of bile salts and organic acids, metal ions and amine compounds	1	165	0.01121	0.491555	0.491555	EMB
R-HSA-5683057	MAPK family signaling cascades	2	403	0.0273796	0.49161	0.49161	APBB1IP; EMB
R-HSA-166520	Signaling by NTRKs	1	166	0.0112779	0.493647	0.493647	NGF
R-HSA-68886	M Phase	2	416	0.0282628	0.508542	0.508542	PLK4; EMB
R-HSA-446203	Asparagine N-linked glycosylation	2	421	0.0286025	0.514959	0.514959	SERPINE2; BAALC
R-HSA-162587	HIV Life Cycle	1	182	0.012365	0.525988	0.525988	EMB
R-HSA-1236975	Antigen processing-Cross presentation	1	187	0.0127047	0.535672	0.535672	CYBB
R-HSA-2467813	Separation of Sister Chromatids	1	195	0.0132482	0.550762	0.550762	EMB
R-HSA-71387	Metabolism of carbohydrates	2	456	0.0309804	0.558351	0.558351	VCAN; OGN
R-HSA-168255	Influenza Infection	1	200	0.0135879	0.559948	0.559948	EMB
R-HSA-5617833	Cilium Assembly	1	208	0.0141314	0.574262	0.574262	PLK4
R-HSA-201681	TCF dependent signaling in response to WNT	1	216	0.0146749	0.588118	0.588118	EMB
R-HSA-948021	Transport to the Golgi and subsequent modification	1	219	0.0148787	0.593199	0.593199	SERPINE2
R-HSA-5663202	Diseases of signal transduction by growth factor receptors and second messengers	2	501	0.0340376	0.610092	0.610092	APBB1IP; NEURL1B
R-HSA-68882	Mitotic Anaphase	1	249	0.0169169	0.640736	0.640736	EMB
R-HSA-2555396	Mitotic Metaphase and Anaphase	1	250	0.0169848	0.642223	0.642223	EMB
R-HSA-1280215	Cytokine Signaling in Immune system	5	1332	0.0904953	0.642242	0.642242	APBB1IP; COL1A2; FAN1
R-HSA-597592	Post-translational protein modification	6	1594	0.108295	0.643197	0.643197	VCAN; ADAMTS2; SERPINE2; IGFBP4; BAALC; THY1
R-HSA-8939211	ESR-mediated signaling	1	256	0.0173925	0.651017	0.651017	EMB
R-HSA-157118	Signaling by NOTCH	1	258	0.0175284	0.6539	0.6539	NEURL1B
R-HSA-162906	HIV Infection	1	267	0.0181398	0.66659	0.66659	EMB
R-HSA-69620	Cell Cycle Checkpoints	1	280	0.019023	0.684115	0.684115	EMB
R-HSA-69278	Cell Cycle, Mitotic	2	596	0.0404919	0.704236	0.704236	PLK4; EMB
R-HSA-8957322	Metabolism of steroids	1	323	0.0219444	0.735874	0.735874	AKR1C2
R-HSA-9679506	SARS-CoV Infections	1	328	0.0222841	0.741322	0.741322	SERPINE2
R-HSA-195721	Signaling by WNT	1	332	0.0225559	0.7456	0.7456	EMB
R-HSA-1852241	Organelle biogenesis and maintenance	1	335	0.0227597	0.748764	0.748764	PLK4
R-HSA-5673001	RAF/MAP kinase cascade	1	345	0.0234391	0.759032	0.759032	APBB1IP
R-HSA-199991	Membrane Trafficking	2	666	0.0452476	0.761123	0.761123	PLK4; SGIP1
R-HSA-5684996	MAPK1/MAPK3 signaling	1	352	0.0239147	0.765972	0.765972	APBB1IP
R-HSA-168256	Immune System	10	2895	0.196685	0.767989	0.767989	COL1A1; APBB1IP; COL1A2; TNFAIP6; PLAU; PECAM1; CYBB; FAN1
R-HSA-73894	DNA Repair	1	368	0.0250017	0.781107	0.781107	FAN1
R-HSA-9607240	FLT3 Signaling	1	372	0.0252735	0.784738	0.784738	APBB1IP
R-HSA-1280218	Adaptive Immune System	3	1003	0.0681432	0.784845	0.784845	COL1A1; COL1A2; CYBB
R-HSA-9006931	Signaling by Nuclear Receptors	1	385	0.0261567	0.796134	0.796134	EMB
R-HSA-168249	Innate Immune System	4	1331	0.0904273	0.803073	0.803073	TNFAIP6; PLAU; PECAM1; CYBB
R-HSA-1640170	Cell Cycle	2	734	0.0498675	0.807246	0.807246	PLK4; EMB
R-HSA-425407	SLC-mediated transmembrane transport	1	418	0.0283987	0.822464	0.822464	EMB
R-HSA-1643685	Disease	8	2512	0.170664	0.825597	0.825597	APBB1IP; NEURL1B; VCAN; ADAMTS2; SERPINE2; OGN; BAALC; EMB
R-HSA-983169	Class I MHC mediated antigen processing & presentation	1	465	0.0315918	0.854284	0.854284	CYBB
R-HSA-212436	Generic Transcription Pathway	4	1554	0.105578	0.889827	0.889827	COL1A1; SERPINE1
R-HSA-382551	Transport of small molecules	2	967	0.0656974	0.91152	0.91152	EMB; AQP1
R-HSA-422475	Axon guidance	1	586	0.0398125	0.91263	0.91263	GAP43
R-HSA-162582	Signal Transduction	10	3421	0.232421	0.917407	0.917407	COL1A1; APBB1IP; NEURL1B; COL1A2; SERPINE1; CYBB; EMB; NGF
R-HSA-9675108	Nervous system development	1	622	0.0422583	0.925027	0.925027	GAP43
R-HSA-73857	RNA Polymerase II Transcription	4	1693	0.115021	0.92549	0.92549	COL1A1; SERPINE1
R-HSA-392499	Metabolism of proteins	6	2355	0.159997	0.933456	0.933456	VCAN; ADAMTS2; SERPINE2; IGFBP4; BAALC; THY1
R-HSA-2262752	Cellular responses to stress	1	700	0.0475576	0.946257	0.946257	CYBB
R-HSA-8953897	Cellular responses to external stimuli	1	718	0.0487805	0.950244	0.950244	CYBB
R-HSA-74160	Gene expression (Transcription)	4	1851	0.125756	0.953384	0.953384	COL1A1; SERPINE1
R-HSA-8953854	Metabolism of RNA	1	782	0.0531286	0.962203	0.962203	EMB
R-HSA-5663205	Infectious disease	2	1468	0.099735	0.986013	0.986013	SERPINE2; EMB
R-HSA-1266738	Developmental Biology	1	1243	0.0844487	0.994977	0.994977	GAP43
R-HSA-556833	Metabolism of lipids	1	1451	0.0985801	0.998025	0.998025	AKR1C2
R-HSA-1430728	Metabolism	3	3658	0.248522	0.999992	0.999992	VCAN; OGN; AKR1C2
