# Supplementary material for: Males and Females Have Distinct Molecular Events in the Articular Cartilage during Knee Osteoarthritis
Source: Int J Mol Sci. 2021 Jul 23;22(15):7876. doi: 10.3390/ijms22157876 (PMC8346087; doi:10.3390/ijms22157876)
Supplement: Supplementary file 1 [file ijms-22-07876-s001.zip › Supplemental table 13.xlsx]

## Sheet: Sheet1
Supplemental Table 13. The age and the OA score information of the samples.
Sample	Title	Age	Sex	OA Grade
GSM3130554	normal_06	27	F	1
GSM3130531	Normal_Cart_2_2	35	F	1
GSM3130551	normal_03	39	F	1
GSM3130552	normal_04	52	F	1
GSM3130532	Normal_Cart_3_3	57	F	1
GSM3130559	OA_01	52	F	4
GSM3130560	OA_02	57	F	4
GSM3130561	OA_03	57	F	4
GSM3130542	OA_Cart_4_10	62	F	4
GSM3130565	OA_07	62	F	4
GSM3130545	OA_Cart_7_2	68	F	4
GSM3130543	OA_Cart_5_5	69	F	4
GSM3130566	OA_08	69	F	4
GSM3130567	OA_09	71	F	4
GSM3130568	OA_10	71	F	4
GSM3130539	OA_Cart_1_7	75	F	4
GSM3130541	OA_Cart_3_9	82	F	4
GSM3130534	Normal_Cart_5_5	18	M	1
GSM3130557	normal_09	18	M	1
GSM3130536	Normal_Cart_7_3	20	M	1
GSM3130533	Normal_Cart_4_4	26	M	1
GSM3130535	Normal_Cart_6_6	28	M	1
GSM3130550	normal_02	31	M	1
GSM3130555	normal_07	33	M	1
GSM3130537	Normal_Cart_9_7	34	M	1
GSM3130553	normal_05	34	M	1
GSM3130538	Normal_Cart_10_8	44	M	1
GSM3130558	normal_10	46	M	1
GSM3130556	normal_08	56	M	1
GSM3130549	normal_01	61	M	1
GSM3130563	OA_05	51	M	4
GSM3130562	OA_04	60	M	4
GSM3130546	OA_Cart_8_5	66	M	4
GSM3130547	OA_Cart_9_6	66	M	4
GSM3130564	OA_06	67	M	4
GSM3130548	OA_Cart_10_9	68	M	4
GSM3130544	OA_Cart_6_1	70	M	4
GSM3130540	OA_Cart_2_8	71	M	4
