# Supplementary material for: Males and Females Have Distinct Molecular Events in the Articular Cartilage during Knee Osteoarthritis
Source: Int J Mol Sci. 2021 Jul 23;22(15):7876. doi: 10.3390/ijms22157876 (PMC8346087; doi:10.3390/ijms22157876)
Supplement: Supplementary file 1 [file ijms-22-07876-s001.zip › Supplemental table 2.xlsx]

## Sheet: not_found
Supplemental Table S2. The list of DEGs between male and female healthy cartilage that were not matched in the Reactome knowledgebase.
Not found
CDKL2
EIF1AY
FGF13-AS1
TSIX
LMF1-AS1
TXLNGY
ZFY
PDLIM1
HPDL
MIR4435-2HG
EPYC
PRKY
TTTY14
TMSB4Y
TTTY15
TBL1Y
TTTY10
XIST
MIR6069
MXRA5
FIRRE
LINC01347
