# Supplementary material for: Males and Females Have Distinct Molecular Events in the Articular Cartilage during Knee Osteoarthritis
Source: Int J Mol Sci. 2021 Jul 23;22(15):7876. doi: 10.3390/ijms22157876 (PMC8346087; doi:10.3390/ijms22157876)
Supplement: Supplementary file 1 [file ijms-22-07876-s001.zip › Supplemental table 3.xlsx]

## Sheet: result
Supplemental Table S3. The pathway enrichment result of male-vs-female DEGs in healthy cartilage against the Reactome knowledgebase. The pathways with a p-value less than 0.05 are highlighted in blue. None of the pathways has an FDR less than 0.05.
Pathway identifier	Pathway name	#Entities found	#Entities total	Entities ratio	Entities p-Value	Entities FDR	Submitted entities found
R-HSA-3214842	HDMs demethylate histones	2	31	0.00210584	0.0029642	0.246038	KDM5D;UTY
R-HSA-76009	Platelet Aggregation (Plug Formation)	2	53	0.0036003	0.00836104	0.246038	APBB1IP;COL1A2
R-HSA-9673163	Oleoyl-phe metabolism	1	5	0.000339651	0.012826	0.246038	PM20D1
R-HSA-430116	GP1b-IX-V activation signalling	1	12	0.000815162	0.0305136	0.246038	COL1A2
R-HSA-2214320	Anchoring fibril formation	1	15	0.00101895	0.0379991	0.246038	COL1A2
R-HSA-75892	Platelet Adhesion to exposed collagen	1	16	0.00108688	0.0404818	0.246038	COL1A2
R-HSA-1247673	Erythrocytes take up oxygen and release carbon dioxide	1	16	0.00108688	0.0404818	0.246038	AQP1
R-HSA-381426	Regulation of Insulin-like Growth Factor (IGF) transport and uptake by Insulin-like Growth Factor Binding Proteins (IGFBPs)	2	127	0.00862713	0.0426252	0.246038	IGFBP4;IGFALS
R-HSA-166187	Mitochondrial Uncoupling	1	18	0.00122274	0.0454284	0.246038	PM20D1
R-HSA-354194	GRB2:SOS provides linkage to MAPK signaling for Integrins	1	20	0.0013586	0.0503502	0.246038	APBB1IP
R-HSA-432047	Passive transport by Aquaporins	1	21	0.00142653	0.0528019	0.246038	AQP1
R-HSA-372708	p130Cas linkage to MAPK signaling for integrins	1	22	0.00149446	0.0552473	0.246038	APBB1IP
R-HSA-1480926	O2/CO2 exchange in erythrocytes	1	23	0.00156239	0.0576866	0.246038	AQP1
R-HSA-1237044	Erythrocytes take up carbon dioxide and release oxygen	1	23	0.00156239	0.0576866	0.246038	AQP1
R-HSA-2243919	Crosslinking of collagen fibrils	1	24	0.00163032	0.0601198	0.246038	COL1A2
R-HSA-2173795	Downregulation of SMAD2/3:SMAD4 transcriptional activity	1	27	0.00183411	0.0673827	0.246038	USP9Y
R-HSA-3000170	Syndecan interactions	1	29	0.00196997	0.0721942	0.246038	COL1A2
R-HSA-8874081	MET activates PTK2 signaling	1	32	0.00217377	0.0793663	0.246038	COL1A2
R-HSA-8866652	Synthesis of active ubiquitin: roles of E1 and E2 enzymes	1	33	0.0022417	0.0817449	0.246038	USP9Y
R-HSA-354192	Integrin signaling	1	39	0.00264928	0.0958917	0.246038	APBB1IP
R-HSA-114604	GPVI-mediated activation cascade	1	43	0.002921	0.105205	0.246038	COL1A2
R-HSA-6785807	Interleukin-4 and Interleukin-13 signaling	2	216	0.0146729	0.10708	0.246038	COL1A2
R-HSA-8948216	Collagen chain trimerization	1	44	0.00298893	0.107518	0.246038	COL1A2
R-HSA-8875878	MET promotes cell motility	1	45	0.00305686	0.109826	0.246038	COL1A2
R-HSA-3000480	Scavenging by Class A Receptors	1	48	0.00326065	0.116715	0.246038	COL1A2
R-HSA-9656223	Signaling by RAF1 mutants	1	49	0.00332858	0.118999	0.246038	APBB1IP
R-HSA-6802948	Signaling by high-kinase activity BRAF mutants	1	52	0.00353237	0.125819	0.246038	APBB1IP
R-HSA-432040	Vasopressin regulates renal water homeostasis via Aquaporins	1	52	0.00353237	0.125819	0.246038	AQP1
R-HSA-9649948	Signaling downstream of RAS mutants	1	54	0.00366823	0.130337	0.246038	APBB1IP
R-HSA-6802946	Signaling by moderate kinase activity BRAF mutants	1	54	0.00366823	0.130337	0.246038	APBB1IP
R-HSA-6802949	Signaling by RAS mutants	1	54	0.00366823	0.130337	0.246038	APBB1IP
R-HSA-72695	Formation of the ternary complex, and subsequently, the 43S complex	1	54	0.00366823	0.130337	0.246038	RPS4Y1
R-HSA-6802955	Paradoxical activation of RAF signaling by kinase inactive BRAF	1	55	0.00373616	0.132587	0.246038	APBB1IP
R-HSA-2173793	Transcriptional activity of SMAD2/SMAD3:SMAD4 heterotrimer	1	55	0.00373616	0.132587	0.246038	USP9Y
R-HSA-6794361	Neurexins and neuroligins	1	60	0.00407581	0.143754	0.246038	NLGN4Y
R-HSA-4839726	Chromatin organization	2	260	0.0176618	0.144818	0.246038	KDM5D;UTY
R-HSA-3247509	Chromatin modifying enzymes	2	260	0.0176618	0.144818	0.246038	KDM5D;UTY
R-HSA-3000171	Non-integrin membrane-ECM interactions	1	61	0.00414374	0.14597	0.246038	COL1A2
R-HSA-72649	Translation initiation complex formation	1	62	0.00421167	0.148181	0.246038	RPS4Y1
R-HSA-72702	Ribosomal scanning and start codon recognition	1	64	0.00434753	0.152586	0.246038	RPS4Y1
R-HSA-5674135	MAP2K and MAPK activation	1	66	0.00448339	0.156969	0.246038	APBB1IP
R-HSA-72662	Activation of the mRNA upon binding of the cap-binding complex and eIFs, and subsequent binding to 43S	1	66	0.00448339	0.156969	0.246038	RPS4Y1
R-HSA-2022090	Assembly of collagen fibrils and other multimeric structures	1	67	0.00455132	0.159153	0.246038	COL1A2
R-HSA-9033241	Peroxisomal protein import	1	67	0.00455132	0.159153	0.246038	USP9Y
R-HSA-445717	Aquaporin-mediated transport	1	68	0.00461925	0.16133	0.246038	AQP1
R-HSA-1442490	Collagen degradation	1	69	0.00468718	0.163502	0.246038	COL1A2
R-HSA-6802952	Signaling by BRAF and RAF fusions	1	73	0.0049589	0.172137	0.246038	APBB1IP
R-HSA-76002	Platelet activation, signaling and aggregation	2	296	0.0201073	0.177484	0.246038	APBB1IP;COL1A2
R-HSA-1650814	Collagen biosynthesis and modifying enzymes	1	76	0.00516269	0.178555	0.246038	COL1A2
R-HSA-3000178	ECM proteoglycans	1	79	0.00536648	0.184925	0.246038	COL1A2
R-HSA-8852135	Protein ubiquitination	1	84	0.00570613	0.195435	0.246038	USP9Y
R-HSA-170834	Signaling by TGF-beta Receptor Complex	1	85	0.00577406	0.197522	0.246038	USP9Y
R-HSA-216083	Integrin cell surface interactions	1	87	0.00590992	0.201678	0.246038	COL1A2
R-HSA-977225	Amyloid fiber formation	1	88	0.00597785	0.203748	0.246038	USP9Y
R-HSA-6806834	Signaling by MET	1	88	0.00597785	0.203748	0.246038	COL1A2
R-HSA-6794362	Protein-protein interactions at synapses	1	93	0.00631751	0.214022	0.246038	NLGN4Y
R-HSA-156902	Peptide chain elongation	1	97	0.00658923	0.222148	0.246038	RPS4Y1
R-HSA-975956	Nonsense Mediated Decay (NMD) independent of the Exon Junction Complex (EJC)	1	101	0.00686095	0.230192	0.246038	RPS4Y1
R-HSA-6802957	Oncogenic MAPK signaling	1	101	0.00686095	0.230192	0.246038	APBB1IP
R-HSA-156842	Eukaryotic Translation Elongation	1	102	0.00692888	0.232191	0.246038	RPS4Y1
R-HSA-1474290	Collagen formation	1	104	0.00706474	0.236172	0.246038	COL1A2
R-HSA-72689	Formation of a pool of free 40S subunits	1	106	0.0072006	0.240134	0.246038	RPS4Y1
R-HSA-72764	Eukaryotic Translation Termination	1	106	0.0072006	0.240134	0.246038	RPS4Y1
R-HSA-8957275	Post-translational protein phosphorylation	1	109	0.00740439	0.246038	0.246038	IGFBP4
R-HSA-2408557	Selenocysteine synthesis	1	112	0.00760818	0.251898	0.251898	RPS4Y1
R-HSA-192823	Viral mRNA Translation	1	114	0.00774404	0.25578	0.25578	RPS4Y1
R-HSA-9006936	Signaling by TGFB family members	1	114	0.00774404	0.25578	0.25578	USP9Y
R-HSA-9633012	Response of EIF2AK4 (GCN2) to amino acid deficiency	1	115	0.00781197	0.257714	0.257714	RPS4Y1
R-HSA-163125	Post-translational modification: synthesis of GPI-anchored proteins	1	115	0.00781197	0.257714	0.257714	THY1
R-HSA-1799339	SRP-dependent cotranslational protein targeting to membrane	1	119	0.00808369	0.2654	0.2654	RPS4Y1
R-HSA-72706	GTP hydrolysis and joining of the 60S ribosomal subunit	1	120	0.00815162	0.267309	0.267309	RPS4Y1
R-HSA-156827	L13a-mediated translational silencing of Ceruloplasmin expression	1	120	0.00815162	0.267309	0.267309	RPS4Y1
R-HSA-927802	Nonsense-Mediated Decay (NMD)	1	124	0.00842334	0.274898	0.274898	RPS4Y1
R-HSA-975957	Nonsense Mediated Decay (NMD) enhanced by the Exon Junction Complex (EJC)	1	124	0.00842334	0.274898	0.274898	RPS4Y1
R-HSA-72737	Cap-dependent Translation Initiation	1	130	0.00883092	0.286138	0.286138	RPS4Y1
R-HSA-72613	Eukaryotic Translation Initiation	1	130	0.00883092	0.286138	0.286138	RPS4Y1
R-HSA-1474228	Degradation of the extracellular matrix	1	148	0.0100537	0.31885	0.31885	COL1A2
R-HSA-163200	Respiratory electron transport, ATP synthesis by chemiosmotic coupling, and heat production by uncoupling proteins.	1	150	0.0101895	0.322393	0.322393	PM20D1
R-HSA-2173782	Binding and Uptake of Ligands by Scavenger Receptors	1	167	0.0113443	0.351795	0.351795	COL1A2
R-HSA-6798695	Neutrophil degranulation	2	480	0.0326065	0.352843	0.352843	DDX3Y;ACPP
R-HSA-9609507	Protein localization	1	170	0.0115481	0.356853	0.356853	USP9Y
R-HSA-168273	Influenza Viral RNA Transcription and Replication	1	176	0.0119557	0.366854	0.366854	RPS4Y1
R-HSA-2408522	Selenoamino acid metabolism	1	180	0.0122274	0.373437	0.373437	RPS4Y1
R-HSA-9010553	Regulation of expression of SLITs and ROBOs	1	183	0.0124312	0.378331	0.378331	RPS4Y1
R-HSA-6791226	Major pathway of rRNA processing in the nucleolus and cytosol	1	189	0.0128388	0.388006	0.388006	RPS4Y1
R-HSA-168255	Influenza Infection	1	200	0.013586	0.405366	0.405366	RPS4Y1
R-HSA-5689880	Ub-specific processing proteases	1	206	0.0139936	0.414631	0.414631	USP9Y
R-HSA-8868773	rRNA processing in the nucleus and cytosol	1	207	0.0140615	0.416162	0.416162	RPS4Y1
R-HSA-1428517	The citric acid (TCA) cycle and respiratory electron transport	1	233	0.0158277	0.454616	0.454616	PM20D1
R-HSA-376176	Signaling by ROBO receptors	1	235	0.0159636	0.457469	0.457469	RPS4Y1
R-HSA-72312	rRNA processing	1	245	0.0166429	0.471521	0.471521	RPS4Y1
R-HSA-202733	Cell surface interactions at the vascular wall	1	258	0.017526	0.489259	0.489259	COL1A2
R-HSA-449147	Signaling by Interleukins	2	647	0.0439508	0.502156	0.502156	COL1A2
R-HSA-5688426	Deubiquitination	1	288	0.0195639	0.528009	0.528009	USP9Y
R-HSA-198933	Immunoregulatory interactions between a Lymphoid and a non-Lymphoid cell	1	317	0.0215339	0.562739	0.562739	COL1A2
R-HSA-1474244	Extracellular matrix organization	1	330	0.022417	0.577488	0.577488	COL1A2
R-HSA-72766	Translation	1	339	0.0230283	0.587414	0.587414	RPS4Y1
R-HSA-5673001	RAF/MAP kinase cascade	1	345	0.0234359	0.593904	0.593904	APBB1IP
R-HSA-5684996	MAPK1/MAPK3 signaling	1	352	0.0239114	0.601351	0.601351	APBB1IP
R-HSA-109582	Hemostasis	2	831	0.05645	0.640192	0.640192	APBB1IP;COL1A2
R-HSA-5683057	MAPK family signaling cascades	1	403	0.0273759	0.651733	0.651733	APBB1IP
R-HSA-373076	Class A/1 (Rhodopsin-like receptors)	1	475	0.0322668	0.71245	0.71245	PM20D1
R-HSA-112316	Neuronal System	1	501	0.034033	0.731733	0.731733	NLGN4Y
R-HSA-5663202	Diseases of signal transduction by growth factor receptors and second messengers	1	529	0.0359351	0.751092	0.751092	APBB1IP
R-HSA-392499	Metabolism of proteins	5	2363	0.160519	0.751768	0.751768	IGFBP4;USP9Y;IGFALS;THY1;RPS4Y1
R-HSA-418594	G alpha (i) signalling events	1	565	0.0383805	0.773992	0.773992	PM20D1
R-HSA-422475	Axon guidance	1	586	0.0398071	0.786389	0.786389	RPS4Y1
R-HSA-1280215	Cytokine Signaling in Immune system	2	1108	0.0752666	0.790752	0.790752	COL1A2
R-HSA-597592	Post-translational protein modification	3	1597	0.108484	0.795859	0.795859	IGFBP4;USP9Y;THY1
R-HSA-9675108	Nervous system development	1	622	0.0422526	0.806118	0.806118	RPS4Y1
R-HSA-9006934	Signaling by Receptor Tyrosine Kinases	1	629	0.0427281	0.809742	0.809742	COL1A2
R-HSA-71291	Metabolism of amino acids and derivatives	1	661	0.0449018	0.825488	0.825488	RPS4Y1
R-HSA-500792	GPCR ligand binding	1	665	0.0451736	0.827365	0.827365	PM20D1
R-HSA-2262752	Cellular responses to stress	1	700	0.0475511	0.84297	0.84297	RPS4Y1
R-HSA-8953897	Cellular responses to external stimuli	1	718	0.0487739	0.850451	0.850451	RPS4Y1
R-HSA-168249	Innate Immune System	2	1331	0.0904151	0.869615	0.869615	DDX3Y;ACPP
R-HSA-8953854	Metabolism of RNA	1	782	0.0531214	0.874344	0.874344	RPS4Y1
R-HSA-5653656	Vesicle-mediated transport	1	825	0.0560424	0.888264	0.888264	COL1A2
R-HSA-382551	Transport of small molecules	1	967	0.0656885	0.924372	0.924372	AQP1
R-HSA-1280218	Adaptive Immune System	1	1003	0.068134	0.931541	0.931541	COL1A2
R-HSA-168256	Immune System	4	2713	0.184295	0.93793	0.93793	DDX3Y;COL1A2;ACPP
R-HSA-1266738	Developmental Biology	1	1263	0.0857958	0.966914	0.966914	RPS4Y1
R-HSA-388396	GPCR downstream signalling	1	1355	0.0920454	0.974506	0.974506	PM20D1
R-HSA-5663205	Infectious disease	1	1468	0.0997215	0.981536	0.981536	RPS4Y1
R-HSA-372790	Signaling by GPCR	1	1497	0.101691	0.983011	0.983011	PM20D1
R-HSA-212436	Generic Transcription Pathway	1	1554	0.105563	0.985583	0.985583	USP9Y
R-HSA-162582	Signal Transduction	4	3423	0.232525	0.98663	0.98663	PM20D1;APBB1IP;COL1A2;USP9Y
R-HSA-73857	RNA Polymerase II Transcription	1	1693	0.115006	0.990368	0.990368	USP9Y
R-HSA-1643685	Disease	2	2538	0.172407	0.993282	0.993282	APBB1IP;RPS4Y1
R-HSA-74160	Gene expression (Transcription)	1	1851	0.125739	0.993941	0.993941	USP9Y
R-HSA-1430728	Metabolism	2	3658	0.248489	0.999738	0.999738	PM20D1;RPS4Y1
