# Supplementary material for: Males and Females Have Distinct Molecular Events in the Articular Cartilage during Knee Osteoarthritis
Source: Int J Mol Sci. 2021 Jul 23;22(15):7876. doi: 10.3390/ijms22157876 (PMC8346087; doi:10.3390/ijms22157876)
Supplement: Supplementary file 1 [file ijms-22-07876-s001.zip › Supplemental table 5.xlsx]

## Sheet: not_found
Supplemental Table 5. The list of DEGs detected between female OA and healthy cartilage that were not matched in the Reactome knowledgebase.
Not found
VIT
SYNE1-AS1
STMN3
WDR86
SCX
TESK2
TMEM95
FLJ31104
ISM1
PPP4R4
GPR171
LINC01504
CEP95
IER5
IER2
TMEM8A
MIR6071
CLEC11A
ISM1-AS1
SOX11
DKK3
LRRC37A
FAM133A
RFX8
MAP1B
PLEKHS1
MAP1A
ORAI3
LINC00887
SPIN2A
LOC100507388
ZNF395
CDCA2
SYCP2L
FAXDC2
HIPK1-AS1
LOC101928433
FAM171A1
STMP1
SYNDIG1
FZD10-DT
HOXA11-AS
AFAP1L1
TIPARP
MCAM
NETO2
MEX3D
FHDC1
LOC101929532
TMEM196
LOC101928441
SPAG5-AS1
FOSL2
VANGL1
FAM111B
FAM160A1
FNDC10
MATN1-AS1
FAT3
LOC649133
PRR34
MIR5087
MAJIN
SNX10
TFCP2L1
ING1
MYOM3
C1QTNF2
C1QTNF1
CASP12
DGUOK-AS1
PBK
LOC105371371
ENOX1-AS2
LOC101929319
MAMDC2
EN1
TMC3
MS4A6A
MIR3606
GPRC5B
LINC00968
ANGPTL2
MYZAP
RARA-AS1
LINC00960
ANGPTL1
LRRC15
EMX2OS
LOC100130370
ABRACL
LINC01605
EPYC
OLFML3
MICALL2
LINC00877
LOC338694
RFLNB
SULF1
FAM225A
PLXDC1
TARBP1
SMOC2
SMOC1
LINC01711
ADGRL1
ANKRD37
LINC01353
OLFML2B
RTKN2
CTAGE7P
LOC101929460
CXCL14
MIR4505
SIK1B
PIM3
PIM2
LOC399715
STK32B
LINC01105
CDKL2
LINC01220
LINC01585
ILF3-DT
TTC21A
NEAT1
OLFM2
MELK
FRMD7
CLUHP3
LPAL2
S100A4
ADTRP
S100A3
MIR210HG
SHC4
C7orf71
LOC101929122
DPT
ILDR2
NREP
AEBP1
BRE-AS1
NACC1
SLC38A7
LOC100506801
NPTX2
ZNF423
CD276
LINC00272
TFPI2
MSC-AS1
LOC105373759
MIR616
GCSAM
RCAN1
BFSP1
MFSD4A-AS1
TMEM19
HECTD2-AS1
LINC02447
CELF2
ASH1L-AS1
TOB1-AS1
C19orf67
TSPAN11
WISP1
ALDH1L1-AS2
PHACTR3
MIR6843
SMIM13
CKAP2L
MGC12916
COBL
LOC644656
ASPM
MYO3A
ZNF516
ZNF878
LANCL3
C4orf47
LINC01411
L3MBTL4
MTFP1
SEMA3C
LOC284950
TTK
PPM1J
DEPP1
ELMSAN1
BEND5
BEND6
LINGO4
PPP1R14C
LINGO3
SYT13
KLF2
PNRC1
TBX3
ROR1-AS1
ENOX1
MAB21L3
NELL1
LOC105369591
EVI2A
SH3D21
KLF9
TSPAN17
LINC01558
BCOR
MYO1H
ERRFI1
RNVU1-4
FOXI2
MKI67
LCTL
ERFE
INSC
PART1
VSIG4
C6orf223
PAQR4
SLC6A16
ARRDC2
C12orf49
IFRD1
P3H4
TM4SF1
LOC100129940
FNDC5
SFRP4
CCDC80
RNU5D-1
FNDC1
ASTL
PPP1R3E
TLN2
MXRA5
SMIM3
SSSCA1-AS1
AARD
PCDH18
PCDH17
LOC100126784
LOC105378146
TSPAN2
FAM43A
TMEM184A
AFDN-DT
FAM78A
PARP15
C5orf30
DCLK1
RNVU1-15
ANLN
CELF2-AS2
LOC102724965
RB1-DT
UBXN10-AS1
DHRS13
CSRNP1
LINC02245
ROBO4
LINC01150
STAU2-AS1
LINC02120
DIRAS1
N4BP2L1
BICDL2
MEOX1
FLJ38576
SCML1
CRTAC1
ENC1
CD37
FOXD2
LOC101927814
HEG1
PALD1
AJAP1
RNU5F-1
LOC100128653
VSNL1
LINC00167
LINC01136
ARMS2
CAND1.11
TXLNG
PTN
DCST1
CRIP1
STX11
IPO5P1
CAMK2N1
PTCHD4
MSX1
EMC9
PCP4L1
CAVIN4
LOC105371934
SGSM1
ENO1-AS1
TTC9
TPPP3
RNU5E-1
THEMIS2
LOC646588
STAC2
FOXD2-AS1
VWC2
LINC01279
PNPLA1
ITPRIP
DEUP1
NCMAP
IFI44L
PAIP2B
BASP1
IGFLR1
NUSAP1
LOC101927727
CCDC163
POSTN
MLIP
LOC101927730
SNORA59B
ARID5A
EPDR1
CCNB1IP1
PDGFRL
MPEG1
EMCN
LOC105376335
ODF3B
STEAP1
RAI14
PPIC
RPL23AP32
RTN1
PKDCC
AKNA
HTRA3
TMEM59L
NPR3
DNAJC22
LOC100272217
SEZ6L2
NDRG2
LINC00839
FAM83G
MIR4435-2HG
ADGRG1
ADGRG7
C10orf105
TCTEX1D4
LONRF3
H1FX
LOC101928718
CNMD
ANKZF1
LINC00950
ITPRID1
LOC400940
RARRES1
DNAJC12
SHISAL1
TMEM119
GGTA1P
C15orf39
LOC100129917
MIR325HG
HMGB4
FAM166A
BCL7A
CPXM1
CYTIP
KLF10
C15orf48
C1orf87
PCDHGA1
HUNK
TBC1D9
TCTE1
KLF17
IQCN
HPDL
TMEM211
C5orf66-AS1
PEAK3
IFNE
CHI3L2
PXYLP1
SOWAHA
CCDC196
FAM84B
DDX25
PALM2
LOC101927789
TSIX
TOB1
PDLIM1
SLC2A1-AS1
KDELC1
LOC100507250
MXI1
ATOH8
MKNK2
SPOCK1
C14orf119
VAT1L
SASH1
SPEN
LOC101927557
BNIP3
SPRY4
C3orf52
LIPC-AS1
SHCBP1
LOC105374378
TRI-TAT1-1
MYO15A
ZNF815P
FAM98A
LOC148696
