# Supplementary material for: Males and Females Have Distinct Molecular Events in the Articular Cartilage during Knee Osteoarthritis
Source: Int J Mol Sci. 2021 Jul 23;22(15):7876. doi: 10.3390/ijms22157876 (PMC8346087; doi:10.3390/ijms22157876)
Supplement: Supplementary file 1 [file ijms-22-07876-s001.zip › Supplemental table 6.xlsx]

## Sheet: result
Supplemental Table 6. The pathway enrichment result of DEGs between female OA and healthy cartilage against the Reactome knowledgebase. The pathways with a p-value less than 0.05 are highlighted in blue, while the pathways with both p-value and FDR less than 0.05 are highlighted in red.
Pathway identifier	Pathway name	#Entities found	#Entities total	Entities ratio	Entities p-Value	Entities FDR	Submitted entities found
R-HSA-1474244	Extracellular matrix organization	55	330	0.022417	7.42445e-08	0.00010565	COL18A1; SPARC; ITGAM; ELN; SERPINE1; ITGB2; TNC; HAPLN1; ADAMTS5; ADAMTS2; EFEMP1; TNN; CTSK; TNR; ITGB8; MME; ITGA4; COL25A1; PCOLCE; ASPN; VCAN; COL2A1; MMP13; OPTC; COL6A1; ADAM12; PECAM1; COL8A1; MMP19; LAMA5; COL15A1; COL13A1; HTRA1; FBLN1; LTBP2; FBLN5; ADAMTS14; SPP1; NCAM1; COL26A1; LAMB3; LUM; FN1; GDF5; COL1A1; COL3A1; CAPN12; BMP1; COL1A2; COL5A1; P4HA3; COL5A2; TLL1
R-HSA-9617828	FOXO-mediated transcription of cell cycle genes	12	27	0.00183411	1.49816e-06	0.000848274	NOTCH3; CDKN1A; CDKN1B; GADD45A; CCNG2; FOXO3; KLF4
R-HSA-9614085	FOXO-mediated transcription	25	110	0.00747232	1.78961e-06	0.000848274	IGFBP1; NOTCH3; CDKN1A; CDKN1B; GADD45A; CITED2; FOXO6; FOXO3; KLF4; FBXO32; BCL6; CCNG2; DDIT3; TXNIP; PLXNA4
R-HSA-3000178	ECM proteoglycans	20	79	0.00536648	4.01228e-06	0.00142436	LAMA5; ITGAM; SPARC; LUM; SERPINE1; FN1; TNC; HAPLN1; ASPN; COL1A1; VCAN; COL3A1; COL2A1; COL1A2; COL5A1; TNN; COL6A1; COL5A2; TNR; NCAM1
R-HSA-1650814	Collagen biosynthesis and modifying enzymes	19	76	0.00516269	8.22912e-06	0.00233707	COL18A1; COL26A1; COL15A1; COL13A1; COL25A1; PCOLCE; COL1A1; ADAMTS2; ADAMTS14; COL3A1; COL2A1; BMP1; COL1A2; COL5A1; P4HA3; COL6A1; COL5A2; COL8A1; TLL1
R-HSA-1474228	Degradation of the extracellular matrix	28	148	0.0100537	1.31736e-05	0.00308269	COL18A1; LAMA5; COL15A1; COL13A1; ELN;HTRA1; ADAMTS5; CTSK; SPP1; COL26A1; LAMB3; MME; COL25A1; FN1; COL1A1; COL3A1; MMP13; COL2A1; COL1A2; CAPN12; BMP1; COL5A1; OPTC; COL6A1; COL5A2; COL8A1; MMP19; TLL1
R-HSA-216083	Integrin cell surface interactions	20	87	0.00590992	1.58606e-05	0.00308269	COL18A1; ITGAM; COL13A1; ITGA4; LUM; ITGB2; FN1; TNC; COL1A1; COL3A1; COL2A1; COL1A2; COL5A1; COL6A1; COL5A2; SPP1; PECAM1; COL8A1; ITGB8
R-HSA-9648895	Response of EIF2AK1 (HRI) to heme deficiency	11	29	0.00196997	1.74163e-05	0.00308269	PPP1R15A; DDIT3; CEBPG; TNR; TRIB3; ATF3
R-HSA-1442490	Collagen degradation	17	69	0.00468718	2.88425e-05	0.00422216	COL18A1; COL26A1; COL15A1; COL13A1; MME; COL25A1; COL1A1; COL3A1; MMP13; COL2A1; COL1A2; COL5A1; CTSK; COL6A1; COL5A2; MMP19; COL8A1
R-HSA-6785807	Interleukin-4 and Interleukin-13 signaling	35	216	0.0146729	2.97335e-05	0.00422216	NOTCH3; LAMA5; CDKN1A; ITGAM; ITGB2; FN1; RORC; TWIST1; FOXO3; VEGFA; COL1A2; SOCS1; CCND1; BCL6; IRF4; BIRC5; IL6R; FAN1
R-HSA-8948216	Collagen chain trimerization	13	44	0.00298893	4.11056e-05	0.00530263	COL18A1; COL26A1; COL15A1; COL13A1; COL25A1; COL1A1; COL3A1; COL2A1; COL1A2; COL5A1; COL6A1; COL5A2; COL8A1
R-HSA-1474290	Collagen formation	21	104	0.00706474	6.23666e-05	0.00735926	COL18A1; COL26A1; COL15A1; COL13A1; LAMB3; COL25A1; PCOLCE; COL1A1; ADAMTS2; ADAMTS14; COL3A1; MMP13; COL2A1; BMP1; COL1A2; COL5A1; P4HA3; COL6A1; COL5A2; COL8A1; TLL1
R-HSA-8949275	RUNX3 Regulates Immune Response and Cell Migration	6	10	0.000679302	0.000129794	0.0141475	ITGA4; SPP1; RORC
R-HSA-2022090	Assembly of collagen fibrils and other multimeric structures	15	67	0.00455132	0.000230393	0.0232697	COL18A1; COL15A1; LAMB3; PCOLCE; COL1A1; COL3A1; MMP13; COL2A1; BMP1; COL1A2; COL5A1; COL6A1; COL5A2; COL8A1; TLL1
R-HSA-190861	Gap junction assembly	11	41	0.00278514	0.0003519	0.0330786	GJC1; PLK4; GJB2; TUBB3; TUBB4B; TUBA4A; TUBA8
R-HSA-8874081	MET activates PTK2 signaling	9	32	0.00217377	0.000851903	0.0749675	COL1A1;LAMA5;COL3A1;COL2A1;COL1A2;LAMB3;COL5A1;COL5A2;FN1
R-HSA-380994	ATF4 activates genes in response to endoplasmic reticulum stress	9	34	0.00230963	0.00128998	0.107068	IGFBP1;DDIT3;CEBPG;ATF3;HERPUD1
R-HSA-8957275	Post-translational protein phosphorylation	18	109	0.00740439	0.00193839	0.143473	IGFBP1;SPARC;IGFBP4;IGFBP3;FN1;TNC;PRSS23;FSTL1;CYR61;F5;VCAN;CDH2;EVA1A;STC2;PENK;SPP1;AMTN;IGFBP7
R-HSA-381426	Regulation of Insulin-like Growth Factor (IGF) transport and uptake by Insulin-like Growth Factor Binding Proteins (IGFBPs)	20	127	0.00862713	0.00194353	0.143473	IGFBP1;SPARC;IGFBP4;IGFBP3;FN1;TNC;IGF1;PRSS23;FSTL1;CYR61;F5;VCAN;CDH2;EVA1A;STC2;PENK;SPP1;AMTN;IGFBP7;IGFALS
R-HSA-190872	Transport of connexons to the plasma membrane	7	23	0.00156239	0.00202074	0.143473	GJB2;TUBB3;TUBB4B;TUBA4A;TUBA8
R-HSA-190828	Gap junction trafficking	11	52	0.00353237	0.00231478	0.149846	GJC1;PLK4;GJB2;TUBB3;TUBB4B;TUBA4A;TUBA8
R-HSA-983189	Kinesins	13	68	0.00461925	0.00234135	0.149846	CENPE;KIF18B;TUBB3;KIF26A;KIF5C;KIF4A;KIF5A;KIF23;TUBB4B;TUBA4A;TUBA8
R-HSA-8875878	MET promotes cell motility	10	45	0.00305686	0.0025411	0.155007	COL1A1;LAMA5;COL3A1;COL2A1;COL1A2;LAMB3;COL5A1;COL5A2;GAB1;FN1
R-HSA-2129379	Molecules associated with elastic fibres	9	38	0.00258135	0.00270462	0.159573	EFEMP1;ELN;FN1;ITGB8;FBLN1;LTBP2;GDF5;FBLN5
R-HSA-9022699	MECP2 regulates neuronal receptors and channels	8	32	0.00217377	0.00331394	0.185581	GRIA2;GRIN2A;GPRIN1;OPRK1
R-HSA-157858	Gap junction trafficking and regulation	11	56	0.00380409	0.00401582	0.216854	GJC1;PLK4;GJB2;TUBB3;TUBB4B;TUBA4A;TUBA8
R-HSA-381042	PERK regulates gene expression	9	42	0.00285307	0.00513475	0.267007	IGFBP1;DDIT3;CEBPG;ATF3;HERPUD1
R-HSA-9648025	EML4 and NUDC in mitotic spindle formation	18	121	0.00821955	0.00561437	0.280719	BUB1B;KNL1;TUBB4B;TUBA4A;ZWINT;CDC20;CENPE;CENPF;TUBB3;CENPK;NUF2;BIRC5;EMB;DOCK2;BUB1;TUBA8
R-HSA-2214320	Anchoring fibril formation	5	15	0.00101895	0.00594854	0.291479	COL1A1;BMP1;COL1A2;LAMB3;TLL1
R-HSA-1266695	Interleukin-7 signaling	8	36	0.00244549	0.00657935	0.308085	BCKDHA;SOCS1;CISH;IRS2;HIST1H3B
R-HSA-190840	Microtubule-dependent trafficking of connexons from Golgi to the plasma membrane	6	22	0.00149446	0.00694822	0.308085	TUBB3;TUBB4B;TUBA4A;TUBA8
R-HSA-3000170	Syndecan interactions	7	29	0.00196997	0.00700194	0.308085	COL1A1;COL3A1;COL1A2;COL5A1;COL5A2;FN1;TNC
R-HSA-9614657	FOXO-mediated transcription of cell death genes	6	23	0.00156239	0.00852776	0.366693	BCL6;CITED2;DDIT3;FOXO3
R-HSA-1566948	Elastic fibre formation	9	46	0.00312479	0.00899041	0.368607	EFEMP1;ELN;FN1;ITGB8;FBLN1;LTBP2;GDF5;FBLN5
R-HSA-69895	Transcriptional activation of cell cycle inhibitor p21	3	6	0.000407581	0.0108833	0.424448	NOTCH3;CDKN1A
R-HSA-69560	Transcriptional activation of p53 responsive genes	3	6	0.000407581	0.0108833	0.424448	NOTCH3;CDKN1A
R-HSA-389977	Post-chaperonin tubulin folding pathway	6	25	0.00169825	0.0124311	0.459952	TUBB3;TUBB4B;TUBA4A;TUBA8
R-HSA-211979	Eicosanoids	6	25	0.00169825	0.0124311	0.459952	CYP4B1;CYP4F22;CYP4F11;CYP8B1
R-HSA-400253	Circadian Clock	15	104	0.00706474	0.0138953	0.50023	DEC1;PER1;NFIL3;SERPINE1;BHLHE40;NR1D1;KLF15;ARNTL2;ARNTL
R-HSA-2500257	Resolution of Sister Chromatid Cohesion	18	134	0.00910264	0.0146201	0.511702	BUB1B;KNL1;TUBB4B;TUBA4A;ZWINT;CDC20;CENPE;CENPF;TUBB3;CENPK;NUF2;BIRC5;EMB;DOCK2;BUB1;TUBA8
R-HSA-1368108	BMAL1:CLOCK,NPAS2 activates circadian gene expression	8	42	0.00285307	0.0154064	0.513911	DEC1;SERPINE1;BHLHE40;KLF15;ARNTL2;ARNTL
R-HSA-9619483	Activation of AMPK downstream of NMDARs	7	34	0.00230963	0.0155731	0.513911	TUBB3;PRKAG2;TUBB4B;TUBA4A;TUBA8
R-HSA-6806834	Signaling by MET	13	88	0.00597785	0.0176825	0.562883	SH3GL3;LAMA5;LAMB3;SH3KBP1;HPN;GAB1;FN1;COL1A1;COL3A1;COL2A1;COL1A2;COL5A1;COL5A2
R-HSA-8864260	Transcriptional regulation by the AP-2 (TFAP2) family of transcription factors	9	52	0.00353237	0.0184257	0.562883	NOTCH3;CDKN1A;CITED2;KIT;MYBL2;VEGFA
R-HSA-6804116	TP53 Regulates Transcription of Genes Involved in G1 Cell Cycle Arrest	5	20	0.0013586	0.0185551	0.562883	NOTCH3;CDKN1A;CDKN1B;E2F8
R-HSA-3000171	Non-integrin membrane-ECM interactions	10	61	0.00414374	0.0187628	0.562883	COL1A1;LAMA5;COL3A1;COL2A1;COL1A2;LAMB3;COL5A1;COL5A2;FN1;TNC
R-HSA-419037	NCAM1 interactions	8	44	0.00298893	0.0196906	0.574145	COL3A1;COL2A1;GDNF;COL5A1;COL6A1;COL5A2;NCAM1;GFRA2
R-HSA-5663220	RHO GTPases Activate Formins	19	149	0.0101216	0.0199613	0.574145	BUB1B;KNL1;TUBB4B;TUBA4A;ZWINT;CDC20;CENPE;CENPF;DIAPH3;TUBB3;CENPK;NUF2;BIRC5;EMB;DOCK2;BUB1;TUBA8
R-HSA-9616222	Transcriptional regulation of granulopoiesis	11	71	0.00482304	0.0204398	0.574145	NOTCH3;CDKN1A;KLF5;KMT2A;LEF1;RARA;HIST1H2BG;HIST1H3B;IL6R
R-HSA-5626467	RHO GTPases activate IQGAPs	7	36	0.00244549	0.0205052	0.574145	ATP8A1;TUBB3;TUBB4B;TUBA4A;TUBA8
R-HSA-9634638	Estrogen-dependent nuclear events downstream of ESR-membrane signaling	6	29	0.00196997	0.0236945	0.639753	CDKN1B;PFKFB3;CCND1;EMB;FOXO3
R-HSA-389960	Formation of tubulin folding intermediates by CCT/TriC	6	30	0.00203791	0.0273187	0.711185	TUBB3;TUBB4B;TUBA4A;TUBA8
R-HSA-6791312	TP53 Regulates Transcription of Cell Cycle Genes	10	65	0.00441546	0.0273533	0.711185	NOTCH3;BTG2;CDKN1A;CDKN1B;GADD45A;DHDH;E2F8
R-HSA-1234158	Regulation of gene expression by Hypoxia-inducible Factor	4	15	0.00101895	0.0276268	0.717083	CITED2;HIF3A;VEGFA
R-HSA-9024446	NR1H2 and NR1H3-mediated signaling	12	85	0.00577406	0.029693	0.717083	MYLIP;EEPD1;KDM3A;APOD;PLTP;ABCG1
R-HSA-5083635	Defective B3GALTL causes Peters-plus syndrome (PpS)	7	39	0.00264928	0.0297924	0.717083	SBSPON;ADAMTS5;ADAMTS14;ADAMTS2;ADAMTS12;THBS2;ADAMTS7
R-HSA-9029569	NR1H3 & NR1H2 regulate gene expression linked to cholesterol transport and efflux	10	66	0.00448339	0.0298785	0.717083	EEPD1;KDM3A;APOD;PLTP;ABCG1
R-HSA-3656225	Defective CHST6 causes MCDC1	3	9	0.000611372	0.0311894	0.748546	CHST6;LUM;OGN
R-HSA-9615017	FOXO-mediated transcription of oxidative stress, metabolic and neuronal genes	8	49	0.00332858	0.0339773	0.76	IGFBP1;FOXO6;FBXO32;FOXO3;PLXNA4
R-HSA-2243919	Crosslinking of collagen fibrils	5	24	0.00163032	0.0363859	0.76	COL1A1;BMP1;COL1A2;PCOLCE;TLL1
R-HSA-194306	Neurophilin interactions with VEGF and VEGFR	2	4	0.000271721	0.036971	0.76	NRP1;NRP2
R-HSA-5173214	O-glycosylation of TSR domain-containing proteins	7	41	0.00278514	0.0373506	0.76	SBSPON;ADAMTS5;ADAMTS14;ADAMTS2;ADAMTS12;THBS2;ADAMTS7
R-HSA-983231	Factors involved in megakaryocyte development and platelet production	22	194	0.0131785	0.0400917	0.76	HBB;KIF23;TUBB4B;TUBA4A;DOCK10;CENPE;KIF18B;KIF26A;KIF5C;TUBB3;KIF4A;IRF1;KIF5A;MAFF;DOCK2;HIST1H3B;SH2B2;TUBA8;CAP2
R-HSA-8951430	RUNX3 regulates WNT signaling	3	10	0.000679302	0.0405325	0.76	CCND1;LEF1
R-HSA-9661069	Defective binding of RB1 mutants to E2F1,(E2F2, E2F3)	4	17	0.00115481	0.0406484	0.76	NOTCH3;CDKN1A;CDKN1B;CDK6;CCND1
R-HSA-9659787	Aberrant regulation of mitotic G1/S transition in cancer due to RB1 defects	4	17	0.00115481	0.0406484	0.76	NOTCH3;CDKN1A;CDKN1B;CDK6;CCND1
R-HSA-2559584	Formation of Senescence-Associated Heterochromatin Foci (SAHF)	4	17	0.00115481	0.0406484	0.76	CDKN1A;HIST1H1D;HMGA2
R-HSA-8853659	RET signaling	7	43	0.002921	0.0460712	0.76	GDNF;GAB1;PIK3CD;IRS2;GAB2;GFRA2;PDLIM7
R-HSA-211958	Miscellaneous substrates	5	27	0.00183411	0.054926	0.76	CYP2W1;CYP4B1;CYP4F22;CYP4F11
R-HSA-9036866	Expression and Processing of Neurotrophins	2	5	0.000339651	0.0550309	0.76	PCSK6;NGF
R-HSA-167060	NGF processing	2	5	0.000339651	0.0550309	0.76	PCSK6;NGF
R-HSA-141424	Amplification of signal from the kinetochores	12	94	0.00638544	0.0553272	0.76	CDC20;CENPE;CENPF;CENPK;NUF2;BIRC5;BUB1B;KNL1;EMB;DOCK2;BUB1;ZWINT
R-HSA-141444	Amplification of signal from unattached kinetochores via a MAD2 inhibitory signal	12	94	0.00638544	0.0553272	0.76	CDC20;CENPE;CENPF;CENPK;NUF2;BIRC5;BUB1B;KNL1;EMB;DOCK2;BUB1;ZWINT
R-HSA-193639	p75NTR signals via NF-kB	4	19	0.00129067	0.0566054	0.76	IRAK1;NGF;RELA
R-HSA-399955	SEMA3A-Plexin repulsion signaling by inhibiting Integrin adhesion	4	19	0.00129067	0.0566054	0.76	NRP1;NOV;PLXNA4;RND1
R-HSA-399954	Sema3A PAK dependent Axon repulsion	4	19	0.00129067	0.0566054	0.76	NRP1;NOV;PAK3;PLXNA4
R-HSA-114608	Platelet degranulation	16	137	0.00930643	0.0584221	0.76	SRGN;ECM1;SPARC;SERPINE1;FN1;IGF1;TUBA4A;VEGFA;F5;SELP;CLEC3B;TMSB4X;PECAM1;TIMP3
R-HSA-176974	Unwinding of DNA	3	12	0.000815162	0.0629073	0.76	GINS3;FOSB;CCNL1
R-HSA-389958	Cooperation of Prefoldin and TriC/CCT in actin and tubulin folding	6	37	0.00251342	0.0629108	0.76	TUBB3;TUBB4B;TUBA4A;TUBA8
R-HSA-6811434	COPI-dependent Golgi-to-ER retrograde traffic	13	107	0.00726853	0.0646291	0.76	CENPE;KIF18B;TUBB3;KIF26A;KIF5C;KIF4A;KIF5A;KIF23;TUBB4B;TUBA4A;TUBA8
R-HSA-8878159	Transcriptional regulation by RUNX3	14	118	0.00801576	0.0661085	0.76	NOTCH3;CDKN1A;ITGA4;CCND1;LEF1;SPP1;HIP1R;RORC;KIF23;FOXO3
R-HSA-389957	Prefoldin mediated transfer of substrate to CCT/TriC	5	29	0.00196997	0.0698227	0.76	TUBB3;TUBB4B;TUBA4A
R-HSA-211935	Fatty acids	5	29	0.00196997	0.0698227	0.76	CYP4B1;CYP4F22;CYP4F11
R-HSA-8866910	TFAP2 (AP-2) family regulates transcription of growth factors and their receptors	4	21	0.00142653	0.0754464	0.76	KIT;VEGFA
R-HSA-8964540	Alanine metabolism	2	6	0.000407581	0.0755152	0.76	GPT2
R-HSA-8866911	TFAP2 (AP-2) family regulates transcription of cell cycle factors	2	6	0.000407581	0.0755152	0.76	NOTCH3;CDKN1A
R-HSA-5140745	WNT5A-dependent internalization of FZD2, FZD5 and ROR2	3	13	0.000883092	0.0758262	0.76	FZD5;WNT5A;ROR1
R-HSA-140342	Apoptosis induced DNA fragmentation	3	13	0.000883092	0.0758262	0.76	HIST1H1D;HMGB2
R-HSA-9668328	Sealing of the nuclear envelope (NE) by ESCRT-III	6	39	0.00264928	0.0765174	0.76	TUBB3;TUBB4B;TUBA4A;TUBA8
R-HSA-8986944	Transcriptional Regulation by MECP2	12	100	0.00679302	0.078911	0.76	GRIA2;GRIN2A;IRAK1;GPRIN1;OPRK1;SGK1
R-HSA-9609736	Assembly and cell surface presentation of NMDA receptors	7	49	0.00332858	0.0795546	0.76	GRIN2A;TUBB3;TUBB4B;TUBA4A;TUBA8
R-HSA-76005	Response to elevated platelet cytosolic Ca2+	16	144	0.00978194	0.081747	0.76	SRGN;ECM1;SPARC;SERPINE1;FN1;IGF1;TUBA4A;VEGFA;F5;SELP;CLEC3B;TMSB4X;PECAM1;TIMP3
R-HSA-6783589	Interleukin-6 family signaling	5	31	0.00210584	0.086722	0.76	IL11;IL31RA;IL6R;CRLF1
R-HSA-75205	Dissolution of Fibrin Clot	3	14	0.000951022	0.089807	0.76	SERPINE2;PLAU;SERPINE1
R-HSA-156711	Polo-like kinase mediated events	4	23	0.00156239	0.0970331	0.76	MPP2;CENPF;MYBL2
R-HSA-209560	NF-kB is activated and signals survival	3	15	0.00101895	0.104771	0.76	IRAK1;NGF;RELA
R-HSA-6811436	COPI-independent Golgi-to-ER retrograde traffic	8	63	0.0042796	0.106183	0.76	TUBB3;DAPK2;TUBB4B;TUBA4A;TUBA8;CAP2
R-HSA-438064	Post NMDA receptor activation events	11	96	0.0065213	0.113082	0.76	GRIA2;GRIN2A;TUBB3;PRKAG2;PRKX;TUBB4B;TUBA4A;TUBA8
R-HSA-8963899	Plasma lipoprotein remodeling	7	54	0.00366823	0.115928	0.76	LIPC;ITGA4;APOF;PCSK6;PLTP;ABCG1
R-HSA-195258	RHO GTPase Effectors	31	328	0.0222811	0.117575	0.76	CDKN1B;ATP8A1;BUB1B;CDC20;TUBB3;KIF5A;NUF2;EMB;PAK3;HIST1H3B;BUB1;GPT2;CYBB;KNL1;TUBB4B;TUBA4A;ZWINT;CIT;CENPE;CENPF;DIAPH3;CENPK;BIRC5;HIST1H2BG;DOCK2;TUBA8
R-HSA-209543	p75NTR recruits signalling complexes	3	16	0.00108688	0.120637	0.76	IRAK1;NGF
R-HSA-9027276	Erythropoietin activates Phosphoinositide-3-kinase (PI3K)	3	16	0.00108688	0.120637	0.76	GAB1;PIK3CD;IRS2
R-HSA-1247673	Erythrocytes take up oxygen and release carbon dioxide	3	16	0.00108688	0.120637	0.76	HBB;SLC4A1;AQP1
R-HSA-8849470	PTK6 Regulates Cell Cycle	2	8	0.000543441	0.122031	0.76	CDKN1B;CCND1
R-HSA-194313	VEGF ligand-receptor interactions	2	8	0.000543441	0.122031	0.76	VEGFA
R-HSA-195399	VEGF binds to VEGFR leading to receptor dimerization	2	8	0.000543441	0.122031	0.76	VEGFA
R-HSA-8941855	RUNX3 regulates CDKN1A transcription	2	8	0.000543441	0.122031	0.76	NOTCH3;CDKN1A
R-HSA-75094	Formation of the Editosome	2	8	0.000543441	0.122031	0.76	APOBEC3H;TRPM8
R-HSA-8935964	RUNX1 regulates expression of components of tight junctions	2	8	0.000543441	0.122031	0.76	CLDN5
R-HSA-437239	Recycling pathway of L1	7	55	0.00373616	0.124095	0.76	TUBB3;KIF4A;TUBB4B;TUBA4A;TUBA8
R-HSA-381119	Unfolded Protein Response (UPR)	16	155	0.0105292	0.129202	0.76	IGFBP1;TSPYL2;EXTL2;DDIT3;CEBPG;BAALC;DNAJB9;ATF3;HERPUD1
R-HSA-69618	Mitotic Spindle Checkpoint	12	111	0.00754025	0.136545	0.76	CDC20;CENPE;CENPF;CENPK;NUF2;BIRC5;BUB1B;KNL1;EMB;DOCK2;BUB1;ZWINT
R-HSA-6788467	IL-6-type cytokine receptor ligand interactions	3	17	0.00115481	0.137317	0.76	IL11;IL31RA;CRLF1
R-HSA-1912408	Pre-NOTCH Transcription and Translation	10	89	0.00604578	0.138	0.76	NOTCH3;JUN;CCND1;ELF3;HIP1R;HIST1H2BG;HIST1H3B
R-HSA-114294	Activation, translocation and oligomerization of BAX	1	2	0.00013586	0.139409	0.76	DHDH
R-HSA-9669929	Regorafenib-resistant KIT mutants	1	2	0.00013586	0.139409	0.76	KIT
R-HSA-9669917	Imatinib-resistant KIT mutants	1	2	0.00013586	0.139409	0.76	KIT
R-HSA-9669936	Sorafenib-resistant KIT mutants	1	2	0.00013586	0.139409	0.76	KIT
R-HSA-9669934	Sunitinib-resistant KIT mutants	1	2	0.00013586	0.139409	0.76	KIT
R-HSA-9669914	Dasatinib-resistant KIT mutants	1	2	0.00013586	0.139409	0.76	KIT
R-HSA-5619043	Defective SLC2A1 causes GLUT1 deficiency syndrome 1 (GLUT1DS1)	1	2	0.00013586	0.139409	0.76	SLC2A1
R-HSA-9669924	Masitinib-resistant KIT mutants	1	2	0.00013586	0.139409	0.76	KIT
R-HSA-9669926	Nilotinib-resistant KIT mutants	1	2	0.00013586	0.139409	0.76	KIT
R-HSA-9646399	Aggrephagy	6	47	0.00319272	0.145788	0.76	TUBB3;TUBB4B;TUBA4A;TUBA8
R-HSA-3656244	Defective B4GALT1 causes B4GALT1-CDG (CDG-2d)	2	9	0.000611372	0.147323	0.76	LUM;OGN
R-HSA-3656243	Defective ST3GAL3 causes MCT12 and EIEE15	2	9	0.000611372	0.147323	0.76	LUM;OGN
R-HSA-8869496	TFAP2A acts as a transcriptional repressor during retinoic acid induced cell differentiation	2	9	0.000611372	0.147323	0.76	MYBL2
R-HSA-2559582	Senescence-Associated Secretory Phenotype (SASP)	10	91	0.00618165	0.152112	0.76	NOTCH3;JUN;CDKN1A;CDKN1B;CDK6;IGFBP7;HIST1H2BG;HIST1H3B;RELA
R-HSA-8856688	Golgi-to-ER retrograde transport	15	148	0.0100537	0.15293	0.76	DAPK2;KIF23;TUBB4B;TUBA4A;CENPE;KIF18B;KIF26A;KIF5C;TUBB3;KIF4A;KIF5A;TUBA8;CAP2
R-HSA-2132295	MHC class II antigen presentation	15	148	0.0100537	0.15293	0.76	KIF23;TUBB4B;TUBA4A;CENPE;KIF26A;KIF5C;TUBB3;KIF4A;CTSK;KIF5A;CTSC;TUBA8;CAP2
R-HSA-2467813	Separation of Sister Chromatids	19	195	0.0132464	0.154397	0.76	BUB1B;KIF23;KNL1;TUBB4B;TUBA4A;ZWINT;CDC20;CENPE;CENPF;TUBB3;CENPK;NUF2;BIRC5;EMB;DOCK2;BUB1;TUBA8
R-HSA-1433559	Regulation of KIT signaling	3	18	0.00122274	0.154726	0.76	SOCS1;KIT;SH2B2
R-HSA-399956	CRMPs in Sema3A signaling	3	18	0.00122274	0.154726	0.76	NRP1;NOV;PLXNA4
R-HSA-375165	NCAM signaling for neurite out-growth	8	70	0.00475511	0.16078	0.76	COL3A1;COL2A1;GDNF;COL5A1;COL6A1;COL5A2;NCAM1;GFRA2
R-HSA-6803205	TP53 regulates transcription of several additional cell death genes whose specific roles in p53-dependent apoptosis remain uncertain	4	28	0.00190204	0.161528	0.76	BCL6;BIRC5
R-HSA-2559586	DNA Damage/Telomere Stress Induced Senescence	8	71	0.00482304	0.169492	0.76	NOTCH3;CDKN1A;CDKN1B;HIST1H1D;HMGA2;HIST1H2BG
R-HSA-416700	Other semaphorin interactions	3	19	0.00129067	0.172777	0.76	TYROBP;NOV;PLXNA4
R-HSA-9031525	NR1H2 & NR1H3 regulate gene expression to limit cholesterol uptake	2	10	0.000679302	0.173551	0.76	MYLIP
R-HSA-72200	mRNA Editing: C to U Conversion	2	10	0.000679302	0.173551	0.76	APOBEC3H;TRPM8
R-HSA-68877	Mitotic Prometaphase	20	211	0.0143333	0.175069	0.76	PLK4;NCAPG;BUB1B;KNL1;TUBB4B;TUBA4A;ZWINT;CDC20;CENPE;CENPF;TUBB3;CENPK;NUF2;BIRC5;EMB;DOCK2;BUB1;TUBA8
R-HSA-428930	Thromboxane signalling through TP receptor	4	29	0.00196997	0.175951	0.76	TBXA2R;GNG11
R-HSA-373760	L1CAM interactions	13	130	0.00883092	0.185198	0.76	NRP1;GAP43;NRP2;TUBB3;KIF4A;SCN8A;NCAM1;ANK3;TUBB4B;TUBA4A;TUBA8
R-HSA-449147	Signaling by Interleukins	55	647	0.0439508	0.190331	0.76	NOTCH3;LAMA5;CDKN1A;ITGAM;ITGB2;RORC;PIK3CD;TWIST1;IRS2;NOD2;FOXO3;RELA;IL27RA;SOCS1;CCND1;IRAK1;IL21R;HIST1H3B;IL6R;BCKDHA;IL11;JUN;CISH;FN1;IL31RA;KIF23;GAB2;VEGFA;COL1A2;BCL6;IRF4;SLCO2A1;BIRC5;CRLF1;FAN1
R-HSA-5669034	TNFs bind their physiological receptors	4	30	0.00203791	0.190791	0.76	CD70;TNFSF15;TNFRSF9;TNFSF11
R-HSA-3785653	Myoclonic epilepsy of Lafora	2	11	0.000747232	0.200447	0.76	GYS1;PPP1R3C
R-HSA-419812	Calcitonin-like ligand receptors	2	11	0.000747232	0.200447	0.76	RAMP3;ADM
R-HSA-205017	NFG and proNGF binds to p75NTR	1	3	0.000203791	0.201653	0.76	NGF
R-HSA-9680187	Signaling by extracellular domain mutants of KIT	1	3	0.000203791	0.201653	0.76	KIT
R-HSA-9669935	Signaling by juxtamembrane domain KIT mutants	1	3	0.000203791	0.201653	0.76	KIT
R-HSA-4085023	Defective GFPT1 causes CMSTA1	1	3	0.000203791	0.201653	0.76	BAALC
R-HSA-9669933	Signaling by kinase domain mutants of KIT	1	3	0.000203791	0.201653	0.76	KIT
R-HSA-9632700	Evasion of Oxidative Stress Induced Senescence Due to Defective p16INK4A binding to CDK4 and CDK6	1	3	0.000203791	0.201653	0.76	CDK6
R-HSA-4549356	Defective DPAGT1 causes DPAGT1-CDG (CDG-1j) and CMSTA2	1	3	0.000203791	0.201653	0.76	GPT2
R-HSA-5619050	Defective SLC4A1 causes hereditary spherocytosis type 4 (HSP4), distal renal tubular acidosis (dRTA) and dRTA with hemolytic anemia (dRTA-HA)	1	3	0.000203791	0.201653	0.76	SLC4A1
R-HSA-5619099	Defective AVP does not bind AVPR1A,B and causes neurohypophyseal diabetes insipidus (NDI)	1	3	0.000203791	0.201653	0.76	PCDH1
R-HSA-4549380	Defective ALG1 causes ALG1-CDG (CDG-1k)	1	3	0.000203791	0.201653	0.76	PLXNA4
R-HSA-4755583	Defective DOLK causes DOLK-CDG (CDG-1m)	1	3	0.000203791	0.201653	0.76	DOLK
R-HSA-9630794	Evasion of Oncogene Induced Senescence Due to Defective p16INK4A binding to CDK4 and CDK6	1	3	0.000203791	0.201653	0.76	CDK6
R-HSA-4793952	Defective MGAT2 causes MGAT2-CDG (CDG-2a)	1	3	0.000203791	0.201653	0.76	SERPINE2
R-HSA-9632693	Evasion of Oxidative Stress Induced Senescence Due to p16INK4A Defects	1	3	0.000203791	0.201653	0.76	CDK6
R-HSA-9630750	Evasion of Oncogene Induced Senescence Due to p16INK4A Defects	1	3	0.000203791	0.201653	0.76	CDK6
R-HSA-190827	Transport of connexins along the secretory pathway	1	3	0.000203791	0.201653	0.76	GJB2
R-HSA-190704	Oligomerization of connexins into connexons	1	3	0.000203791	0.201653	0.76	GJB2
R-HSA-9603505	NTRK3 as a dependence receptor	1	3	0.000203791	0.201653	0.76	DHDH
R-HSA-997272	Inhibition of voltage gated Ca2+ channels via Gbeta/gamma subunits	4	31	0.00210584	0.206008	0.76	KCNJ6;KCNJ9;KCNJ15;GNG11
R-HSA-1296059	G protein gated Potassium channels	4	31	0.00210584	0.206008	0.76	KCNJ6;KCNJ9;KCNJ15;GNG11
R-HSA-1296041	Activation of G protein gated Potassium channels	4	31	0.00210584	0.206008	0.76	KCNJ6;KCNJ9;KCNJ15;GNG11
R-HSA-174824	Plasma lipoprotein assembly, remodeling, and clearance	10	98	0.00665716	0.206764	0.76	MYLIP;LIPC;BMP1;ITGA4;APOF;PCSK6;LIPA;PLTP;ABCG1
R-HSA-6804114	TP53 Regulates Transcription of Genes Involved in G2 Cell Cycle Arrest	3	21	0.00142653	0.210463	0.76	GADD45A;DHDH
R-HSA-9702518	STAT5 activation downstream of FLT3 ITD mutants	3	21	0.00142653	0.210463	0.76	NOTCH3;CDKN1A;GAB2
R-HSA-373080	Class B/2 (Secretin family receptors)	10	99	0.00672509	0.215178	0.76	VIPR1;RAMP3;FZD5;WNT7B;WNT5A;ADM;FZD10;GNG11;CD55;CDYL2
R-HSA-977225	Amyloid fiber formation	9	88	0.00597785	0.220606	0.76	GGA2;TSPAN15;HIST1H2BG;TGFBI;LYZ;SNCAIP;HIST1H3B
R-HSA-5674400	Constitutive Signaling by AKT1 E17K in Cancer	4	32	0.00217377	0.221561	0.76	NOTCH3;CDKN1A;CDKN1B;FOXO6;FOXO3
R-HSA-774815	Nucleosome assembly	6	54	0.00366823	0.222993	0.76	CENPW;CENPK;HJURP;HIST1H2BG;KNL1
R-HSA-606279	Deposition of new CENPA-containing nucleosomes at the centromere	6	54	0.00366823	0.222993	0.76	CENPW;CENPK;HJURP;HIST1H2BG;KNL1
R-HSA-193697	p75NTR regulates axonogenesis	2	12	0.000815162	0.227779	0.76	NGF;LRRC66
R-HSA-430116	GP1b-IX-V activation signalling	2	12	0.000815162	0.227779	0.76	COL1A1;COL1A2
R-HSA-2534343	Interaction With Cumulus Cells And The Zona Pellucida	2	12	0.000815162	0.227779	0.76	ADAM12
R-HSA-112411	MAPK1 (ERK2) activation	2	12	0.000815162	0.227779	0.76	IL6R
R-HSA-198693	AKT phosphorylates targets in the nucleus	2	12	0.000815162	0.227779	0.76	FOXO6;FOXO3
R-HSA-75072	mRNA Editing	2	12	0.000815162	0.227779	0.76	APOBEC3H;TRPM8
R-HSA-2022857	Keratan sulfate degradation	3	22	0.00149446	0.229933	0.76	LUM;OGN;HAPLN1
R-HSA-8955332	Carboxyterminal post-translational modifications of tubulin	6	55	0.00373616	0.234992	0.76	TUBB3;TUBB4B;TUBA4A;TUBA8
R-HSA-2219528	PI3K/AKT Signaling in Cancer	13	137	0.00930643	0.235253	0.76	NOTCH3;CDKN1A;PFKFB3;CDKN1B;GAB1;PIK3CD;FOXO6;IRS2;GAB2;FOXO3;FGF1;ERBB3;KIT;PIK3AP1
R-HSA-3906995	Diseases associated with O-glycosylation of proteins	8	78	0.00529855	0.235888	0.76	SBSPON;ADAMTS5;NOTCH3;ADAMTS14;ADAMTS2;ADAMTS12;THBS2;ADAMTS7
R-HSA-442755	Activation of NMDA receptors and postsynaptic events	11	114	0.00774404	0.242353	0.76	GRIA2;GRIN2A;TUBB3;PRKAG2;PRKX;TUBB4B;TUBA4A;TUBA8
R-HSA-5620924	Intraflagellar transport	6	56	0.00380409	0.247183	0.76	TUBB3;IFT122;TUBB4B;TUBA4A
R-HSA-5625900	RHO GTPases activate CIT	3	23	0.00156239	0.249717	0.76	CDKN1B;CIT
R-HSA-1237044	Erythrocytes take up carbon dioxide and release oxygen	3	23	0.00156239	0.249717	0.76	HBB;SLC4A1;AQP1
R-HSA-1480926	O2/CO2 exchange in erythrocytes	3	23	0.00156239	0.249717	0.76	HBB;SLC4A1;AQP1
R-HSA-2559583	Cellular Senescence	18	200	0.013586	0.251049	0.76	KDM6B;NOTCH3;CDKN1A;JUN;CDKN1B;HMGA2;ETS2;RELA;CDK6;HIST1H1D;IGFBP7;HIST1H2BG;HIST1H3B
R-HSA-352230	Amino acid transport across the plasma membrane	7	68	0.00461925	0.252907	0.76	SLC25A29;NAT2;SLC6A15;SLC3A2;SLC16A10;SLC38A3;SLC38A5
R-HSA-451308	Activation of Ca-permeable Kainate Receptor	2	13	0.000883092	0.255342	0.76	GRIK3;GRIK1
R-HSA-198203	PI3K/AKT activation	2	13	0.000883092	0.255342	0.76	IRS2;NGF
R-HSA-9020956	Interleukin-27 signaling	2	13	0.000883092	0.255342	0.76	CRLF1;IL27RA
R-HSA-110056	MAPK3 (ERK1) activation	2	13	0.000883092	0.255342	0.76	IL6R
R-HSA-3656248	Defective HEXB causes GM2G2	1	4	0.000271721	0.259398	0.76	HAPLN1
R-HSA-5619077	Defective SLC24A1 causes congenital stationary night blindness 1D (CSNB1D)	1	4	0.000271721	0.259398	0.76	COQ8A
R-HSA-3814836	Glycogen storage disease type XV (GYG1)	1	4	0.000271721	0.259398	0.76	GYS1
R-HSA-3828062	Glycogen storage disease type 0 (muscle GYS1)	1	4	0.000271721	0.259398	0.76	GYS1
R-HSA-1299308	Tandem of pore domain in a weak inwardly rectifying K+ channels (TWIK)	1	4	0.000271721	0.259398	0.76	KCNK7
R-HSA-9675132	Diseases of cellular response to stress	1	4	0.000271721	0.259398	0.76	CDK6
R-HSA-9630747	Diseases of Cellular Senescence	1	4	0.000271721	0.259398	0.76	CDK6
R-HSA-3781865	Diseases of glycosylation	18	202	0.0137219	0.26397	0.76	SBSPON;NOTCH3;CHST6;SERPINE2;LUM;GPT2;DOLK;ADAMTS12;THBS2;HAPLN1;ADAMTS5;VCAN;ADAMTS2;ADAMTS14;OGN;BAALC;PLXNA4;ADAMTS7
R-HSA-2428928	IRS-related events triggered by IGF1R	7	69	0.00468718	0.26419	0.76	GAB1;TRIB3;IRS2;GAB2;IGF1;FGF1;IGF1R
R-HSA-8964058	HDL remodeling	3	24	0.00163032	0.269739	0.76	PLTP;ABCG1
R-HSA-9615710	Late endosomal microautophagy	4	35	0.00237756	0.269831	0.76	HBB;VPS37B;RNASE1
R-HSA-418990	Adherens junctions interactions	4	35	0.00237756	0.269831	0.76	ATP8A1;CDH2;CDH10;NECTIN4
R-HSA-451306	Ionotropic activity of kainate receptors	2	14	0.000951022	0.28296	0.76	GRIK3;GRIK1
R-HSA-9614399	Regulation of localization of FOXO transcription factors	2	14	0.000951022	0.28296	0.76	FOXO6;FOXO3
R-HSA-9662834	CD163 mediating an anti-inflammatory response	2	14	0.000951022	0.28296	0.76	CD163
R-HSA-8941332	RUNX2 regulates genes involved in cell migration	2	14	0.000951022	0.28296	0.76	MMP13
R-HSA-194315	Signaling by Rho GTPases	39	470	0.0319272	0.284469	0.76	ARHGAP9;CDKN1B;ATP8A1;BUB1B;SLC4A1;ARHGAP44;CDC20;TUBB3;KIF5A;ARHGDIB;NUF2;EMB;ECT2;PAK3;HIST1H3B;BUB1;PLEKHG2;ARHGEF37;GPT2;CYBB;KNL1;TUBB4B;TUBA4A;ZWINT;CIT;CENPE;CENPF;DIAPH3;CENPK;BIRC5;ARHGEF2;HIST1H2BG;DOCK2;TUBA8
R-HSA-5334118	DNA methylation	4	36	0.00244549	0.286326	0.76	UHRF1;HIST1H2BG;HIST1H3B
R-HSA-9013508	NOTCH3 Intracellular Domain Regulates Transcription	4	36	0.00244549	0.286326	0.76	NOTCH3;WWC1;HIP1R
R-HSA-9687139	Aberrant regulation of mitotic cell cycle due to RB1 defects	4	36	0.00244549	0.286326	0.76	NOTCH3;CDKN1A;CDKN1B;CDK6;CCND1
R-HSA-8852276	The role of GTSE1 in G2/M progression after G2 checkpoint	8	83	0.0056382	0.287966	0.76	NOTCH3;CDKN1A;TUBB3;KIF23;TUBB4B;TUBA4A;TUBA8
R-HSA-2022870	Chondroitin sulfate biosynthesis	3	25	0.00169825	0.28993	0.76	VCAN;CHPF2;CHSY3
R-HSA-3000480	Scavenging by Class A Receptors	5	48	0.00326065	0.294014	0.76	COL1A1;MARCO;MSR1;COL3A1;COL1A2
R-HSA-2428924	IGF1R signaling cascade	7	72	0.00489097	0.298805	0.76	GAB1;TRIB3;IRS2;GAB2;IGF1;FGF1;IGF1R
R-HSA-2022854	Keratan sulfate biosynthesis	4	37	0.00251342	0.30296	0.76	CHST6;LUM;OGN
R-HSA-182971	EGFR downregulation	4	37	0.00251342	0.30296	0.76	SH3GL3;PFKFB3;SH3KBP1;SPRY1
R-HSA-5694530	Cargo concentration in the ER	4	37	0.00251342	0.30296	0.76	PFKFB3;DRC1;CTSC;F5
R-HSA-9006931	Signaling by Nuclear Receptors	32	385	0.0261531	0.304051	0.76	MYLIP;JUN;KDM3A;CDKN1B;PFKFB3;CRABP2;FOXO3;GNG11;DHRS3;IGF1R;EEPD1;CXCL12;CCND1;PDK4;RARA;FOSB;APOD;S1PR3;EMB;HIST1H2BG;HIST1H3B;PLTP;ABCG1
R-HSA-991365	Activation of GABAB receptors	5	49	0.00332858	0.308449	0.76	KCNJ6;KCNJ9;KCNJ15;ADCY7;GNG11
R-HSA-977444	GABA B receptor activation	5	49	0.00332858	0.308449	0.76	KCNJ6;KCNJ9;KCNJ15;ADCY7;GNG11
R-HSA-177929	Signaling by EGFR	6	61	0.00414374	0.310441	0.76	SH3GL3;PFKFB3;SH3KBP1;ADAM12;GAB1;SPRY1
R-HSA-190373	FGFR1c ligand binding and activation	2	15	0.00101895	0.310481	0.76	ANOS1;FGF1
R-HSA-425561	Sodium/Calcium exchangers	2	15	0.00101895	0.310481	0.76	SLC24A3;COQ8A
R-HSA-381183	ATF6 (ATF6-alpha) activates chaperone genes	2	15	0.00101895	0.310481	0.76	DDIT3
R-HSA-2404192	Signaling by Type 1 Insulin-like Growth Factor 1 Receptor (IGF1R)	7	73	0.0049589	0.310556	0.76	GAB1;TRIB3;IRS2;GAB2;IGF1;FGF1;IGF1R
R-HSA-187042	TRKA activation by NGF	1	5	0.000339651	0.31297	0.76	NGF
R-HSA-167021	PLC-gamma1 signalling	1	5	0.000339651	0.31297	0.76	NGF
R-HSA-8866906	TFAP2 (AP-2) family regulates transcription of other transcription factors	1	5	0.000339651	0.31297	0.76	CITED2
R-HSA-451307	Activation of Na-permeable kainate receptors	1	5	0.000339651	0.31297	0.76	GRIK1
R-HSA-5619095	Defective SLCO2A1 causes primary, autosomal recessive hypertrophic osteoarthropathy 2 (PHOAR2)	1	5	0.000339651	0.31297	0.76	SLCO2A1
R-HSA-8865999	MET activates PTPN11	1	5	0.000339651	0.31297	0.76	GAB1
R-HSA-5579030	Defective CYP19A1 causes Aromatase excess syndrome (AEXS)	1	5	0.000339651	0.31297	0.76	CYP19A1
R-HSA-5660862	Defective SLC7A7 causes lysinuric protein intolerance (LPI)	1	5	0.000339651	0.31297	0.76	SLC3A2
R-HSA-1368071	NR1D1 (REV-ERBA) represses gene expression	1	5	0.000339651	0.31297	0.76	NR1D1
R-HSA-5579005	Defective CYP4F22 causes Ichthyosis, congenital, autosomal recessive 5 (ARCI5)	1	5	0.000339651	0.31297	0.76	CYP4F22
R-HSA-8941237	Invadopodia formation	1	5	0.000339651	0.31297	0.76	ADAM12
R-HSA-9693928	Defective RIPK1-mediated regulated necrosis	1	5	0.000339651	0.31297	0.76	FADD
R-HSA-198745	Signalling to STAT3	1	5	0.000339651	0.31297	0.76	NGF
R-HSA-75157	FasL/ CD95L signaling	1	5	0.000339651	0.31297	0.76	FADD
R-HSA-111457	Release of apoptotic factors from the mitochondria	1	5	0.000339651	0.31297	0.76	DHDH
R-HSA-209563	Axonal growth stimulation	1	5	0.000339651	0.31297	0.76	NGF
R-HSA-1296065	Inwardly rectifying K+ channels	4	38	0.00258135	0.319695	0.76	KCNJ6;KCNJ9;KCNJ15;GNG11
R-HSA-9675126	Diseases of mitotic cell cycle	4	38	0.00258135	0.319695	0.76	NOTCH3;CDKN1A;CDKN1B;CDK6;CCND1
R-HSA-1538133	G0 and Early G1	4	38	0.00258135	0.319695	0.76	TOP2A;MYBL2
R-HSA-186797	Signaling by PDGF	8	86	0.00584199	0.320499	0.76	COL3A1;COL2A1;COL5A1;PDGFC;COL6A1;COL5A2;SPP1;THBS2
R-HSA-199418	Negative regulation of the PI3K/AKT network	12	137	0.00930643	0.335502	0.76	AKAP12;PFKFB3;IRAK1;ERBB3;KIT;GAB1;PIK3CD;TRIB3;IRS2;GAB2;FGF1;PIK3AP1
R-HSA-176187	Activation of ATR in response to replication stress	4	39	0.00264928	0.336497	0.76	MRC1;FOSB;CCNL1;RUNDC3B
R-HSA-9012852	Signaling by NOTCH3	6	63	0.0042796	0.336498	0.76	NEURL1B;NOTCH3;WWC1;HIP1R;WWP2
R-HSA-156582	Acetylation	2	16	0.00108688	0.337776	0.76	NAT2
R-HSA-75892	Platelet Adhesion to exposed collagen	2	16	0.00108688	0.337776	0.76	COL1A1;COL1A2
R-HSA-2428933	SHC-related events triggered by IGF1R	2	16	0.00108688	0.337776	0.76	IGF1;IGF1R
R-HSA-9617629	Regulation of FOXO transcriptional activity by acetylation	2	16	0.00108688	0.337776	0.76	TXNIP;FOXO3
R-HSA-198323	AKT phosphorylates targets in the cytosol	2	16	0.00108688	0.337776	0.76	NOTCH3;CDKN1A;CDKN1B
R-HSA-1912422	Pre-NOTCH Expression and Processing	10	113	0.00767611	0.344443	0.76	NOTCH3;JUN;CCND1;ELF3;HIP1R;HIST1H2BG;HIST1H3B
R-HSA-9013507	NOTCH3 Activation and Transmission of Signal to the Nucleus	3	28	0.00190204	0.35087	0.76	NEURL1B;NOTCH3;WWP2
R-HSA-189200	Cellular hexose transport	3	28	0.00190204	0.35087	0.76	SLC2A12;SLC2A1;SLC5A10
R-HSA-112409	RAF-independent MAPK1/3 activation	3	28	0.00190204	0.35087	0.76	DUSP2;IL6R
R-HSA-1638074	Keratan sulfate/keratin metabolism	5	52	0.00353237	0.352239	0.76	CHST6;LUM;OGN;HAPLN1
R-HSA-9663891	Selective autophagy	8	89	0.00604578	0.353668	0.76	TUBB3;PRKAG2;ULK1;TUBB4B;TUBA4A;TUBA8
R-HSA-69620	Cell Cycle Checkpoints	23	280	0.0190204	0.360213	0.76	NOTCH3;CDKN1A;CDKN1B;BUB1B;KIF23;KNL1;RUNDC3B;ZWINT;CDC20;CENPE;CENPF;CENPK;NUF2;MRC1;BIRC5;FOSB;HIST1H2BG;EMB;CCNL1;DOCK2;BUB1
R-HSA-205025	NADE modulates death signalling	1	6	0.000407581	0.362671	0.76	NGF
R-HSA-5578996	Defective CYP27A1 causes Cerebrotendinous xanthomatosis (CTX)	1	6	0.000407581	0.362671	0.76	REM2
R-HSA-2206285	MPS VI - Maroteaux-Lamy syndrome	1	6	0.000407581	0.362671	0.76	ARSB
R-HSA-8952158	RUNX3 regulates BCL2L11 (BIM) transcription	1	6	0.000407581	0.362671	0.76	FOXO3
R-HSA-5083630	Defective LFNG causes SCDO3	1	6	0.000407581	0.362671	0.76	NOTCH3
R-HSA-1306955	GRB7 events in ERBB2 signaling	1	6	0.000407581	0.362671	0.76	ERBB3
R-HSA-9013957	TLR3-mediated TICAM1-dependent programmed cell death	1	6	0.000407581	0.362671	0.76	FADD
R-HSA-2408552	Methylation of MeSeH for excretion	1	6	0.000407581	0.362671	0.76	INMT
R-HSA-193670	p75NTR negatively regulates cell cycle via SC1	1	6	0.000407581	0.362671	0.76	NGF
R-HSA-388479	Vasopressin-like receptors	1	6	0.000407581	0.362671	0.76	PCDH1
R-HSA-112303	Electric Transmission Across Gap Junctions	1	6	0.000407581	0.362671	0.76	GJC1
R-HSA-112307	Transmission across Electrical Synapses	1	6	0.000407581	0.362671	0.76	GJC1
R-HSA-174490	Membrane binding and targetting of GAG proteins	2	17	0.00115481	0.364732	0.76	VPS37B
R-HSA-1663150	The activation of arylsulfatases	2	17	0.00115481	0.364732	0.76	ARSI;ARSB
R-HSA-5676594	TNF receptor superfamily (TNFSF) members mediating non-canonical NF-kB pathway	2	17	0.00115481	0.364732	0.76	TNFSF11
R-HSA-381033	ATF6 (ATF6-alpha) activates chaperones	2	17	0.00115481	0.364732	0.76	DDIT3
R-HSA-2024101	CS/DS degradation	3	29	0.00196997	0.371112	0.76	VCAN;HAPLN1;ARSB
R-HSA-982772	Growth hormone receptor signaling	3	29	0.00196997	0.371112	0.76	SOCS1;CISH;IRS2
R-HSA-6811558	PI5P, PP2A and IER3 Regulate PI3K/AKT Signaling	11	129	0.00876299	0.377206	0.76	AKAP12;PFKFB3;IRAK1;ERBB3;KIT;GAB1;PIK3CD;IRS2;GAB2;FGF1;PIK3AP1
R-HSA-76002	Platelet activation, signaling and aggregation	24	296	0.0201073	0.379719	0.76	SRGN;ECM1;SPARC;SERPINE1;FN1;IGF1;GNG11;TUBA4A;VEGFA;F5;SELP;APBB1IP;COL1A1;CLEC3B;COL1A2;TBXA2R;TMSB4X;PECAM1;TIMP3;DGKI
R-HSA-75153	Apoptotic execution phase	5	54	0.00366823	0.381612	0.76	MRC1;DEPDC1;HIST1H1D;HMGB2
R-HSA-1445148	Translocation of SLC2A4 (GLUT4) to the plasma membrane	7	79	0.00536648	0.382419	0.76	TUBB3;PRKAG2;TUBB4B;TUBA4A;TUBA8
R-HSA-112314	Neurotransmitter receptors and postsynaptic signal transmission	19	232	0.0157598	0.382703	0.76	GRIA2;KCNJ6;KCNJ9;GRIK3;KCNJ15;PRKAG2;GRIK1;PRKX;TUBB4B;ADCY7;GNG11;TUBA4A;GRIN2A;GLRB;TUBB3;TUBA8
R-HSA-8963889	Assembly of active LPL and LIPC lipase complexes	3	30	0.00203791	0.391232	0.76	LIPC;ITGA4;PCSK6
R-HSA-3295583	TRP channels	3	30	0.00203791	0.391232	0.76	TRPA1;TRPV2;TRPM8
R-HSA-9703648	Signaling by FLT3 ITD and TKD mutants	3	30	0.00203791	0.391232	0.76	NOTCH3;CDKN1A;GAB2
R-HSA-418457	cGMP effects	2	18	0.00122274	0.391256	0.76	PDE2A;KLHL4
R-HSA-1059683	Interleukin-6 signaling	2	18	0.00122274	0.391256	0.76	IL6R
R-HSA-2160916	Hyaluronan uptake and degradation	2	18	0.00122274	0.391256	0.76	HYAL2;HAPLN1
R-HSA-6803211	TP53 Regulates Transcription of Death Receptors and Ligands	2	18	0.00122274	0.391256	0.76	IGFBP3
R-HSA-174495	Synthesis And Processing Of GAG, GAGPOL Polyproteins	2	18	0.00122274	0.391256	0.76	VPS37B
R-HSA-6814848	Glycerophospholipid catabolism	2	18	0.00122274	0.391256	0.76	GDE1;ENPP6
R-HSA-9634600	Regulation of glycolysis by fructose 2,6-bisphosphate metabolism	2	18	0.00122274	0.391256	0.76	PFKFB4;PFKFB3
R-HSA-3371497	HSP90 chaperone cycle for steroid hormone receptors (SHR)	7	80	0.00543441	0.394506	0.76	TUBB3;TUBB4B;TUBA4A;TUBA8;CAP2
R-HSA-3560782	Diseases associated with glycosaminoglycan metabolism	5	55	0.00373616	0.396289	0.76	VCAN;CHST6;LUM;OGN;HAPLN1
R-HSA-2219530	Constitutive Signaling by Aberrant PI3K in Cancer	9	106	0.0072006	0.401381	0.76	PFKFB3;ERBB3;KIT;GAB1;PIK3CD;IRS2;GAB2;FGF1;PIK3AP1
R-HSA-74713	IRS activation	1	7	0.000475511	0.408779	0.76	IRS2
R-HSA-1566977	Fibronectin matrix formation	1	7	0.000475511	0.408779	0.76	FN1
R-HSA-8866376	Reelin signalling pathway	1	7	0.000475511	0.408779	0.76	SH3KBP1
R-HSA-399710	Activation of AMPA receptors	1	7	0.000475511	0.408779	0.76	GRIA2
R-HSA-165158	Activation of AKT2	1	7	0.000475511	0.408779	0.76	TRIB3
R-HSA-447038	NrCAM interactions	1	7	0.000475511	0.408779	0.76	NRP2
R-HSA-3134963	DEx/H-box helicases activate type I IFN and inflammatory cytokines production	1	7	0.000475511	0.408779	0.76	RELA
R-HSA-420597	Nectin/Necl trans heterodimerization	1	7	0.000475511	0.408779	0.76	NECTIN4
R-HSA-3214842	HDMs demethylate histones	3	31	0.00210584	0.411185	0.76	KDM6B;KDM3A;HIST1H3B
R-HSA-3000157	Laminin interactions	3	31	0.00210584	0.411185	0.76	COL18A1;LAMA5;LAMB3
R-HSA-9620244	Long-term potentiation	3	31	0.00210584	0.411185	0.76	GRIA2;GRIN2A
R-HSA-6807878	COPI-mediated anterograde transport	9	107	0.00726853	0.411896	0.76	TUBB3;ANK3;TUBB4B;TUBA4A;CD55;TUBA8;CAP2
R-HSA-8875360	InlB-mediated entry of Listeria monocytogenes into host cell	2	19	0.00129067	0.41727	0.76	SH3GL3;SH3KBP1
R-HSA-3769402	Deactivation of the beta-catenin transactivating complex	4	44	0.00298893	0.420372	0.76	LEF1;SOX13;SOX9;EMB
R-HSA-8878166	Transcriptional regulation by RUNX2	12	147	0.00998573	0.42484	0.76	COL1A1;NOTCH3;CDKN1A;MMP13;CCND1;DHDH;TWIST1;KIF23;SOX9;PPARGC1B
R-HSA-453279	Mitotic G1 phase and G1/S transition	14	173	0.0117519	0.425392	0.76	TOP2A;NOTCH3;CDKN1A;RRM2;CDKN1B;CDK6;CCND1;FOSB;MYBL2;KIF23;CCNL1;RUNDC3B
R-HSA-5633008	TP53 Regulates Transcription of Cell Death Genes	7	83	0.0056382	0.430726	0.76	BCL6;IGFBP3;DHDH;BIRC5
R-HSA-9703465	Signaling by FLT3 fusion proteins	3	32	0.00217377	0.430931	0.76	NOTCH3;CDKN1A;GAB2
R-HSA-193704	p75 NTR receptor-mediated signalling	9	109	0.00740439	0.432913	0.76	PLEKHG2;ARHGEF37;IRAK1;ARHGEF2;NGF;ECT2;LRRC66;RELA
R-HSA-392518	Signal amplification	4	45	0.00305686	0.436916	0.76	TBXA2R;GNG11
R-HSA-109704	PI3K Cascade	5	58	0.00393995	0.440044	0.76	GAB1;TRIB3;IRS2;GAB2;FGF1
R-HSA-354194	GRB2:SOS provides linkage to MAPK signaling for Integrins	2	20	0.0013586	0.442709	0.76	APBB1IP;FN1
R-HSA-9664420	Killing mechanisms	2	20	0.0013586	0.442709	0.76	JUN;WNT5A
R-HSA-9673324	WNT5:FZD7-mediated leishmania damping	2	20	0.0013586	0.442709	0.76	JUN;WNT5A
R-HSA-1362300	Transcription of E2F targets under negative control by p107 (RBL1) and p130 (RBL2) in complex with HDAC1	2	20	0.0013586	0.442709	0.76	MYBL2
R-HSA-388844	Receptor-type tyrosine-protein phosphatases	2	20	0.0013586	0.442709	0.76	HPN;PPFIA4
R-HSA-9009391	Extra-nuclear estrogen signaling	9	110	0.00747232	0.443399	0.76	CDKN1B;PFKFB3;CCND1;S1PR3;EMB;FOXO3;GNG11;IGF1R
R-HSA-9669937	Drug resistance of KIT mutants	1	8	0.000543441	0.451554	0.76	KIT
R-HSA-187706	Signalling to p38 via RIT and RIN	1	8	0.000543441	0.451554	0.76	NGF
R-HSA-176417	Phosphorylation of Emi1	1	8	0.000543441	0.451554	0.76	CDC20
R-HSA-5603029	IkBA variant leads to EDA-ID	1	8	0.000543441	0.451554	0.76	RELA
R-HSA-9017802	Noncanonical activation of NOTCH3	1	8	0.000543441	0.451554	0.76	NOTCH3
R-HSA-5340588	Signaling by RNF43 mutants	1	8	0.000543441	0.451554	0.76	FZD5
R-HSA-75158	TRAIL signaling	1	8	0.000543441	0.451554	0.76	FADD
R-HSA-167826	The fatty acid cycling model	1	8	0.000543441	0.451554	0.76	UCP2
R-HSA-193681	Ceramide signalling	1	8	0.000543441	0.451554	0.76	NGF
R-HSA-8964041	LDL remodeling	1	8	0.000543441	0.451554	0.76	APOF
R-HSA-8937144	Aryl hydrocarbon receptor signalling	1	8	0.000543441	0.451554	0.76	ARNT2
R-HSA-5653890	Lactose synthesis	1	8	0.000543441	0.451554	0.76	SLC2A1
R-HSA-9025106	Biosynthesis of DPAn-6 SPMs	1	8	0.000543441	0.451554	0.76	LIPA
R-HSA-5660668	CLEC7A/inflammasome pathway	1	8	0.000543441	0.451554	0.76	RELA
R-HSA-444821	Relaxin receptors	1	8	0.000543441	0.451554	0.76	RXFP4
R-HSA-8852405	Signaling by MST1	1	8	0.000543441	0.451554	0.76	HPN
R-HSA-448706	Interleukin-1 processing	1	8	0.000543441	0.451554	0.76	RELA
R-HSA-373755	Semaphorin interactions	6	72	0.00489097	0.454821	0.76	NRP1;TYROBP;NOV;PAK3;PLXNA4;RND1
R-HSA-199977	ER to Golgi Anterograde Transport	13	164	0.0111405	0.459674	0.76	PFKFB3;TUBB3;ANK3;TUBB4B;DRC1;TUBA4A;CD55;CTSC;TUBA8;CAP2;F5
R-HSA-141405	Inhibition of the proteolytic activity of APC/C required for the onset of anaphase by mitotic spindle checkpoint components	2	21	0.00142653	0.46752	0.76	CDC20;BUB1B;BUB1
R-HSA-141430	Inactivation of APC/C via direct inhibition of the APC/C complex	2	21	0.00142653	0.46752	0.76	CDC20;BUB1B;BUB1
R-HSA-9690406	Transcriptional regulation of testis differentiation	2	21	0.00142653	0.46752	0.76	SOX9
R-HSA-190242	FGFR1 ligand binding and activation	2	21	0.00142653	0.46752	0.76	ANOS1;FGF1
R-HSA-4085001	Sialic acid metabolism	5	60	0.00407581	0.468807	0.76	ST6GAL2;SLCO2B1;ST3GAL5;ST8SIA6;ST6GALNAC5
R-HSA-1251985	Nuclear signaling by ERBB4	4	47	0.00319272	0.469568	0.76	CXCL12;SPARC
R-HSA-451326	Activation of kainate receptors upon glutamate binding	3	34	0.00230963	0.469651	0.76	GRIK3;GRIK1;GNG11
R-HSA-73728	RNA Polymerase I Promoter Opening	3	34	0.00230963	0.469651	0.76	HIST1H2BG;HIST1H3B
R-HSA-193807	Synthesis of bile acids and bile salts via 27-hydroxycholesterol	3	34	0.00230963	0.469651	0.76	AKR1C2;CYP8B1;REM2
R-HSA-9006934	Signaling by Receptor Tyrosine Kinases	48	629	0.0427281	0.474036	0.76	SH3GL3;LAMA5;NRP1;NRP2;SPARC;PFKFB3;ATP8A1;SH3KBP1;HPN;IRS2;PCSK6;FGF1;THBS2;IGF1R;SOCS1;ERBB3;PDGFC;SPP1;PAK3;SH2B2;LAMB3;GAB1;DHDH;FN1;CYBB;GAB2;IGF1;NGF;VEGFA;COL1A1;COL3A1;COL2A1;COL1A2;CXCL12;COL5A1;COL6A1;COL5A2;ADAM12;KIT;ANOS1;FOSB;SPRY1;TRIB3;SGK1
R-HSA-390466	Chaperonin-mediated protein folding	8	100	0.00679302	0.476534	0.76	EFNB3;TUBB3;TUBB4B;GNG11;TUBA4A;TUBA8
R-HSA-9612973	Autophagy	13	166	0.0112764	0.476837	0.76	TUBB3;RRAGD;PRKAG2;HBB;ULK1;VPS37B;TUBB4B;RNASE1;TUBA4A;TUBA8
R-HSA-8853884	Transcriptional Regulation by VENTX	4	48	0.00326065	0.485634	0.76	CCND1;LEF1;RELA
R-HSA-9006335	Signaling by Erythropoietin	3	35	0.00237756	0.488563	0.76	GAB1;PIK3CD;IRS2
R-HSA-1592389	Activation of Matrix Metalloproteinases	3	35	0.00237756	0.488563	0.76	COL18A1;MMP13;CTSK
R-HSA-9027283	Erythropoietin activates STAT5	1	9	0.000611372	0.491237	0.76	IRS2
R-HSA-9645135	STAT5 Activation	1	9	0.000611372	0.491237	0.76	GAB2
R-HSA-190370	FGFR1b ligand binding and activation	1	9	0.000611372	0.491237	0.76	FGF1
R-HSA-3595172	Defective CHST3 causes SEDCJD	1	9	0.000611372	0.491237	0.76	VCAN
R-HSA-3595174	Defective CHST14 causes EDS, musculocontractural type	1	9	0.000611372	0.491237	0.76	VCAN
R-HSA-350864	Regulation of thyroid hormone activity	1	9	0.000611372	0.491237	0.76	DIO2
R-HSA-2142696	Synthesis of Hepoxilins (HX) and Trioxilins (TrX)	1	9	0.000611372	0.491237	0.76	LIPA
R-HSA-8964026	Chylomicron clearance	1	9	0.000611372	0.491237	0.76	LIPC
R-HSA-8964572	Lipid particle organization	1	9	0.000611372	0.491237	0.76	HILPDA
R-HSA-6806942	MET Receptor Activation	1	9	0.000611372	0.491237	0.76	HPN
R-HSA-164944	Nef and signal transduction	1	9	0.000611372	0.491237	0.76	DOCK2
R-HSA-372708	p130Cas linkage to MAPK signaling for integrins	2	22	0.00149446	0.49166	0.76	APBB1IP;FN1
R-HSA-1963642	PI3K events in ERBB2 signaling	2	22	0.00149446	0.49166	0.76	ERBB3;GAB1
R-HSA-3229121	Glycogen storage diseases	2	22	0.00149446	0.49166	0.76	GYS1;PPP1R3C
R-HSA-3214841	PKMTs methylate histone lysines	4	49	0.00332858	0.501499	0.76	KMT2A;PRDM16;HIST1H3B;RELA
R-HSA-68882	Mitotic Anaphase	19	249	0.0169146	0.502663	0.76	BUB1B;KIF23;KNL1;TUBB4B;TUBA4A;ZWINT;CDC20;CENPE;CENPF;TUBB3;CENPK;NUF2;BIRC5;EMB;DOCK2;BUB1;TUBA8
R-HSA-68962	Activation of the pre-replicative complex	3	36	0.00244549	0.50714	0.76	FOSB;CCNL1;RUNDC3B
R-HSA-5223345	Miscellaneous transport and binding events	3	36	0.00244549	0.50714	0.76	LRRC8C;CSN1S1;LRRC8E
R-HSA-2555396	Mitotic Metaphase and Anaphase	19	250	0.0169825	0.509649	0.76	BUB1B;KIF23;KNL1;TUBB4B;TUBA4A;ZWINT;CDC20;CENPE;CENPF;TUBB3;CENPK;NUF2;BIRC5;EMB;DOCK2;BUB1;TUBA8
R-HSA-193648	NRAGE signals death through JNK	5	63	0.0042796	0.511023	0.76	PLEKHG2;ARHGEF37;ARHGEF2;NGF;ECT2
R-HSA-3928664	Ephrin signaling	2	23	0.00156239	0.515097	0.76	EFNB3;PAK3
R-HSA-180292	GAB1 signalosome	2	23	0.00156239	0.515097	0.76	PFKFB3;GAB1
R-HSA-500657	Presynaptic function of Kainate receptors	2	23	0.00156239	0.515097	0.76	GRIK3;GNG11
R-HSA-9613829	Chaperone Mediated Autophagy	2	23	0.00156239	0.515097	0.76	HBB;RNASE1
R-HSA-2142845	Hyaluronan metabolism	2	23	0.00156239	0.515097	0.76	HYAL2;HAPLN1
R-HSA-844456	The NLRP3 inflammasome	2	23	0.00156239	0.515097	0.76	TXNIP;RELA
R-HSA-1181150	Signaling by NODAL	2	23	0.00156239	0.515097	0.76	FOXO3;PCSK6
R-HSA-9645723	Diseases of programmed cell death	3	37	0.00251342	0.525358	0.76	JUN;FADD;FOXO3
R-HSA-8851907	MET activates PI3K/AKT signaling	1	10	0.000679302	0.528051	0.76	GAB1
R-HSA-4411364	Binding of TCF/LEF:CTNNB1 to target gene promoters	1	10	0.000679302	0.528051	0.76	LEF1
R-HSA-3595177	Defective CHSY1 causes TPBS	1	10	0.000679302	0.528051	0.76	VCAN
R-HSA-1912399	Pre-NOTCH Processing in the Endoplasmic Reticulum	1	10	0.000679302	0.528051	0.76	NOTCH3
R-HSA-112412	SOS-mediated signalling	1	10	0.000679302	0.528051	0.76	IRS2
R-HSA-190371	FGFR3b ligand binding and activation	1	10	0.000679302	0.528051	0.76	FGF1
R-HSA-2562578	TRIF-mediated programmed cell death	1	10	0.000679302	0.528051	0.76	FADD
R-HSA-187015	Activation of TRKA receptors	1	10	0.000679302	0.528051	0.76	NGF
R-HSA-5666185	RHO GTPases Activate Rhotekin and Rhophilins	1	10	0.000679302	0.528051	0.76	GPT2
R-HSA-419771	Opsins	1	10	0.000679302	0.528051	0.76	RRH
R-HSA-210455	Astrocytic Glutamate-Glutamine Uptake And Metabolism	1	10	0.000679302	0.528051	0.76	NAT2
R-HSA-1296052	Ca2+ activated K+ channels	1	10	0.000679302	0.528051	0.76	KCNN4
R-HSA-112313	Neurotransmitter uptake and metabolism In glial cells	1	10	0.000679302	0.528051	0.76	NAT2
R-HSA-428890	Role of ABL in ROBO-SLIT signaling	1	10	0.000679302	0.528051	0.76	CAP2
R-HSA-447041	CHL1 interactions	1	10	0.000679302	0.528051	0.76	NRP1
R-HSA-69236	G1 Phase	4	51	0.00346444	0.532561	0.76	NOTCH3;CDKN1A;CDKN1B;CDK6;CCND1
R-HSA-69231	Cyclin D associated events in G1	4	51	0.00346444	0.532561	0.76	NOTCH3;CDKN1A;CDKN1B;CDK6;CCND1
R-HSA-5654710	PI-3K cascade:FGFR3	2	24	0.00163032	0.537806	0.76	GAB1;FGF1
R-HSA-77111	Synthesis of Ketone Bodies	2	24	0.00163032	0.537806	0.76	BDH1;TMEM132B
R-HSA-112399	IRS-mediated signalling	5	65	0.00441546	0.538389	0.76	GAB1;TRIB3;IRS2;GAB2;FGF1
R-HSA-391251	Protein folding	8	106	0.0072006	0.541459	0.76	EFNB3;TUBB3;TUBB4B;GNG11;TUBA4A;TUBA8
R-HSA-69190	DNA strand elongation	3	38	0.00258135	0.543198	0.76	GINS3;FOSB;CCNL1
R-HSA-2142691	Synthesis of Leukotrienes (LT) and Eoxins (EX)	4	52	0.00353237	0.547727	0.76	CYP4B1;CYP4F22;CYP4F11
R-HSA-427413	NoRC negatively regulates rRNA expression	6	80	0.00543441	0.555567	0.76	SLC6A8;HIST1H2BG;HIST1H3B;SAP30
R-HSA-5654720	PI-3K cascade:FGFR4	2	25	0.00169825	0.55977	0.76	GAB1;FGF1
R-HSA-5210891	Uptake and function of anthrax toxins	2	25	0.00169825	0.55977	0.76	ANTXR1
R-HSA-6807004	Negative regulation of MET activity	2	25	0.00169825	0.55977	0.76	SH3GL3;SH3KBP1
R-HSA-445144	Signal transduction by L1	2	25	0.00169825	0.55977	0.76	NRP1;NCAM1
R-HSA-1362277	Transcription of E2F targets under negative control by DREAM complex	2	25	0.00169825	0.55977	0.76	TOP2A
R-HSA-445989	TAK1 activates NFkB by phosphorylation and activation of IKKs complex	3	39	0.00264928	0.560643	0.76	IRAK1;NOD2;RELA
R-HSA-3781860	Diseases associated with N-glycosylation of proteins	3	39	0.00264928	0.560643	0.76	SERPINE2;GPT2;PLXNA4
R-HSA-3371378	Regulation by c-FLIP	1	11	0.000747232	0.562203	0.76	FADD
R-HSA-69416	Dimerization of procaspase-8	1	11	0.000747232	0.562203	0.76	FADD
R-HSA-212718	EGFR interacts with phospholipase C-gamma	1	11	0.000747232	0.562203	0.76	PFKFB3
R-HSA-8875656	MET receptor recycling	1	11	0.000747232	0.562203	0.76	GAB1
R-HSA-9028335	Activated NTRK2 signals through PI3K	1	11	0.000747232	0.562203	0.76	GAB1
R-HSA-167827	The proton buffering model	1	11	0.000747232	0.562203	0.76	UCP2
R-HSA-193634	Axonal growth inhibition (RHOA activation)	1	11	0.000747232	0.562203	0.76	LRRC66
R-HSA-163680	AMPK inhibits chREBP transcriptional activation activity	1	11	0.000747232	0.562203	0.76	PRKAG2
R-HSA-446107	Type I hemidesmosome assembly	1	11	0.000747232	0.562203	0.76	LAMB3
R-HSA-1614603	Cysteine formation from homocysteine	1	11	0.000747232	0.562203	0.76	CTH
R-HSA-4755510	SUMOylation of immune response proteins	1	11	0.000747232	0.562203	0.76	RELA
R-HSA-442380	Zinc influx into cells by the SLC39 gene family	1	11	0.000747232	0.562203	0.76	SLC39A3
R-HSA-9637628	Modulation by Mtb of host immune system	1	11	0.000747232	0.562203	0.76	MRC1
R-HSA-8939242	RUNX1 regulates transcription of genes involved in differentiation of keratinocytes	1	11	0.000747232	0.562203	0.76	CTSK
R-HSA-76009	Platelet Aggregation (Plug Formation)	4	53	0.0036003	0.562632	0.76	COL1A1;APBB1IP;COL1A2;FN1
R-HSA-201722	Formation of the beta-catenin:TCF transactivating complex	5	67	0.00455132	0.565027	0.76	BCKDHA;LEF1;HIST1H2BG;HIST1H3B
R-HSA-3214815	HDACs deacetylate histones	5	67	0.00455132	0.565027	0.76	HIST1H2BG;HIST1H3B;SAP30
R-HSA-977443	GABA receptor activation	5	67	0.00455132	0.565027	0.76	KCNJ6;KCNJ9;KCNJ15;ADCY7;GNG11
R-HSA-421270	Cell-cell junction organization	5	67	0.00455132	0.565027	0.76	CLDN5;ATP8A1;CDH2;CDH10;NECTIN4
R-HSA-6811442	Intra-Golgi and retrograde Golgi-to-ER traffic	16	218	0.0148088	0.569872	0.76	DAPK2;KIF23;TUBB4B;TUBA4A;CENPE;CYTH4;KIF18B;KIF26A;KIF5C;TUBB3;KIF4A;KIF5A;TUBA8;CAP2
R-HSA-381038	XBP1(S) activates chaperone genes	7	95	0.00645337	0.570151	0.76	TSPYL2;EXTL2;BAALC;DNAJB9
R-HSA-4090294	SUMOylation of intracellular receptors	3	40	0.00271721	0.577678	0.76	THRA;LUM;RARA
R-HSA-179409	APC-Cdc20 mediated degradation of Nek2A	2	26	0.00176618	0.580978	0.76	CDC20;BUB1B;BUB1
R-HSA-3322077	Glycogen synthesis	2	26	0.00176618	0.580978	0.76	GYS1;PPP1R3C
R-HSA-450321	JNK (c-Jun kinases) phosphorylation and activation mediated by activated human TAK1	2	26	0.00176618	0.580978	0.76	IRAK1;NOD2
R-HSA-111931	PKA-mediated phosphorylation of CREB	2	26	0.00176618	0.580978	0.76	PRKX;ADCY7
R-HSA-422085	Synthesis, secretion, and deacylation of Ghrelin	2	26	0.00176618	0.580978	0.76	IGF1;KLF4
R-HSA-380320	Recruitment of NuMA to mitotic centrosomes	7	97	0.00658923	0.591882	0.76	PLK4;TUBB3;TUBB4B;TUBA4A;TUBA8
R-HSA-170984	ARMS-mediated activation	1	12	0.000815162	0.593886	0.76	NGF
R-HSA-9020958	Interleukin-21 signaling	1	12	0.000815162	0.593886	0.76	IL21R
R-HSA-450341	Activation of the AP-1 family of transcription factors	1	12	0.000815162	0.593886	0.76	JUN
R-HSA-201688	WNT mediated activation of DVL	1	12	0.000815162	0.593886	0.76	AKAP12
R-HSA-5625970	RHO GTPases activate KTN1	1	12	0.000815162	0.593886	0.76	KIF5A
R-HSA-433692	Proton-coupled monocarboxylate transport	1	12	0.000815162	0.593886	0.76	EMB
R-HSA-450520	HuR (ELAVL1) binds and stabilizes mRNA	1	12	0.000815162	0.593886	0.76	EMB
R-HSA-8866907	Activation of the TFAP2 (AP-2) family of transcription factors	1	12	0.000815162	0.593886	0.76	CITED2
R-HSA-8866427	VLDLR internalisation and degradation	1	12	0.000815162	0.593886	0.76	MYLIP
R-HSA-9613354	Lipophagy	1	12	0.000815162	0.593886	0.76	PRKAG2
R-HSA-428542	Regulation of commissural axon pathfinding by SLIT and ROBO	1	12	0.000815162	0.593886	0.76	NRP2
R-HSA-193692	Regulated proteolysis of p75NTR	1	12	0.000815162	0.593886	0.76	RELA
R-HSA-418889	Caspase activation via Dependence Receptors in the absence of ligand	1	12	0.000815162	0.593886	0.76	DAPK2
R-HSA-450302	activated TAK1 mediates p38 MAPK activation	2	27	0.00183411	0.601424	0.76	IRAK1;NOD2
R-HSA-8876384	Listeria monocytogenes entry into host cells	2	27	0.00183411	0.601424	0.76	SH3GL3;SH3KBP1
R-HSA-175474	Assembly Of The HIV Virion	2	27	0.00183411	0.601424	0.76	VPS37B
R-HSA-69563	p53-Dependent G1 DNA Damage Response	5	70	0.00475511	0.603453	0.76	NOTCH3;CDKN1A;CDKN1B;KIF23
R-HSA-69580	p53-Dependent G1/S DNA damage checkpoint	5	70	0.00475511	0.603453	0.76	NOTCH3;CDKN1A;CDKN1B;KIF23
R-HSA-2559585	Oncogene Induced Senescence	3	42	0.00285307	0.610474	0.76	CDK6;ETS2
R-HSA-8964043	Plasma lipoprotein clearance	3	42	0.00285307	0.610474	0.76	MYLIP;LIPC;LIPA
R-HSA-1234174	Cellular response to hypoxia	6	85	0.00577406	0.613924	0.76	EGLN3;CITED2;KIF23;HIF3A;VEGFA
R-HSA-5654689	PI-3K cascade:FGFR1	2	28	0.00190204	0.621107	0.76	GAB1;FGF1
R-HSA-438066	Unblocking of NMDA receptors, glutamate binding and activation	2	28	0.00190204	0.621107	0.76	GRIA2;GRIN2A
R-HSA-350054	Notch-HLH transcription pathway	2	28	0.00190204	0.621107	0.76	NOTCH3;HIP1R
R-HSA-3238698	WNT ligand biogenesis and trafficking	2	28	0.00190204	0.621107	0.76	WNT7B;WNT5A
R-HSA-74182	Ketone body metabolism	2	28	0.00190204	0.621107	0.76	BDH1;TMEM132B
R-HSA-879518	Transport of organic anions	2	28	0.00190204	0.621107	0.76	SLCO2B1;SLCO2A1
R-HSA-6804115	TP53 regulates transcription of additional cell cycle genes whose exact role in the p53 pathway remain uncertain	2	28	0.00190204	0.621107	0.76	BTG2
R-HSA-2173788	Downregulation of TGF-beta receptor signaling	2	28	0.00190204	0.621107	0.76	PPP1R15A;EMB
R-HSA-8875555	MET activates RAP1 and RAC1	1	13	0.000883092	0.623278	0.76	GAB1
R-HSA-933543	NF-kB activation through FADD/RIP-1 pathway mediated by caspase-8 and -10	1	13	0.000883092	0.623278	0.76	FADD
R-HSA-2022923	Dermatan sulfate biosynthesis	1	13	0.000883092	0.623278	0.76	VCAN
R-HSA-211994	Sterols are 12-hydroxylated by CYP8B1	1	13	0.000883092	0.623278	0.76	CYP8B1
R-HSA-9027277	Erythropoietin activates Phospholipase C gamma (PLCG)	1	13	0.000883092	0.623278	0.76	IRS2
R-HSA-2151209	Activation of PPARGC1A (PGC-1alpha) by phosphorylation	1	13	0.000883092	0.623278	0.76	PRKAG2
R-HSA-380612	Metabolism of serotonin	1	13	0.000883092	0.623278	0.76	ALDH2
R-HSA-74749	Signal attenuation	1	13	0.000883092	0.623278	0.76	IRS2
R-HSA-1236973	Cross-presentation of particulate exogenous antigens (phagosomes)	1	13	0.000883092	0.623278	0.76	CYBB
R-HSA-8934903	Receptor Mediated Mitophagy	1	13	0.000883092	0.623278	0.76	ULK1
R-HSA-5578768	Physiological factors	1	13	0.000883092	0.623278	0.76	TBX5
R-HSA-1296346	Tandem pore domain potassium channels	1	13	0.000883092	0.623278	0.76	KCNK7
R-HSA-2586552	Signaling by Leptin	1	13	0.000883092	0.623278	0.76	IRS2
R-HSA-69275	G2/M Transition	15	212	0.0144012	0.625673	0.76	PLK4;NOTCH3;MPP2;CDKN1A;KIF23;TUBB4B;TUBA4A;TPX2;CENPF;TUBB3;MYBL2;EMB;TUBA8
R-HSA-140875	Common Pathway of Fibrin Clot Formation	3	43	0.002921	0.626219	0.76	SERPINE2;SERPINA5;F5
R-HSA-193775	Synthesis of bile acids and bile salts via 24-hydroxycholesterol	3	43	0.002921	0.626219	0.76	AKR1C2;CYP8B1;REM2
R-HSA-69205	G1/S-Specific Transcription	3	43	0.002921	0.626219	0.76	RRM2;FOSB
R-HSA-74751	Insulin receptor signalling cascade	5	72	0.00489097	0.627963	0.76	GAB1;TRIB3;IRS2;GAB2;FGF1
R-HSA-69615	G1/S DNA Damage Checkpoints	5	72	0.00489097	0.627963	0.76	NOTCH3;CDKN1A;CDKN1B;KIF23
R-HSA-9633012	Response of EIF2AK4 (GCN2) to amino acid deficiency	8	115	0.00781197	0.632122	0.76	DDIT3;CEBPG;TRIB3;ATF3
R-HSA-381070	IRE1alpha activates chaperones	7	101	0.00686095	0.633608	0.76	TSPYL2;EXTL2;BAALC;DNAJB9
R-HSA-416482	G alpha (12/13) signalling events	6	87	0.00590992	0.636028	0.76	PLEKHG2;ARHGEF37;TBXA2R;ARHGEF2;ECT2;GNG11
R-HSA-453274	Mitotic G2-G2/M phases	15	214	0.0145371	0.639747	0.76	PLK4;NOTCH3;MPP2;CDKN1A;KIF23;TUBB4B;TUBA4A;TPX2;CENPF;TUBB3;MYBL2;EMB;TUBA8
R-HSA-1793185	Chondroitin sulfate/dermatan sulfate metabolism	5	73	0.0049589	0.639869	0.76	VCAN;CHPF2;CHSY3;HAPLN1;ARSB
R-HSA-912526	Interleukin receptor SHC signaling	2	29	0.00196997	0.640031	0.76	PIK3CD;GAB2
R-HSA-212300	PRC2 methylates histones and DNA	3	44	0.00298893	0.64152	0.76	HIST1H2BG;HIST1H3B
R-HSA-5218920	VEGFR2 mediated vascular permeability	3	44	0.00298893	0.64152	0.76	ATP8A1;TRIB3;PAK3
R-HSA-196757	Metabolism of folate and pterines	3	44	0.00298893	0.64152	0.76	ALDH1L1;GADD45B;SHMT2
R-HSA-5617472	Activation of anterior HOX genes in hindbrain development during early embryogenesis	8	116	0.0078799	0.641569	0.76	JUN;HOXD1;RARA;HIST1H2BG;HIST1H3B
R-HSA-5619507	Activation of HOX genes during differentiation	8	116	0.0078799	0.641569	0.76	JUN;HOXD1;RARA;HIST1H2BG;HIST1H3B
R-HSA-2995410	Nuclear Envelope (NE) Reassembly	6	88	0.00597785	0.646794	0.76	TUBB3;TUBB4B;TUBA4A;TUBA8
R-HSA-210990	PECAM1 interactions	1	14	0.000951022	0.650545	0.76	PECAM1
R-HSA-416550	Sema4D mediated inhibition of cell attachment and migration	1	14	0.000951022	0.650545	0.76	RND1
R-HSA-5357786	TNFR1-induced proapoptotic signaling	1	14	0.000951022	0.650545	0.76	FADD
R-HSA-5218900	CASP8 activity is inhibited	1	14	0.000951022	0.650545	0.76	FADD
R-HSA-190377	FGFR2b ligand binding and activation	1	14	0.000951022	0.650545	0.76	FGF1
R-HSA-5638302	Signaling by Overexpressed Wild-Type EGFR in Cancer	1	14	0.000951022	0.650545	0.76	PFKFB3
R-HSA-5638303	Inhibition of Signaling by Overexpressed EGFR	1	14	0.000951022	0.650545	0.76	PFKFB3
R-HSA-9026290	Biosynthesis of DPAn-3-derived maresins	1	14	0.000951022	0.650545	0.76	LIPA
R-HSA-77108	Utilization of Ketone Bodies	1	14	0.000951022	0.650545	0.76	BDH1
R-HSA-425381	Bicarbonate transporters	1	14	0.000951022	0.650545	0.76	SLC4A1
R-HSA-5682910	LGI-ADAM interactions	1	14	0.000951022	0.650545	0.76	LGI2
R-HSA-391908	Prostanoid ligand receptors	1	14	0.000951022	0.650545	0.76	TBXA2R
R-HSA-8854518	AURKA Activation by TPX2	5	74	0.00502683	0.651535	0.76	PLK4;TPX2;TUBB4B;TUBA4A
R-HSA-427359	SIRT1 negatively regulates rRNA expression	3	45	0.00305686	0.656374	0.76	HIST1H2BG;HIST1H3B
R-HSA-5250941	Negative epigenetic regulation of rRNA expression	6	89	0.00604578	0.657366	0.76	SLC6A8;HIST1H2BG;HIST1H3B;SAP30
R-HSA-5173105	O-linked glycosylation	9	132	0.00896678	0.657746	0.76	SBSPON;ADAMTS5;ADAMTS14;ADAMTS2;DAPK2;ADAMTS12;CHST4;THBS2;ADAMTS7
R-HSA-201451	Signaling by BMP	2	30	0.00203791	0.658202	0.76	BMPR1B;FSTL1
R-HSA-5621575	CD209 (DC-SIGN) signaling	2	30	0.00203791	0.658202	0.76	PAK3;RELA
R-HSA-8862803	Deregulated CDK5 triggers multiple neurodegenerative pathways in Alzheimer's disease models	2	30	0.00203791	0.658202	0.76	JUN;FOXO3
R-HSA-8863678	Neurodegenerative Diseases	2	30	0.00203791	0.658202	0.76	JUN;FOXO3
R-HSA-264876	Insulin processing	2	30	0.00203791	0.658202	0.76	KIF5C;KIF5A
R-HSA-6794361	Neurexins and neuroligins	4	60	0.00407581	0.658857	0.76	GRIN2A;HOMER2;ASPN;SHANK1
R-HSA-948021	Transport to the Golgi and subsequent modification	15	219	0.0148767	0.673721	0.76	PFKFB3;SERPINE2;ANK3;TUBB4B;TUBA4A;F5;TUBB3;ST8SIA6;DRC1;CD55;CTSC;TUBA8;CAP2
R-HSA-5654695	PI-3K cascade:FGFR2	2	31	0.00210584	0.67563	0.76	GAB1;FGF1
R-HSA-1187000	Fertilization	2	31	0.00210584	0.67563	0.76	ADAM12
R-HSA-2514853	Condensation of Prometaphase Chromosomes	1	15	0.00101895	0.67584	0.76	NCAPG
R-HSA-3000497	Scavenging by Class H Receptors	1	15	0.00101895	0.67584	0.76	SPARC
R-HSA-1839122	Signaling by activated point mutants of FGFR1	1	15	0.00101895	0.67584	0.76	FGF1
R-HSA-5685939	HDR through MMEJ (alt-NHEJ)	1	15	0.00101895	0.67584	0.76	POLQ
R-HSA-428540	Activation of RAC1	1	15	0.00101895	0.67584	0.76	PAK3
R-HSA-68884	Mitotic Telophase/Cytokinesis	1	15	0.00101895	0.67584	0.76	KIF23
R-HSA-3772470	Negative regulation of TCF-dependent signaling by WNT ligand antagonists	1	15	0.00101895	0.67584	0.76	WNT5A
R-HSA-2672351	Stimuli-sensing channels	8	120	0.00815162	0.677946	0.76	RYR2;SLC47A1;TRPA1;SCNN1A;TRPV2;TRPM8;SGK1;SLC9C1
R-HSA-69278	Cell Cycle, Mitotic	42	596	0.0404864	0.683053	0.76	TOP2A;NOTCH3;CDKN1A;CDKN1B;NCAPG;BUB1B;CDC20;CCND1;TUBB3;NUF2;MYBL2;EMB;CCNL1;HIST1H3B;BUB1;PLK4;MPP2;RRM2;GINS3;KIF23;KNL1;TUBB4B;RUNDC3B;TUBA4A;ZWINT;CENPE;TPX2;CENPF;CDK6;CENPK;BIRC5;FOSB;HIST1H2BG;DOCK2;TUBA8
R-HSA-5250924	B-WICH complex positively regulates rRNA expression	4	62	0.00421167	0.683558	0.76	SLC6A8;HIST1H2BG;HIST1H3B
R-HSA-187577	SCF(Skp2)-mediated degradation of p27/p21	4	62	0.00421167	0.683558	0.76	NOTCH3;CDKN1A;CDKN1B;CCND1;KIF23
R-HSA-1221632	Meiotic synapsis	4	62	0.00421167	0.683558	0.76	SUN2;SYCE2;HIST1H2BG
R-HSA-425393	Transport of inorganic cations/anions and amino acids/oligopeptides	11	164	0.0111405	0.685726	0.76	SLC25A29;SLC24A3;NAT2;SLC6A15;SLC4A1;SLC3A2;SLC16A10;SLC26A10;COQ8A;SLC38A3;SLC38A5
R-HSA-1296071	Potassium Channels	7	107	0.00726853	0.691383	0.76	KCNK7;KCNJ6;KCNJ9;KCNS3;KCNJ15;KCNN4;GNG11
R-HSA-5357769	Caspase activation via extrinsic apoptotic signalling pathway	2	32	0.00217377	0.692328	0.76	DAPK2;FADD
R-HSA-525793	Myogenesis	2	32	0.00217377	0.692328	0.76	ATP8A1;CDH2
R-HSA-8934593	Regulation of RUNX1 Expression and Activity	2	32	0.00217377	0.692328	0.76	CDK6;CCND1
R-HSA-2122948	Activated NOTCH1 Transmits Signal to the Nucleus	2	32	0.00217377	0.692328	0.76	NEURL1B;DNER
R-HSA-69273	Cyclin A/B1/B2 associated events during G2/M transition	2	32	0.00217377	0.692328	0.76	MPP2;EMB
R-HSA-6794362	Protein-protein interactions at synapses	6	93	0.00631751	0.697645	0.76	GRIN2A;HOMER2;HPN;PPFIA4;ASPN;SHANK1
R-HSA-427389	ERCC6 (CSB) and EHMT2 (G9a) positively regulate rRNA expression	3	48	0.00326065	0.69825	0.76	HIST1H2BG;HIST1H3B
R-HSA-9664424	Cell recruitment (pro-inflammatory response)	3	48	0.00326065	0.69825	0.76	NT5E;TXNIP;RELA
R-HSA-9660826	Purinergic signaling in leishmaniasis infection	3	48	0.00326065	0.69825	0.76	NT5E;TXNIP;RELA
R-HSA-2197563	NOTCH2 intracellular domain regulates transcription	1	16	0.00108688	0.699305	0.76	HIP1R
R-HSA-937039	IRAK1 recruits IKK complex	1	16	0.00108688	0.699305	0.76	IRAK1
R-HSA-975144	IRAK1 recruits IKK complex upon TLR7/8 or 9 stimulation	1	16	0.00108688	0.699305	0.76	IRAK1
R-HSA-9669921	KIT mutants bind TKIs	1	16	0.00108688	0.699305	0.76	KIT
R-HSA-8941856	RUNX3 regulates NOTCH signaling	1	16	0.00108688	0.699305	0.76	HIP1R
R-HSA-179812	GRB2 events in EGFR signaling	1	16	0.00108688	0.699305	0.76	PFKFB3
R-HSA-4641265	Repression of WNT target genes	1	16	0.00108688	0.699305	0.76	LEF1
R-HSA-1358803	Downregulation of ERBB2:ERBB3 signaling	1	16	0.00108688	0.699305	0.76	ERBB3
R-HSA-8951936	RUNX3 regulates p14-ARF	1	16	0.00108688	0.699305	0.76	CCND1
R-HSA-380615	Serotonin clearance from the synaptic cleft	1	16	0.00108688	0.699305	0.76	ALDH2
R-HSA-351200	Interconversion of polyamines	1	16	0.00108688	0.699305	0.76	GBP2
R-HSA-193144	Estrogen biosynthesis	1	16	0.00108688	0.699305	0.76	CYP19A1
R-HSA-877312	Regulation of IFNG signaling	1	16	0.00108688	0.699305	0.76	SOCS1
R-HSA-77285	Beta oxidation of myristoyl-CoA to lauroyl-CoA	1	16	0.00108688	0.699305	0.76	ACADL
R-HSA-8984722	Interleukin-35 Signalling	1	16	0.00108688	0.699305	0.76	IL27RA
R-HSA-2691230	Signaling by NOTCH1 HD Domain Mutants in Cancer	1	16	0.00108688	0.699305	0.76	NEURL1B
R-HSA-2691232	Constitutive Signaling by NOTCH1 HD Domain Mutants	1	16	0.00108688	0.699305	0.76	NEURL1B
R-HSA-1679131	Trafficking and processing of endosomal TLR	1	16	0.00108688	0.699305	0.76	CTSK
R-HSA-8983432	Interleukin-15 signaling	1	16	0.00108688	0.699305	0.76	GAB2
R-HSA-73772	RNA Polymerase I Promoter Escape	4	64	0.00434753	0.706975	0.76	SLC6A8;HIST1H2BG;HIST1H3B
R-HSA-9607240	FLT3 Signaling	4	64	0.00434753	0.706975	0.76	CDKN1B;GAB2;FOXO3
R-HSA-446728	Cell junction organization	6	94	0.00638544	0.707202	0.76	CLDN5;ATP8A1;CDH2;LAMB3;CDH10;NECTIN4
R-HSA-445095	Interaction between L1 and Ankyrins	2	33	0.0022417	0.70831	0.76	SCN8A;ANK3
R-HSA-622312	Inflammasomes	2	33	0.0022417	0.70831	0.76	TXNIP;RELA
R-HSA-140837	Intrinsic Pathway of Fibrin Clot Formation	2	33	0.0022417	0.70831	0.76	SERPINE2;SERPINA5
R-HSA-2262752	Cellular responses to stress	49	700	0.0475511	0.711291	0.76	PPP1R15A;NOTCH3;CDKN1A;CDKN1B;CITED2;CEBPG;HIF3A;ETS2;RELA;TUBB3;SESN2;HIST1H1D;TNR;IGFBP7;HIST1H3B;CAP2;KDM6B;EGLN3;JUN;GPX3;HMGA2;CYBB;GPX7;KIF23;TUBB4B;TUBA4A;VEGFA;CDK6;DDIT3;RRAGD;TRIB3;HIST1H2BG;ATF3;TUBA8
R-HSA-5625886	Activated PKN1 stimulates transcription of AR (androgen receptor) regulated genes KLK2 and KLK3	3	49	0.00332858	0.711317	0.76	HIST1H2BG;HIST1H3B
R-HSA-8854214	TBC/RABGAPs	3	49	0.00332858	0.711317	0.76	GGA2;GPR61;ULK1
R-HSA-5610787	Hedgehog 'off' state	8	124	0.00842334	0.711963	0.76	TUBB3;IFT122;KIF23;TUBB4B;ADCY7;TUBA4A
R-HSA-204998	Cell death signalling via NRAGE, NRIF and NADE	5	80	0.00543441	0.716346	0.76	PLEKHG2;ARHGEF37;ARHGEF2;NGF;ECT2
R-HSA-3299685	Detoxification of Reactive Oxygen Species	4	65	0.00441546	0.718201	0.76	GPX3;GPX7;CYBB
R-HSA-170660	Adenylate cyclase activating pathway	1	17	0.00115481	0.721073	0.76	ADCY7
R-HSA-190375	FGFR2c ligand binding and activation	1	17	0.00115481	0.721073	0.76	FGF1
R-HSA-975110	TRAF6 mediated IRF7 activation in TLR7/8 or 9 signaling	1	17	0.00115481	0.721073	0.76	IRAK1
R-HSA-190322	FGFR4 ligand binding and activation	1	17	0.00115481	0.721073	0.76	FGF1
R-HSA-170968	Frs2-mediated activation	1	17	0.00115481	0.721073	0.76	NGF
R-HSA-8853334	Signaling by FGFR3 fusions in cancer	1	17	0.00115481	0.721073	0.76	GAB1
R-HSA-1839130	Signaling by activated point mutants of FGFR3	1	17	0.00115481	0.721073	0.76	FGF1
R-HSA-1475029	Reversible hydration of carbon dioxide	1	17	0.00115481	0.721073	0.76	CA12
R-HSA-442720	CREB1 phosphorylation through the activation of Adenylate Cyclase	1	17	0.00115481	0.721073	0.76	PRKX
R-HSA-389359	CD28 dependent Vav1 pathway	1	17	0.00115481	0.721073	0.76	PAK3
R-HSA-171306	Packaging Of Telomere Ends	2	34	0.00230963	0.723592	0.76	HIST1H2BG
R-HSA-8940973	RUNX2 regulates osteoblast differentiation	2	34	0.00230963	0.723592	0.76	COL1A1
R-HSA-4086398	Ca2+ pathway	5	81	0.00550234	0.726268	0.76	FZD5;WNT5A;LEF1;KLHL4;GNG11
R-HSA-1433557	Signaling by SCF-KIT	4	66	0.00448339	0.729106	0.76	SOCS1;KIT;GAB2;SH2B2
R-HSA-1640170	Cell Cycle	51	734	0.0498607	0.73329	0.76	TOP2A;NOTCH3;CDKN1A;CDKN1B;HJURP;NCAPG;BUB1B;CDC20;SYCE2;EFNB3;CCND1;TUBB3;NUF2;MRC1;MYBL2;EMB;CCNL1;HIST1H3B;BUB1;CTC1;PLK4;SUN2;MPP2;RRM2;CENPW;GINS3;KIF23;KNL1;TUBB4B;RUNDC3B;TUBA4A;ZWINT;CENPE;TPX2;CENPF;CDK6;CENPK;BIRC5;FOSB;HIST1H2BG;DOCK2;TUBA8
R-HSA-1236394	Signaling by ERBB4	5	82	0.00557027	0.735938	0.76	CXCL12;SPARC;ERBB3
R-HSA-5654708	Downstream signaling of activated FGFR3	2	35	0.00237756	0.738191	0.76	GAB1;FGF1
R-HSA-917729	Endosomal Sorting Complex Required For Transport (ESCRT)	2	35	0.00237756	0.738191	0.76	VPS37B
R-HSA-420092	Glucagon-type ligand receptors	2	35	0.00237756	0.738191	0.76	VIPR1;GNG11
R-HSA-170670	Adenylate cyclase inhibitory pathway	1	18	0.00122274	0.741267	0.76	ADCY7
R-HSA-177504	Retrograde neurotrophin signalling	1	18	0.00122274	0.741267	0.76	NGF
R-HSA-5654227	Phospholipase C-mediated cascade; FGFR3	1	18	0.00122274	0.741267	0.76	FGF1
R-HSA-8847993	ERBB2 Activates PTK6 Signaling	1	18	0.00122274	0.741267	0.76	ERBB3
R-HSA-205043	NRIF signals cell death from the nucleus	1	18	0.00122274	0.741267	0.76	NGF
R-HSA-190372	FGFR3c ligand binding and activation	1	18	0.00122274	0.741267	0.76	FGF1
R-HSA-804914	Transport of fatty acids	1	18	0.00122274	0.741267	0.76	APOD
R-HSA-166187	Mitochondrial Uncoupling	1	18	0.00122274	0.741267	0.76	UCP2
R-HSA-77310	Beta oxidation of lauroyl-CoA to decanoyl-CoA-CoA	1	18	0.00122274	0.741267	0.76	ACADL
R-HSA-2032785	YAP1- and WWTR1 (TAZ)-stimulated gene expression	1	18	0.00122274	0.741267	0.76	TBX5
R-HSA-9018681	Biosynthesis of protectins	1	18	0.00122274	0.741267	0.76	CYP1A1
R-HSA-8963896	HDL assembly	1	18	0.00122274	0.741267	0.76	BMP1
R-HSA-391160	Signal regulatory protein family interactions	1	18	0.00122274	0.741267	0.76	TYROBP
R-HSA-435354	Zinc transporters	1	18	0.00122274	0.741267	0.76	SLC39A3
R-HSA-73887	Death Receptor Signalling	10	158	0.010733	0.746552	0.76	PLEKHG2;ARHGEF37;IRAK1;FADD;ARHGEF2;NGF;ECT2;LRRC66;RELA
R-HSA-432040	Vasopressin regulates renal water homeostasis via Aquaporins	3	52	0.00353237	0.747895	0.76	ADCY7;GNG11;AQP1
R-HSA-451927	Interleukin-2 family signaling	3	52	0.00353237	0.747895	0.76	IL21R;PIK3CD;GAB2
R-HSA-2559580	Oxidative Stress Induced Senescence	7	114	0.00774404	0.750905	0.76	KDM6B;JUN;CDK6;HIST1H2BG;HIST1H3B
R-HSA-194138	Signaling by VEGF	9	144	0.00978194	0.751907	0.76	NRP1;NRP2;ATP8A1;CYBB;TRIB3;PAK3;VEGFA
R-HSA-166016	Toll Like Receptor 4 (TLR4) Cascade	9	144	0.00978194	0.751907	0.76	JUN;ITGAM;SOCS1;IRAK1;SLCO2A1;ITGB2;FADD;NOD2;RELA
R-HSA-5654716	Downstream signaling of activated FGFR4	2	36	0.00244549	0.752127	0.76	GAB1;FGF1
R-HSA-380972	Energy dependent regulation of mTOR by LKB1-AMPK	2	36	0.00244549	0.752127	0.76	RRAGD;PRKAG2
R-HSA-2173789	TGF-beta receptor signaling activates SMADs	2	36	0.00244549	0.752127	0.76	PPP1R15A;EMB
R-HSA-1257604	PIP3 activates AKT signaling	21	319	0.0216697	0.75664	0.76	NOTCH3;JUN;CDKN1A;PFKFB3;CDKN1B;GAB1;PIK3CD;FOXO6;WWP2;KIF23;IRS2;GAB2;FOXO3;FGF1;AKAP12;PREX2;IRAK1;ERBB3;RRAGD;KIT;TRIB3;PIK3AP1
R-HSA-163125	Post-translational modification: synthesis of GPI-anchored proteins	7	115	0.00781197	0.758698	0.76	NTNG2;ARNT2;FCGR3A;PIGA;LSAMP;LY6D;ALPL;THY1
R-HSA-3214858	RMTs methylate histone arginines	3	53	0.0036003	0.759233	0.76	BCKDHA;CCND1;HIST1H3B
R-HSA-1614558	Degradation of cysteine and homocysteine	3	53	0.0036003	0.759233	0.76	CTH;TBX5;ADO
R-HSA-2022377	Metabolism of Angiotensinogen to Angiotensins	3	53	0.0036003	0.759233	0.76	MME;ANPEP;ATP6AP2
R-HSA-9027284	Erythropoietin activates RAS	1	19	0.00129067	0.76	0.76	IRS2
R-HSA-450513	Tristetraprolin (TTP, ZFP36) binds and destabilizes mRNA	1	19	0.00129067	0.76	0.76	ZFP36
R-HSA-180336	SHC1 events in EGFR signaling	1	19	0.00129067	0.76	0.76	PFKFB3
R-HSA-5654228	Phospholipase C-mediated cascade; FGFR4	1	19	0.00129067	0.76	0.76	FGF1
R-HSA-8964315	G beta:gamma signalling through BTK	1	19	0.00129067	0.76	0.76	GNG11
R-HSA-6785631	ERBB2 Regulates Cell Motility	1	19	0.00129067	0.76	0.76	ERBB3
R-HSA-190239	FGFR3 ligand binding and activation	1	19	0.00129067	0.76	0.76	FGF1
R-HSA-1810476	RIP-mediated NFkB activation via ZBP1	1	19	0.00129067	0.76	0.76	RELA
R-HSA-2142712	Synthesis of 12-eicosatetraenoic acid derivatives	1	19	0.00129067	0.76	0.76	LIPA
R-HSA-5655291	Signaling by FGFR4 in disease	1	19	0.00129067	0.76	0.76	GAB1
R-HSA-975577	N-Glycan antennae elongation	1	19	0.00129067	0.76	0.76	ST8SIA6
R-HSA-427601	Multifunctional anion exchangers	1	19	0.00129067	0.76	0.76	SLC26A10
R-HSA-399997	Acetylcholine regulates insulin secretion	1	19	0.00129067	0.76	0.76	MARCKS
R-HSA-418885	DCC mediated attractive signaling	1	19	0.00129067	0.76	0.76	ABLIM3
R-HSA-168643	Nucleotide-binding domain, leucine rich repeat containing receptor (NLR) signaling pathways	4	70	0.00475511	0.769565	0.769565	IRAK1;TXNIP;NOD2;RELA
R-HSA-211976	Endogenous sterols	4	70	0.00475511	0.769565	0.769565	ARNT2;CYP19A1;CYP8B1;REM2
R-HSA-8953897	Cellular responses to external stimuli	49	718	0.0487739	0.771711	0.771711	PPP1R15A;NOTCH3;CDKN1A;CDKN1B;CITED2;CEBPG;HIF3A;ETS2;RELA;TUBB3;SESN2;HIST1H1D;TNR;IGFBP7;HIST1H3B;CAP2;KDM6B;EGLN3;JUN;GPX3;HMGA2;CYBB;GPX7;KIF23;TUBB4B;TUBA4A;VEGFA;CDK6;DDIT3;RRAGD;TRIB3;HIST1H2BG;ATF3;TUBA8
R-HSA-383280	Nuclear Receptor transcription pathway	5	86	0.00584199	0.772116	0.772116	THRA;RARA;RORC;NR1D1;CEP55
R-HSA-109582	Hemostasis	57	831	0.05645	0.775834	0.775834	ECM1;CD84;SPARC;ITGAM;SERPINE2;SERPINE1;ITGB2;HBB;TREM1;SERPINA5;DOCK10;KIF5C;TUBB3;PLAU;TMSB4X;KIF5A;TIMP3;SRGN;ITGA4;KIF23;TUBA4A;F5;APBB1IP;IRF1;PECAM1;DOCK2;DGKI;SLC3A2;CLEC3B;TBXA2R;HIST1H3B;SH2B2;CAP2;PDE2A;FN1;IGF1;KLHL4;TUBB4B;GNG11;VEGFA;SELP;COL1A1;CENPE;KIF18B;COL1A2;KIF26A;KIF4A;MAFF;TUBA8
R-HSA-140534	Caspase activation via Death Receptors in the presence of ligand	1	20	0.0013586	0.777377	0.777377	FADD
R-HSA-5099900	WNT5A-dependent internalization of FZD4	1	20	0.0013586	0.777377	0.777377	WNT5A
R-HSA-2142816	Synthesis of (16-20)-hydroxyeicosatetraenoic acids (HETE)	1	20	0.0013586	0.777377	0.777377	CYP1A1
R-HSA-169893	Prolonged ERK activation events	1	20	0.0013586	0.777377	0.777377	NGF
R-HSA-9603798	Class I peroxisomal membrane protein import	1	20	0.0013586	0.777377	0.777377	TUBA8
R-HSA-5576886	Phase 4 - resting membrane potential	1	20	0.0013586	0.777377	0.777377	KCNK7
R-HSA-210744	Regulation of gene expression in late stage (branching morphogenesis) pancreatic bud precursor cells	1	20	0.0013586	0.777377	0.777377	HIP1R
R-HSA-2485179	Activation of the phototransduction cascade	1	20	0.0013586	0.777377	0.777377	COQ8A
R-HSA-2187335	The retinoid cycle in cones (daylight vision)	1	20	0.0013586	0.777377	0.777377	DHRS3
R-HSA-111471	Apoptotic factor-mediated response	1	20	0.0013586	0.777377	0.777377	DHDH
R-HSA-1980145	Signaling by NOTCH2	2	38	0.00258135	0.778087	0.778087	NEURL1B;HIP1R
R-HSA-5668599	RHO GTPases Activate NADPH Oxidases	2	38	0.00258135	0.778087	0.778087	CYBB
R-HSA-111465	Apoptotic cleavage of cellular proteins	2	38	0.00258135	0.778087	0.778087	MRC1;DEPDC1
R-HSA-380284	Loss of proteins required for interphase microtubule organization from the centrosome	4	71	0.00482304	0.778904	0.778904	PLK4;TUBB4B;TUBA4A
R-HSA-380259	Loss of Nlp from mitotic centrosomes	4	71	0.00482304	0.778904	0.778904	PLK4;TUBB4B;TUBA4A
R-HSA-2299718	Condensation of Prophase Chromosomes	3	55	0.00373616	0.780668	0.780668	HIST1H2BG;HIST1H3B
R-HSA-5362517	Signaling by Retinoic Acid	4	72	0.00489097	0.787942	0.787942	CRABP2;RARA;PDK4;DHRS3
R-HSA-354192	Integrin signaling	2	39	0.00264928	0.790151	0.790151	APBB1IP;FN1
R-HSA-162588	Budding and maturation of HIV virion	2	39	0.00264928	0.790151	0.790151	VPS37B
R-HSA-5654726	Negative regulation of FGFR1 signaling	2	39	0.00264928	0.790151	0.790151	ANOS1;FGF1
R-HSA-110330	Recognition and association of DNA glycosylase with site containing an affected purine	2	39	0.00264928	0.790151	0.790151	HIST1H2BG
R-HSA-389356	CD28 co-stimulation	2	39	0.00264928	0.790151	0.790151	TRIB3;PAK3
R-HSA-1855204	Synthesis of IP3 and IP4 in the cytosol	2	39	0.00264928	0.790151	0.790151	ITPKC
R-HSA-2173796	SMAD2/SMAD3:SMAD4 heterotrimer regulates transcription	2	39	0.00264928	0.790151	0.790151	SERPINE1
R-HSA-9031628	NGF-stimulated transcription	3	56	0.00380409	0.790781	0.790781	SH3GL3;FOSB;SGK1
R-HSA-5668541	TNFR2 non-canonical NF-kB pathway	6	104	0.00706474	0.79137	0.79137	CD70;TNFSF15;TNFRSF9;TNFSF11;KIF23
R-HSA-69206	G1/S Transition	9	150	0.0101895	0.791615	0.791615	NOTCH3;CDKN1A;RRM2;CDKN1B;CCND1;FOSB;KIF23;CCNL1;RUNDC3B
R-HSA-1632852	Macroautophagy	9	150	0.0101895	0.791615	0.791615	TUBB3;RRAGD;PRKAG2;ULK1;TUBB4B;TUBA4A;TUBA8
R-HSA-430039	mRNA decay by 5' to 3' exoribonuclease	1	21	0.00142653	0.793498	0.793498	PATL1
R-HSA-4420332	Defective B3GALT6 causes EDSP2 and SEMDJL1	1	21	0.00142653	0.793498	0.793498	VCAN
R-HSA-3560783	Defective B4GALT7 causes EDS, progeroid type	1	21	0.00142653	0.793498	0.793498	VCAN
R-HSA-8964616	G beta:gamma signalling through CDC42	1	21	0.00142653	0.793498	0.793498	GNG11
R-HSA-77288	mitochondrial fatty acid beta-oxidation of unsaturated fatty acids	1	21	0.00142653	0.793498	0.793498	ACADL
R-HSA-432047	Passive transport by Aquaporins	1	21	0.00142653	0.793498	0.793498	AQP1
R-HSA-419408	Lysosphingolipid and LPA receptors	1	21	0.00142653	0.793498	0.793498	S1PR3
R-HSA-1483148	Synthesis of PG	1	21	0.00142653	0.793498	0.793498	PLD6
R-HSA-8939211	ESR-mediated signaling	16	256	0.0173901	0.801237	0.801237	JUN;PFKFB3;CDKN1B;FOXO3;GNG11;IGF1R;CXCL12;CCND1;FOSB;S1PR3;HIST1H2BG;EMB;HIST1H3B
R-HSA-390522	Striated Muscle Contraction	2	40	0.00271721	0.801633	0.801633	TMOD1;TNNI2
R-HSA-168638	NOD1/2 Signaling Pathway	2	40	0.00271721	0.801633	0.801633	IRAK1;NOD2
R-HSA-163359	Glucagon signaling in metabolic regulation	2	40	0.00271721	0.801633	0.801633	ADCY7;GNG11
R-HSA-174430	Telomere C-strand synthesis initiation	1	22	0.00149446	0.808452	0.808452	CTC1
R-HSA-73780	RNA Polymerase III Chain Elongation	1	22	0.00149446	0.808452	0.808452	GDNF
R-HSA-5654219	Phospholipase C-mediated cascade: FGFR1	1	22	0.00149446	0.808452	0.808452	FGF1
R-HSA-3560801	Defective B3GAT3 causes JDSSDHD	1	22	0.00149446	0.808452	0.808452	VCAN
R-HSA-4641263	Regulation of FZD by ubiquitination	1	22	0.00149446	0.808452	0.808452	FZD5
R-HSA-176407	Conversion from APC/C:Cdc20 to APC/C:Cdh1 in late anaphase	1	22	0.00149446	0.808452	0.808452	CDC20
R-HSA-727802	Transport of nucleotide sugars	1	22	0.00149446	0.808452	0.808452	SLC35B4
R-HSA-1614517	Sulfide oxidation to sulfate	1	22	0.00149446	0.808452	0.808452	TBX5
R-HSA-2028269	Signaling by Hippo	1	22	0.00149446	0.808452	0.808452	WWC1
R-HSA-5655302	Signaling by FGFR1 in disease	3	58	0.00393995	0.809844	0.809844	GAB1;GAB2;FGF1
R-HSA-912446	Meiotic recombination	3	58	0.00393995	0.809844	0.809844	HIST1H2BG;HIST1H3B
R-HSA-157118	Signaling by NOTCH	16	258	0.017526	0.810427	0.810427	NEURL1B;NOTCH3;JUN;ELF3;CCND1;WWC1;DNER;HIP1R;WWP2;KIF23;HIST1H2BG;HIST1H3B
R-HSA-73886	Chromosome Maintenance	8	138	0.00937436	0.81164	0.81164	CTC1;EFNB3;CENPW;CENPK;HJURP;HIST1H2BG;KNL1
R-HSA-392154	Nitric oxide stimulates guanylate cyclase	2	41	0.00278514	0.812553	0.812553	PDE2A;KLHL4
R-HSA-1474165	Reproduction	7	123	0.00835541	0.814744	0.814744	SUN2;SYCE2;ADAM12;HIST1H2BG;HIST1H3B
R-HSA-9018519	Estrogen-dependent gene expression	9	154	0.0104612	0.815366	0.815366	JUN;CXCL12;CCND1;FOSB;HIST1H2BG;HIST1H3B
R-HSA-9682385	FLT3 signaling in disease	3	59	0.00400788	0.818813	0.818813	NOTCH3;CDKN1A;GAB2
R-HSA-1500620	Meiosis	5	92	0.00624958	0.819102	0.819102	SUN2;SYCE2;HIST1H2BG;HIST1H3B
R-HSA-1912420	Pre-NOTCH Processing in Golgi	1	23	0.00156239	0.822324	0.822324	NOTCH3
R-HSA-416993	Trafficking of GluR2-containing AMPA receptors	1	23	0.00156239	0.822324	0.822324	GRIA2
R-HSA-418217	G beta:gamma signalling through PLC beta	1	23	0.00156239	0.822324	0.822324	GNG11
R-HSA-73980	RNA Polymerase III Transcription Termination	1	23	0.00156239	0.822324	0.822324	GDNF
R-HSA-392851	Prostacyclin signalling through prostacyclin receptor	1	23	0.00156239	0.822324	0.822324	GNG11
R-HSA-2142670	Synthesis of epoxy (EET) and dihydroxyeicosatrienoic acids (DHET)	1	23	0.00156239	0.822324	0.822324	CYP1A1
R-HSA-181429	Serotonin Neurotransmitter Release Cycle	1	23	0.00156239	0.822324	0.822324	PPFIA4
R-HSA-164378	PKA activation in glucagon signalling	1	23	0.00156239	0.822324	0.822324	ADCY7
R-HSA-432142	Platelet sensitization by LDL	1	23	0.00156239	0.822324	0.822324	PECAM1
R-HSA-8849932	Synaptic adhesion-like molecules	1	23	0.00156239	0.822324	0.822324	GRIN2A
R-HSA-163615	PKA activation	1	23	0.00156239	0.822324	0.822324	ADCY7
R-HSA-2979096	NOTCH2 Activation and Transmission of Signal to the Nucleus	1	23	0.00156239	0.822324	0.822324	NEURL1B
R-HSA-417957	P2Y receptors	1	23	0.00156239	0.822324	0.822324	P2RY6
R-HSA-5654687	Downstream signaling of activated FGFR1	2	42	0.00285307	0.822934	0.822934	GAB1;FGF1
R-HSA-5654696	Downstream signaling of activated FGFR2	2	42	0.00285307	0.822934	0.822934	GAB1;FGF1
R-HSA-8853338	Signaling by FGFR3 point mutants in cancer	2	42	0.00285307	0.822934	0.822934	GAB1;FGF1
R-HSA-5655332	Signaling by FGFR3 in disease	2	42	0.00285307	0.822934	0.822934	GAB1;FGF1
R-HSA-110328	Recognition and association of DNA glycosylase with site containing an affected pyrimidine	2	42	0.00285307	0.822934	0.822934	HIST1H2BG
R-HSA-211897	Cytochrome P450 - arranged by substrate type	11	186	0.012635	0.823451	0.823451	ARNT2;CYP2W1;CYP1A1;CYP4B1;CYP4F22;CYP4F11;CYP19A1;CYP8B1;REM2
R-HSA-5628897	TP53 Regulates Metabolic Genes	7	125	0.00849127	0.827053	0.827053	VIPR1;DDIT4;RRAGD;SESN2;PRKAG2
R-HSA-204005	COPII-mediated vesicle transport	4	77	0.00523062	0.828767	0.828767	PFKFB3;DRC1;CTSC;F5
R-HSA-9006925	Intracellular signaling by second messengers	23	366	0.0248624	0.831372	0.831372	NOTCH3;JUN;CDKN1A;PFKFB3;CDKN1B;GAB1;PIK3CD;FOXO6;WWP2;PRKX;KIF23;IRS2;GAB2;FOXO3;FGF1;ADCY7;AKAP12;PREX2;IRAK1;ERBB3;RRAGD;KIT;TRIB3;PIK3AP1
R-HSA-8982491	Glycogen metabolism	2	43	0.002921	0.832795	0.832795	GYS1;PPP1R3C
R-HSA-114604	GPVI-mediated activation cascade	2	43	0.002921	0.832795	0.832795	COL1A1;COL1A2
R-HSA-111933	Calmodulin induced events	2	43	0.002921	0.832795	0.832795	PRKX;ADCY7
R-HSA-111997	CaM pathway	2	43	0.002921	0.832795	0.832795	PRKX;ADCY7
R-HSA-8941326	RUNX2 regulates bone development	2	43	0.002921	0.832795	0.832795	COL1A1
R-HSA-174048	APC/C:Cdc20 mediated degradation of Cyclin B	1	24	0.00163032	0.835193	0.835193	CDC20
R-HSA-8851708	Signaling by FGFR2 IIIa TM	1	24	0.00163032	0.835193	0.835193	FGF1
R-HSA-912631	Regulation of signaling by CBL	1	24	0.00163032	0.835193	0.835193	PIK3CD
R-HSA-1606322	ZBP1(DAI) mediated induction of type I IFNs	1	24	0.00163032	0.835193	0.835193	RELA
R-HSA-446199	Synthesis of Dolichyl-phosphate	1	24	0.00163032	0.835193	0.835193	DOLK
R-HSA-140877	Formation of Fibrin Clot (Clotting Cascade)	3	61	0.00414374	0.835673	0.835673	SERPINE2;SERPINA5;F5
R-HSA-8936459	RUNX1 regulates genes involved in megakaryocyte differentiation and platelet function	4	78	0.00529855	0.836097	0.836097	KMT2A;HIST1H2BG;HIST1H3B
R-HSA-166058	MyD88:MAL(TIRAP) cascade initiated on plasma membrane	6	111	0.00754025	0.838333	0.838333	JUN;SOCS1;IRAK1;SLCO2A1;NOD2;RELA
R-HSA-168188	Toll Like Receptor TLR6:TLR2 Cascade	6	111	0.00754025	0.838333	0.838333	JUN;SOCS1;IRAK1;SLCO2A1;NOD2;RELA
R-HSA-422475	Axon guidance	38	586	0.0398071	0.841076	0.841076	NRP1;NRP2;SH3KBP1;PIK3CD;IRS2;RND1;EFNB3;ABLIM3;TUBB3;NCAM1;PAK3;PDLIM7;PLXNA4;CAP2;GAB1;KIF23;ANK3;GAB2;TUBB4B;GFRA2;TUBA4A;EFNA1;COL3A1;GAP43;TYROBP;COL2A1;CXCL12;COL5A1;NOV;GDNF;SCN8A;KIF4A;COL6A1;COL5A2;TUBA8
R-HSA-446193	Biosynthesis of the N-glycan precursor (dolichol lipid-linked oligosaccharide, LLO) and transfer to a nascent protein	9	159	0.0108009	0.842095	0.842095	ST6GAL2;GPT2;SLCO2B1;BAALC;ST3GAL5;ST8SIA6;DOLK;PLXNA4;ST6GALNAC5
R-HSA-5609975	Diseases associated with glycosylation precursor biosynthesis	2	44	0.00298893	0.842157	0.842157	BAALC;DOLK
R-HSA-5654736	Signaling by FGFR1	3	62	0.00421167	0.843584	0.843584	GAB1;ANOS1;FGF1
R-HSA-112315	Transmission across Chemical Synapses	22	355	0.0241152	0.844113	0.844113	GRIA2;KCNJ6;KCNJ9;GRIK3;KCNJ15;PRKAG2;GRIK1;PRKX;TUBB4B;ADCY7;GNG11;TUBA4A;GRIN2A;GLRB;ALDH2;TUBB3;NAT2;PPFIA4;TUBA8
R-HSA-5654221	Phospholipase C-mediated cascade; FGFR2	1	25	0.00169825	0.84713	0.84713	FGF1
R-HSA-9609523	Insertion of tail-anchored proteins into the endoplasmic reticulum membrane	1	25	0.00169825	0.84713	0.84713	CHD5
R-HSA-71288	Creatine metabolism	1	25	0.00169825	0.84713	0.84713	SLC6A8
R-HSA-1482922	Acyl chain remodelling of PI	1	25	0.00169825	0.84713	0.84713	CFI
R-HSA-2142700	Synthesis of Lipoxins (LX)	1	25	0.00169825	0.84713	0.84713	LIPA
R-HSA-5250913	Positive epigenetic regulation of rRNA expression	4	80	0.00543441	0.849972	0.849972	SLC6A8;HIST1H2BG;HIST1H3B
R-HSA-110331	Cleavage of the damaged purine	2	45	0.00305686	0.851041	0.851041	HIST1H2BG
R-HSA-452723	Transcriptional regulation of pluripotent stem cells	2	45	0.00305686	0.851041	0.851041	HIF3A;KLF4
R-HSA-74752	Signaling by Insulin receptor	5	97	0.00658923	0.852016	0.852016	GAB1;TRIB3;IRS2;GAB2;FGF1
R-HSA-168179	Toll Like Receptor TLR1:TLR2 Cascade	6	114	0.00774404	0.855667	0.855667	JUN;SOCS1;IRAK1;SLCO2A1;NOD2;RELA
R-HSA-181438	Toll Like Receptor 2 (TLR2) Cascade	6	114	0.00774404	0.855667	0.855667	JUN;SOCS1;IRAK1;SLCO2A1;NOD2;RELA
R-HSA-9006936	Signaling by TGFB family members	6	114	0.00774404	0.855667	0.855667	PPP1R15A;SERPINE1;EMB;BMPR1B;FSTL1
R-HSA-380270	Recruitment of mitotic centrosome proteins and complexes	4	81	0.00550234	0.856529	0.856529	PLK4;TUBB4B;TUBA4A
R-HSA-5654704	SHC-mediated cascade:FGFR3	1	26	0.00176618	0.858203	0.858203	FGF1
R-HSA-9013695	NOTCH4 Intracellular Domain Regulates Transcription	1	26	0.00176618	0.858203	0.858203	HIP1R
R-HSA-190241	FGFR2 ligand binding and activation	1	26	0.00176618	0.858203	0.858203	FGF1
R-HSA-1839117	Signaling by cytosolic FGFR1 fusion mutants	1	26	0.00176618	0.858203	0.858203	GAB2
R-HSA-264642	Acetylcholine Neurotransmitter Release Cycle	1	26	0.00176618	0.858203	0.858203	PPFIA4
R-HSA-167044	Signalling to RAS	1	26	0.00176618	0.858203	0.858203	NGF
R-HSA-416572	Sema4D induced cell migration and growth-cone collapse	1	26	0.00176618	0.858203	0.858203	RND1
R-HSA-196836	Vitamin C (ascorbate) metabolism	1	26	0.00176618	0.858203	0.858203	SLC2A1
R-HSA-174403	Glutathione synthesis and recycling	1	26	0.00176618	0.858203	0.858203	TNR
R-HSA-389357	CD28 dependent PI3K/Akt signaling	1	26	0.00176618	0.858203	0.858203	TRIB3
R-HSA-1482925	Acyl chain remodelling of PG	1	26	0.00176618	0.858203	0.858203	CFI
R-HSA-210991	Basigin interactions	1	26	0.00176618	0.858203	0.858203	SLC3A2
R-HSA-9664565	Signaling by ERBB2 KD Mutants	2	46	0.00312479	0.859467	0.859467	ERBB3;GAB1
R-HSA-73927	Depurination	2	46	0.00312479	0.859467	0.859467	HIST1H2BG
R-HSA-975576	N-glycan antennae elongation in the medial/trans-Golgi	2	46	0.00312479	0.859467	0.859467	SERPINE2;ST8SIA6
R-HSA-8953750	Transcriptional Regulation by E2F6	2	46	0.00312479	0.859467	0.859467	RRM2
R-HSA-446219	Synthesis of substrates in N-glycan biosythesis	7	131	0.00889885	0.860139	0.860139	ST6GAL2;SLCO2B1;BAALC;ST3GAL5;ST8SIA6;DOLK;ST6GALNAC5
R-HSA-8856825	Cargo recognition for clathrin-mediated endocytosis	6	116	0.0078799	0.866353	0.866353	SH3GL3;PFKFB3;SGIP1;SYT11;SH3KBP1;WNT5A
R-HSA-1643713	Signaling by EGFR in Cancer	2	47	0.00319272	0.867455	0.867455	PFKFB3;GAB1
R-HSA-5654706	FRS-mediated FGFR3 signaling	1	27	0.00183411	0.868475	0.868475	FGF1
R-HSA-5654719	SHC-mediated cascade:FGFR4	1	27	0.00183411	0.868475	0.868475	FGF1
R-HSA-76066	RNA Polymerase III Transcription Initiation From Type 2 Promoter	1	27	0.00183411	0.868475	0.868475	GDNF
R-HSA-2033514	FGFR3 mutant receptor activation	1	27	0.00183411	0.868475	0.868475	FGF1
R-HSA-9617324	Negative regulation of NMDA receptor-mediated neuronal transmission	1	27	0.00183411	0.868475	0.868475	GRIN2A
R-HSA-5627123	RHO GTPases activate PAKs	1	27	0.00183411	0.868475	0.868475	PAK3
R-HSA-9665348	Signaling by ERBB2 ECD mutants	1	27	0.00183411	0.868475	0.868475	GAB1
R-HSA-5637812	Signaling by EGFRvIII in Cancer	1	27	0.00183411	0.868475	0.868475	GAB1
R-HSA-5637810	Constitutive Signaling by EGFRvIII	1	27	0.00183411	0.868475	0.868475	GAB1
R-HSA-209968	Thyroxine biosynthesis	1	27	0.00183411	0.868475	0.868475	DIO2
R-HSA-9034015	Signaling by NTRK3 (TRKC)	1	27	0.00183411	0.868475	0.868475	DHDH
R-HSA-380287	Centrosome maturation	4	83	0.0056382	0.868911	0.868911	PLK4;TUBB4B;TUBA4A
R-HSA-1500931	Cell-Cell communication	7	133	0.00903471	0.869951	0.869951	CLDN5;TYROBP;ATP8A1;CDH2;LAMB3;CDH10;NECTIN4
R-HSA-4608870	Asymmetric localization of PCP proteins	3	66	0.00448339	0.872006	0.872006	FZD5;WNT5A;KIF23
R-HSA-9670095	Inhibition of DNA recombination at telomere	2	48	0.00326065	0.875024	0.875024	HIST1H2BG
R-HSA-1227990	Signaling by ERBB2 in Cancer	2	48	0.00326065	0.875024	0.875024	ERBB3;GAB1
R-HSA-1839124	FGFR1 mutant receptor activation	2	48	0.00326065	0.875024	0.875024	GAB2;FGF1
R-HSA-71240	Tryptophan catabolism	2	48	0.00326065	0.875024	0.875024	KYNU;SLC3A2
R-HSA-111996	Ca-dependent events	2	48	0.00326065	0.875024	0.875024	PRKX;ADCY7
R-HSA-1630316	Glycosaminoglycan metabolism	10	182	0.0123633	0.875119	0.875119	VCAN;CHST6;CHPF2;LUM;HYAL2;OGN;CHSY3;HAPLN1;ARSB
R-HSA-9670439	Signaling by phosphorylated juxtamembrane, extracellular and kinase domain KIT mutants	1	28	0.00190204	0.878003	0.878003	KIT
R-HSA-5654712	FRS-mediated FGFR4 signaling	1	28	0.00190204	0.878003	0.878003	FGF1
R-HSA-76071	RNA Polymerase III Transcription Initiation From Type 3 Promoter	1	28	0.00190204	0.878003	0.878003	GDNF
R-HSA-76061	RNA Polymerase III Transcription Initiation From Type 1 Promoter	1	28	0.00190204	0.878003	0.878003	GDNF
R-HSA-212676	Dopamine Neurotransmitter Release Cycle	1	28	0.00190204	0.878003	0.878003	PPFIA4
R-HSA-912694	Regulation of IFNA signaling	1	28	0.00190204	0.878003	0.878003	SOCS1
R-HSA-975578	Reactions specific to the complex N-glycan synthesis pathway	1	28	0.00190204	0.878003	0.878003	SERPINE2
R-HSA-71384	Ethanol oxidation	1	28	0.00190204	0.878003	0.878003	ALDH2
R-HSA-200425	Carnitine metabolism	1	28	0.00190204	0.878003	0.878003	PRKAG2
R-HSA-418038	Nucleotide-like (purinergic) receptors	1	28	0.00190204	0.878003	0.878003	P2RY6
R-HSA-8964038	LDL clearance	1	28	0.00190204	0.878003	0.878003	LIPA
R-HSA-168164	Toll Like Receptor 3 (TLR3) Cascade	5	102	0.00692888	0.879793	0.879793	JUN;IRAK1;FADD;NOD2;RELA
R-HSA-170834	Signaling by TGF-beta Receptor Complex	4	85	0.00577406	0.880363	0.880363	PPP1R15A;SERPINE1;EMB
R-HSA-9656223	Signaling by RAF1 mutants	2	49	0.00332858	0.882193	0.882193	APBB1IP;FN1
R-HSA-381676	Glucagon-like Peptide-1 (GLP1) regulates insulin secretion	2	49	0.00332858	0.882193	0.882193	KCNS3;GNG11
R-HSA-8873719	RAB geranylgeranylation	3	68	0.00461925	0.884428	0.884428	RAB23;RAB38;GPR61
R-HSA-445717	Aquaporin-mediated transport	3	68	0.00461925	0.884428	0.884428	ADCY7;GNG11;AQP1
R-HSA-201681	TCF dependent signaling in response to WNT	12	216	0.0146729	0.885031	0.885031	BCKDHA;AKAP12;FZD5;WNT5A;LEF1;SOX13;KIF23;HIST1H2BG;SOX9;EMB;HIST1H3B
R-HSA-1660662	Glycosphingolipid metabolism	4	86	0.00584199	0.885757	0.885757	SLCO2B1;ARSI;HAPLN1;ARSB
R-HSA-168898	Toll-like Receptor Cascades	10	185	0.0125671	0.886642	0.886642	JUN;ITGAM;SOCS1;IRAK1;CTSK;SLCO2A1;ITGB2;FADD;NOD2;RELA
R-HSA-2033519	Activated point mutants of FGFR2	1	29	0.00196997	0.886842	0.886842	FGF1
R-HSA-392451	G beta:gamma signalling through PI3Kgamma	1	29	0.00196997	0.886842	0.886842	GNG11
R-HSA-933542	TRAF6 mediated NF-kB activation	1	29	0.00196997	0.886842	0.886842	RELA
R-HSA-418592	ADP signalling through P2Y purinoceptor 1	1	29	0.00196997	0.886842	0.886842	GNG11
R-HSA-166208	mTORC1-mediated signalling	1	29	0.00196997	0.886842	0.886842	RRAGD
R-HSA-446210	Synthesis of UDP-N-acetyl-glucosamine	1	29	0.00196997	0.886842	0.886842	BAALC
R-HSA-1369062	ABC transporters in lipid homeostasis	1	29	0.00196997	0.886842	0.886842	ABCG1
R-HSA-164952	The role of Nef in HIV-1 replication and disease pathogenesis	1	29	0.00196997	0.886842	0.886842	DOCK2
R-HSA-4615885	SUMOylation of DNA replication proteins	2	50	0.00339651	0.888979	0.888979	TOP2A;BIRC5
R-HSA-512988	Interleukin-3, Interleukin-5 and GM-CSF signaling	2	50	0.00339651	0.888979	0.888979	PIK3CD;GAB2
R-HSA-450294	MAP kinase activation	3	69	0.00468718	0.890226	0.890226	JUN;IRAK1;NOD2
R-HSA-73854	RNA Polymerase I Promoter Clearance	4	87	0.00590992	0.890937	0.890937	SLC6A8;HIST1H2BG;HIST1H3B
R-HSA-9675108	Nervous system development	39	622	0.0422526	0.892135	0.892135	NRP1;NRP2;SH3KBP1;PIK3CD;IRS2;RND1;EFNB3;ABLIM3;TUBB3;NCAM1;PAK3;PDLIM7;PLXNA4;CAP2;BCKDHA;GAB1;KIF23;ANK3;GAB2;TUBB4B;GFRA2;TUBA4A;EFNA1;COL3A1;GAP43;TYROBP;COL2A1;CXCL12;COL5A1;NOV;GDNF;SCN8A;KIF4A;COL6A1;COL5A2;TUBA8
R-HSA-68886	M Phase	25	416	0.0282589	0.892158	0.892158	PLK4;NCAPG;BUB1B;KIF23;KNL1;TUBB4B;TUBA4A;ZWINT;CDC20;CENPE;CENPF;TUBB3;CENPK;NUF2;BIRC5;HIST1H2BG;EMB;DOCK2;HIST1H3B;BUB1;TUBA8
R-HSA-199991	Membrane Trafficking	42	666	0.0452415	0.892915	0.892915	SH3GL3;PFKFB3;SH3KBP1;PRKAG2;GPR61;GGA2;GJC1;CYTH4;RASSF4;KIF5C;TUBB3;ANPEP;KIF5A;CD55;CTSC;CAP2;PLK4;SGIP1;DAPK2;WNT5A;HIP1R;KIF23;ANK3;VPS37B;TUBB4B;TUBA4A;F5;CENPE;GJB2;KIF18B;KIF26A;SYT11;KIF4A;RAB38;ULK1;DRC1;TUBA8
R-HSA-5654688	SHC-mediated cascade:FGFR1	1	30	0.00203791	0.895041	0.895041	FGF1
R-HSA-202040	G-protein activation	1	30	0.00203791	0.895041	0.895041	GNG11
R-HSA-392170	ADP signalling through P2Y purinoceptor 12	1	30	0.00203791	0.895041	0.895041	GNG11
R-HSA-181430	Norepinephrine Neurotransmitter Release Cycle	1	30	0.00203791	0.895041	0.895041	PPFIA4
R-HSA-420029	Tight junction interactions	1	30	0.00203791	0.895041	0.895041	CLDN5
R-HSA-8963898	Plasma lipoprotein assembly	1	30	0.00203791	0.895041	0.895041	BMP1
R-HSA-350562	Regulation of ornithine decarboxylase (ODC)	2	51	0.00346444	0.895401	0.895401	KIF23;BUB1
R-HSA-5654743	Signaling by FGFR4	2	51	0.00346444	0.895401	0.895401	GAB1;FGF1
R-HSA-165159	MTOR signalling	2	51	0.00346444	0.895401	0.895401	RRAGD;PRKAG2
R-HSA-73621	Pyrimidine catabolism	2	51	0.00346444	0.895401	0.895401	NT5E;TYMP
R-HSA-110329	Cleavage of the damaged pyrimidine	2	51	0.00346444	0.895401	0.895401	HIST1H2BG
R-HSA-73928	Depyrimidination	2	51	0.00346444	0.895401	0.895401	HIST1H2BG
R-HSA-69202	Cyclin E associated events during G1/S transition	4	88	0.00597785	0.89591	0.89591	NOTCH3;CDKN1A;CDKN1B;CCND1;KIF23
R-HSA-69002	DNA Replication Pre-Initiation	4	88	0.00597785	0.89591	0.89591	FOSB;KIF23;CCNL1;RUNDC3B
R-HSA-212165	Epigenetic regulation of gene expression	7	139	0.00944229	0.896029	0.896029	SLC6A8;UHRF1;HIST1H2BG;HIST1H3B;SAP30
R-HSA-8939236	RUNX1 regulates transcription of genes involved in differentiation of HSCs	5	106	0.0072006	0.898694	0.898694	KMT2A;KIF23;HIST1H2BG;HIST1H3B
R-HSA-5687128	MAPK6/MAPK4 signaling	5	106	0.0072006	0.898694	0.898694	JUN;KIF23;EMB;FOXO3;PAK3
R-HSA-73864	RNA Polymerase I Transcription	4	89	0.00604578	0.900683	0.900683	SLC6A8;HIST1H2BG;HIST1H3B
R-HSA-8848021	Signaling by PTK6	3	71	0.00482304	0.901046	0.901046	CDKN1B;CCND1;ERBB3
R-HSA-9006927	Signaling by Non-Receptor Tyrosine Kinases	3	71	0.00482304	0.901046	0.901046	CDKN1B;CCND1;ERBB3
R-HSA-6802948	Signaling by high-kinase activity BRAF mutants	2	52	0.00353237	0.901476	0.901476	APBB1IP;FN1
R-HSA-9648002	RAS processing	2	52	0.00353237	0.901476	0.901476	KLHL4;USP17L2
R-HSA-5654693	FRS-mediated FGFR1 signaling	1	31	0.00210584	0.902646	0.902646	FGF1
R-HSA-1971475	A tetrasaccharide linker sequence is required for GAG synthesis	1	31	0.00210584	0.902646	0.902646	VCAN
R-HSA-5218921	VEGFR2 mediated cell proliferation	1	31	0.00210584	0.902646	0.902646	VEGFA
R-HSA-204174	Regulation of pyruvate dehydrogenase (PDH) complex	1	31	0.00210584	0.902646	0.902646	PDK4
R-HSA-174411	Polymerase switching on the C-strand of the telomere	1	31	0.00210584	0.902646	0.902646	CTC1
R-HSA-5205647	Mitophagy	1	31	0.00210584	0.902646	0.902646	ULK1
R-HSA-1482801	Acyl chain remodelling of PS	1	31	0.00210584	0.902646	0.902646	CFI
R-HSA-9025094	Biosynthesis of DPAn-3 SPMs	1	31	0.00210584	0.902646	0.902646	LIPA
R-HSA-1660516	Synthesis of PIPs at the early endosome membrane	1	31	0.00210584	0.902646	0.902646	MTMR10
R-HSA-5601884	PIWI-interacting RNA (piRNA) biogenesis	1	31	0.00210584	0.902646	0.902646	PLD6
R-HSA-937061	TRIF(TICAM1)-mediated TLR4 signaling	5	107	0.00726853	0.902996	0.902996	JUN;IRAK1;FADD;NOD2;RELA
R-HSA-166166	MyD88-independent TLR4 cascade	5	107	0.00726853	0.902996	0.902996	JUN;IRAK1;FADD;NOD2;RELA
R-HSA-1989781	PPARA activates gene expression	9	174	0.0118198	0.904335	0.904335	ARNT2;ITGA4;CYP1A1;TRIB3;NR1D1;PPARGC1B;ARNTL
R-HSA-69656	Cyclin A:Cdk2-associated events at S phase entry	4	90	0.00611372	0.905261	0.905261	NOTCH3;CDKN1A;CDKN1B;CCND1;KIF23
R-HSA-1234176	Oxygen-dependent proline hydroxylation of Hypoxia-inducible Factor Alpha	3	72	0.00489097	0.906087	0.906087	EGLN3;KIF23;HIF3A
R-HSA-381340	Transcriptional regulation of white adipocyte differentiation	5	108	0.00733646	0.907139	0.907139	KLF5;ITGA4;KLF4;RELA
R-HSA-1236978	Cross-presentation of soluble exogenous antigens (endosomes)	2	53	0.0036003	0.907221	0.907221	MRC1;KIF23
R-HSA-2172127	DAP12 interactions	2	53	0.0036003	0.907221	0.907221	TYROBP;TREM1
R-HSA-5654741	Signaling by FGFR3	2	53	0.0036003	0.907221	0.907221	GAB1;FGF1
R-HSA-1489509	DAG and IP3 signaling	2	53	0.0036003	0.907221	0.907221	PRKX;ADCY7
R-HSA-5668914	Diseases of metabolism	24	408	0.0277155	0.908276	0.908276	SBSPON;NOTCH3;CHST6;SERPINE2;LUM;GPT2;DOLK;ADAMTS12;CYP4F22;THBS2;CYP19A1;HAPLN1;ADAMTS5;GYS1;VCAN;ADAMTS2;ADAMTS14;PPP1R3C;OGN;BAALC;REM2;ARSB;PLXNA4;ADAMTS7
R-HSA-400042	Adrenaline,noradrenaline inhibits insulin secretion	1	32	0.00217377	0.909701	0.909701	GNG11
R-HSA-400685	Sema4D in semaphorin signaling	1	32	0.00217377	0.909701	0.909701	RND1
R-HSA-210500	Glutamate Neurotransmitter Release Cycle	1	32	0.00217377	0.909701	0.909701	PPFIA4
R-HSA-70635	Urea cycle	1	32	0.00217377	0.909701	0.909701	ASS1
R-HSA-400206	Regulation of lipid metabolism by PPARalpha	9	176	0.0119557	0.910824	0.910824	ARNT2;ITGA4;CYP1A1;TRIB3;NR1D1;PPARGC1B;ARNTL
R-HSA-174184	Cdc20:Phospho-APC/C mediated degradation of Cyclin A	3	73	0.0049589	0.910894	0.910894	CDC20;BUB1B;KIF23;BUB1
R-HSA-194840	Rho GTPase cycle	8	160	0.0108688	0.91212	0.91212	ARHGAP9;ARHGAP44;PLEKHG2;ARHGEF37;ARHGDIB;SLC4A1;ARHGEF2;ECT2
R-HSA-75815	Ubiquitin-dependent degradation of Cyclin D	2	54	0.00366823	0.91265	0.91265	CCND1;KIF23
R-HSA-6802946	Signaling by moderate kinase activity BRAF mutants	2	54	0.00366823	0.91265	0.91265	APBB1IP;FN1
R-HSA-9649948	Signaling downstream of RAS mutants	2	54	0.00366823	0.91265	0.91265	APBB1IP;FN1
R-HSA-6802949	Signaling by RAS mutants	2	54	0.00366823	0.91265	0.91265	APBB1IP;FN1
R-HSA-2565942	Regulation of PLK1 Activity at G2/M Transition	4	92	0.00624958	0.913861	0.913861	PLK4;TUBB4B;TUBA4A
R-HSA-112316	Neuronal System	30	501	0.034033	0.914569	0.914569	GRIA2;KCNK7;HPN;GRIK3;PRKAG2;GRIK1;PRKX;ADCY7;GJC1;GRIN2A;ALDH2;TUBB3;KCNN4;PPFIA4;KCNJ6;KCNJ9;HOMER2;KCNJ15;TUBB4B;GNG11;TUBA4A;ASPN;GLRB;NAT2;KCNS3;SHANK1;TUBA8
R-HSA-179419	APC:Cdc20 mediated degradation of cell cycle proteins prior to satisfation of the cell cycle checkpoint	3	74	0.00502683	0.915477	0.915477	CDC20;BUB1B;KIF23;BUB1
R-HSA-8948751	Regulation of PTEN stability and activity	3	74	0.00502683	0.915477	0.915477	PREX2;KIF23;WWP2
R-HSA-5654699	SHC-mediated cascade:FGFR2	1	33	0.0022417	0.916245	0.916245	FGF1
R-HSA-73863	RNA Polymerase I Transcription Termination	1	33	0.0022417	0.916245	0.916245	SLC6A8
R-HSA-3928663	EPHA-mediated growth cone collapse	1	33	0.0022417	0.916245	0.916245	EFNA1
R-HSA-4641262	Disassembly of the destruction complex and recruitment of AXIN to the membrane	1	33	0.0022417	0.916245	0.916245	FZD5
R-HSA-9006115	Signaling by NTRK2 (TRKB)	1	33	0.0022417	0.916245	0.916245	GAB1
R-HSA-425410	Metal ion SLC transporters	1	33	0.0022417	0.916245	0.916245	SLC39A3
R-HSA-6803204	TP53 Regulates Transcription of Genes Involved in Cytochrome C Release	1	33	0.0022417	0.916245	0.916245	DHDH
R-HSA-174113	SCF-beta-TrCP mediated degradation of Emi1	2	55	0.00373616	0.917781	0.917781	CDC20;KIF23
R-HSA-3928665	EPH-ephrin mediated repulsion of cells	2	55	0.00373616	0.917781	0.917781	EFNA1;EFNB3
R-HSA-6802955	Paradoxical activation of RAF signaling by kinase inactive BRAF	2	55	0.00373616	0.917781	0.917781	APBB1IP;FN1
R-HSA-445355	Smooth Muscle Contraction	2	55	0.00373616	0.917781	0.917781	CALD1;MYL10
R-HSA-2173793	Transcriptional activity of SMAD2/SMAD3:SMAD4 heterotrimer	2	55	0.00373616	0.917781	0.917781	SERPINE1
R-HSA-211981	Xenobiotics	3	75	0.00509476	0.919844	0.919844	ARNT2;CYP2W1;CYP1A1
R-HSA-9007101	Rab regulation of trafficking	6	129	0.00876299	0.920843	0.920843	GGA2;RASSF4;ANPEP;RAB38;GPR61;ULK1
R-HSA-975871	MyD88 cascade initiated on plasma membrane	4	94	0.00638544	0.921757	0.921757	JUN;IRAK1;NOD2;RELA
R-HSA-168142	Toll Like Receptor 10 (TLR10) Cascade	4	94	0.00638544	0.921757	0.921757	JUN;IRAK1;NOD2;RELA
R-HSA-168176	Toll Like Receptor 5 (TLR5) Cascade	4	94	0.00638544	0.921757	0.921757	JUN;IRAK1;NOD2;RELA
R-HSA-8876198	RAB GEFs exchange GTP for GDP on RABs	4	94	0.00638544	0.921757	0.921757	RASSF4;ANPEP;RAB38;ULK1
R-HSA-1483255	PI Metabolism	5	112	0.00760818	0.922199	0.922199	AKAP12;MTMR10;GDE1;PIK3CD;ENPP6
R-HSA-5654700	FRS-mediated FGFR2 signaling	1	34	0.00230963	0.922315	0.922315	FGF1
R-HSA-171319	Telomere Extension By Telomerase	1	34	0.00230963	0.922315	0.922315	EFNB3
R-HSA-5576892	Phase 0 - rapid depolarisation	1	34	0.00230963	0.922315	0.922315	SCN8A
R-HSA-5654732	Negative regulation of FGFR3 signaling	1	34	0.00230963	0.922315	0.922315	FGF1
R-HSA-5260271	Diseases of Immune System	1	34	0.00230963	0.922315	0.922315	RELA
R-HSA-5602358	Diseases associated with the TLR signaling cascade	1	34	0.00230963	0.922315	0.922315	RELA
R-HSA-73614	Pyrimidine salvage	1	34	0.00230963	0.922315	0.922315	TYMP
R-HSA-176409	APC/C:Cdc20 mediated degradation of mitotic proteins	3	76	0.00516269	0.924004	0.924004	CDC20;BUB1B;KIF23;BUB1
R-HSA-193368	Synthesis of bile acids and bile salts via 7alpha-hydroxycholesterol	3	76	0.00516269	0.924004	0.924004	AKR1C2;CYP8B1;REM2
R-HSA-5693571	Nonhomologous End-Joining (NHEJ)	2	57	0.00387202	0.927203	0.927203	HIST1H2BG
R-HSA-380108	Chemokine receptors bind chemokines	2	57	0.00387202	0.927203	0.927203	CXCL12;CYP8B1
R-HSA-2453902	The canonical retinoid cycle in rods (twilight vision)	2	57	0.00387202	0.927203	0.927203	MYO7A;IGF1
R-HSA-9665686	Signaling by ERBB2 TMD/JMD mutants	1	35	0.00237756	0.927945	0.927945	ERBB3
R-HSA-456926	Thrombin signalling through proteinase activated receptors (PARs)	1	35	0.00237756	0.927945	0.927945	GNG11
R-HSA-5654733	Negative regulation of FGFR4 signaling	1	35	0.00237756	0.927945	0.927945	FGF1
R-HSA-450282	MAPK targets/ Nuclear events mediated by MAP kinases	1	35	0.00237756	0.927945	0.927945	JUN
R-HSA-9018683	Biosynthesis of DPA-derived SPMs	1	35	0.00237756	0.927945	0.927945	LIPA
R-HSA-176814	Activation of APC/C and APC/C:Cdc20 mediated degradation of mitotic proteins	3	77	0.00523062	0.927966	0.927966	CDC20;BUB1B;KIF23;BUB1
R-HSA-448424	Interleukin-17 signaling	3	77	0.00523062	0.927966	0.927966	JUN;IRAK1;NOD2
R-HSA-166520	Signaling by NTRKs	8	166	0.0112764	0.929873	0.929873	SH3GL3;GAB1;DHDH;FOSB;IRS2;PCSK6;NGF;SGK1
R-HSA-2142753	Arachidonic acid metabolism	8	166	0.0112764	0.929873	0.929873	CYP1A1;CYP4B1;CYP4F22;CYP4F11;LIPA;CYP8B1;PTGES
R-HSA-6798695	Neutrophil degranulation	28	480	0.0326065	0.930364	0.930364	ARHGAP9;ITGAM;ATP8A1;TNFAIP6;C1R;GMFG;ITGB2;HBB;HAPLN1;PLAU;ANPEP;CD55;CTSC;ARSB;POLQ;MME;ATP6AP2;CYBB;ANK3;TUBB4B;LYZ;FLG2;TYROBP;DOK3;PECAM1;DOCK2;ACPP
R-HSA-2162123	Synthesis of Prostaglandins (PG) and Thromboxanes (TX)	2	58	0.00393995	0.931523	0.931523	CYP8B1;PTGES
R-HSA-173623	Classical antibody-mediated complement activation	4	97	0.00658923	0.932386	0.932386	C1QB;C1QA;C1R;C1QC
R-HSA-2173782	Binding and Uptake of Ligands by Scavenger Receptors	8	167	0.0113443	0.932507	0.932507	COL1A1;MARCO;MSR1;COL3A1;CD163;SPARC;COL1A2;HBB
R-HSA-1250196	SHC1 events in ERBB2 signaling	1	36	0.00244549	0.933168	0.933168	ERBB3
R-HSA-2424491	DAP12 signaling	1	36	0.00244549	0.933168	0.933168	TYROBP
R-HSA-76046	RNA Polymerase III Transcription Initiation	1	36	0.00244549	0.933168	0.933168	GDNF
R-HSA-8863795	Downregulation of ERBB2 signaling	1	36	0.00244549	0.933168	0.933168	ERBB3
R-HSA-9008059	Interleukin-37 signaling	1	36	0.00244549	0.933168	0.933168	SLCO2A1
R-HSA-2206281	Mucopolysaccharidoses	1	36	0.00244549	0.933168	0.933168	ARSB
R-HSA-162710	Synthesis of glycosylphosphatidylinositol (GPI)	1	36	0.00244549	0.933168	0.933168	PIGA
R-HSA-936440	Negative regulators of DDX58/IFIH1 signaling	1	36	0.00244549	0.933168	0.933168	HERC5
R-HSA-391903	Eicosanoid ligand-binding receptors	1	36	0.00244549	0.933168	0.933168	TBXA2R
R-HSA-5358351	Signaling by Hedgehog	8	168	0.0114123	0.935055	0.935055	TUBB3;IFT122;KIF23;TUBB4B;ADCY7;TUBA4A
R-HSA-2980736	Peptide hormone metabolism	7	152	0.0103254	0.937672	0.937672	MME;KIF5C;ANPEP;ATP6AP2;KIF5A;IGF1;KLF4
R-HSA-399719	Trafficking of AMPA receptors	1	37	0.00251342	0.938012	0.938012	GRIA2
R-HSA-1474151	Tetrahydrobiopterin (BH4) synthesis, recycling, salvage and regulation	1	37	0.00251342	0.938012	0.938012	KLHL4
R-HSA-5620912	Anchoring of the basal body to the plasma membrane	4	99	0.00672509	0.938728	0.938728	PLK4;TUBB4B;TUBA4A
R-HSA-4086400	PCP/CE pathway	4	99	0.00672509	0.938728	0.938728	FZD5;WNT5A;KIF23;ROR1
R-HSA-351202	Metabolism of polyamines	3	80	0.00543441	0.938739	0.938739	KIF23;GBP2;BUB1
R-HSA-5625740	RHO GTPases activate PKNs	3	80	0.00543441	0.938739	0.938739	HIST1H2BG;HIST1H3B
R-HSA-198725	Nuclear Events (kinase and transcription factor activation)	3	80	0.00543441	0.938739	0.938739	SH3GL3;FOSB;SGK1
R-HSA-5578749	Transcriptional regulation by small RNAs	3	81	0.00550234	0.941985	0.941985	HIST1H2BG;HIST1H3B
R-HSA-5663084	Diseases of carbohydrate metabolism	3	81	0.00550234	0.941985	0.941985	GYS1;PPP1R3C;ARSB
R-HSA-499943	Interconversion of nucleotide di- and triphosphates	3	81	0.00550234	0.941985	0.941985	RRM2;CTPS1
R-HSA-189483	Heme degradation	1	38	0.00258135	0.942506	0.942506	SLCO2B1
R-HSA-69481	G2/M Checkpoints	7	154	0.0104612	0.942565	0.942565	MRC1;FOSB;KIF23;HIST1H2BG;CCNL1;RUNDC3B
R-HSA-9639288	Amino acids regulate mTORC1	2	61	0.00414374	0.943071	0.943071	RRAGD;SESN2
R-HSA-8866654	E3 ubiquitin ligases ubiquitinate target proteins	2	61	0.00414374	0.943071	0.943071	HIST1H2BG
R-HSA-975138	TRAF6 mediated induction of NFkB and MAP kinases upon TLR7/8 or 9 activation	4	101	0.00686095	0.944524	0.944524	JUN;IRAK1;NOD2;RELA
R-HSA-109581	Apoptosis	9	189	0.0128388	0.944525	0.944525	DAPK2;MRC1;DHDH;DEPDC1;HIST1H1D;HMGB2;KIF23;FADD
R-HSA-418597	G alpha (z) signalling events	2	62	0.00421167	0.946491	0.946491	ADCY7;GNG11
R-HSA-73929	Base-Excision Repair, AP Site Formation	2	62	0.00421167	0.946491	0.946491	HIST1H2BG
R-HSA-397795	G-protein beta:gamma signalling	1	39	0.00264928	0.946674	0.946674	GNG11
R-HSA-399721	Glutamate binding, activation of AMPA receptors and synaptic plasticity	1	39	0.00264928	0.946674	0.946674	GRIA2
R-HSA-2408508	Metabolism of ingested SeMet, Sec, MeSec into H2Se	1	39	0.00264928	0.946674	0.946674	CTH
R-HSA-8939243	RUNX1 interacts with co-factors whose precise effect on RUNX1 targets is not known	1	39	0.00264928	0.946674	0.946674	BCKDHA
R-HSA-9619665	EGR2 and SOX10-mediated initiation of Schwann cell myelination	1	39	0.00264928	0.946674	0.946674	BCKDHA
R-HSA-9037629	Lewis blood group biosynthesis	1	39	0.00264928	0.946674	0.946674	FUT5
R-HSA-5365859	RA biosynthesis pathway	1	39	0.00264928	0.946674	0.946674	DHRS3
R-HSA-4791275	Signaling by WNT in cancer	1	39	0.00264928	0.946674	0.946674	FZD5
R-HSA-975155	MyD88 dependent cascade initiated on endosome	4	102	0.00692888	0.94723	0.94723	JUN;IRAK1;NOD2;RELA
R-HSA-176408	Regulation of APC/C activators between G1/S and early anaphase	3	83	0.0056382	0.948005	0.948005	CDC20;BUB1B;KIF23;BUB1
R-HSA-8939902	Regulation of RUNX2 expression and activity	3	83	0.0056382	0.948005	0.948005	TWIST1;KIF23;PPARGC1B
R-HSA-977606	Regulation of Complement cascade	6	139	0.00944229	0.948422	0.948422	C1QB;C1QA;C1R;CFI;CD55;C1QC
R-HSA-5339562	Uptake and actions of bacterial toxins	2	63	0.0042796	0.949714	0.949714	ANTXR1
R-HSA-390471	Association of TriC/CCT with target proteins during biosynthesis	1	40	0.00271721	0.95054	0.95054	EFNB3
R-HSA-1236382	Constitutive Signaling by Ligand-Responsive EGFR Cancer Variants	1	40	0.00271721	0.95054	0.95054	GAB1
R-HSA-5637815	Signaling by Ligand-Responsive EGFR Variants in Cancer	1	40	0.00271721	0.95054	0.95054	GAB1
R-HSA-1482788	Acyl chain remodelling of PC	1	40	0.00271721	0.95054	0.95054	CFI
R-HSA-114508	Effects of PIP2 hydrolysis	1	40	0.00271721	0.95054	0.95054	DGKI
R-HSA-1980143	Signaling by NOTCH1	3	84	0.00570613	0.950791	0.950791	NEURL1B;DNER;HIP1R
R-HSA-5653656	Vesicle-mediated transport	50	825	0.0560424	0.95166	0.95166	SH3GL3;SPARC;PFKFB3;SH3KBP1;PRKAG2;HBB;GPR61;GGA2;GJC1;CYTH4;RASSF4;KIF5C;TUBB3;ANPEP;KIF5A;CD55;CTSC;CAP2;PLK4;MSR1;CD163;SGIP1;DAPK2;WNT5A;HIP1R;KIF23;ANK3;VPS37B;TUBB4B;TUBA4A;F5;COL1A1;CENPE;MARCO;GJB2;COL3A1;KIF18B;COL1A2;KIF26A;SYT11;KIF4A;RAB38;ULK1;DRC1;TUBA8
R-HSA-168181	Toll Like Receptor 7/8 (TLR7/8) Cascade	4	104	0.00706474	0.952283	0.952283	JUN;IRAK1;NOD2;RELA
R-HSA-3247509	Chromatin modifying enzymes	13	260	0.0176618	0.953009	0.953009	BCKDHA;KDM6B;KDM3A;CCND1;KMT2A;PRDM16;HIST1H2BG;HIST1H3B;RELA;SAP30
R-HSA-4839726	Chromatin organization	13	260	0.0176618	0.953009	0.953009	BCKDHA;KDM6B;KDM3A;CCND1;KMT2A;PRDM16;HIST1H2BG;HIST1H3B;RELA;SAP30
R-HSA-9660821	ADORA2B mediated anti-inflammatory cytokines production	7	159	0.0108009	0.953337	0.953337	GPR176;VIPR1;RAMP3;PRKX;ADM;ADCY7;GNG11
R-HSA-5357905	Regulation of TNFR1 signaling	1	41	0.00278514	0.954127	0.954127	FADD
R-HSA-5654727	Negative regulation of FGFR2 signaling	1	41	0.00278514	0.954127	0.954127	FGF1
R-HSA-5675482	Regulation of necroptotic cell death	1	41	0.00278514	0.954127	0.954127	FADD
R-HSA-9694548	Maturation of spike protein	1	41	0.00278514	0.954127	0.954127	SERPINE2
R-HSA-446203	Asparagine N-linked glycosylation	23	421	0.0285986	0.955444	0.955444	PFKFB3;ST6GAL2;SERPINE2;GPT2;DOLK;ANK3;TUBB4B;TUBA4A;F5;TUBB3;SLCO2B1;BAALC;ST3GAL5;ST8SIA6;DRC1;CD55;CTSC;ST6GALNAC5;PLXNA4;TUBA8;CAP2
R-HSA-5655253	Signaling by FGFR2 in disease	2	65	0.00441546	0.955613	0.955613	GAB1;FGF1
R-HSA-1483166	Synthesis of PA	2	65	0.00441546	0.955613	0.955613	CFI;PLD6
R-HSA-212436	Generic Transcription Pathway	100	1554	0.105563	0.955833	0.955833	CDKN1A;BTG2;VIPR1;CDKN1B;THRA;CITED2;SERPINE1;RORC;PRKAG2;CCND1;CTSK;SESN2;MYBL2;SOX9;CEP55;BCKDHA;IGFBP1;ITGA4;IGFBP3;DHDH;KIF23;CLDN5;MMP13;GPRIN1;DDIT3;KIT;RRAGD;DDIT4;RARA;BIRC5;TXNIP;HIST1H2BG;SGK1;NOTCH3;GRIA2;KMT2A;LEF1;TWIST1;FOXO6;FOXO3;KRBA1;RELA;GRIN2A;IRAK1;SPP1;HIST1H3B;PLXNA4;PPARGC1B;E2F8;JUN;RRM2;GADD45A;HIP1R;OPRK1;NR1D1;KLF4;TBX5;FBXO32;VEGFA;COL1A1;TPX2;CDK6;BCL6;CCNG2
R-HSA-1280215	Cytokine Signaling in Immune system	69	1108	0.0752666	0.955894	0.955894	NOTCH3;LAMA5;CDKN1A;CDKN1B;ITGAM;ITGB2;RORC;PIK3CD;TWIST1;IRS2;NOD2;FOXO3;RELA;IL27RA;HERC5;SOCS1;CCND1;IRAK1;IL21R;TNFSF11;NCAM1;GBP2;HIST1H3B;IL6R;BCKDHA;IL11;JUN;CISH;TNFSF15;CD70;TNFRSF9;FN1;IL31RA;KIF23;GAB2;VEGFA;COL1A2;BCL6;IRF4;IRF1;SLCO2A1;BIRC5;CRLF1;FAN1
R-HSA-422356	Regulation of insulin secretion	4	106	0.0072006	0.956887	0.956887	MARCKS;KCNS3;SLC2A1;GNG11
R-HSA-187687	Signalling to ERKs	1	42	0.00285307	0.957453	0.957453	NGF
R-HSA-6783310	Fanconi Anemia Pathway	1	42	0.00285307	0.957453	0.957453	FAN1
R-HSA-1482839	Acyl chain remodelling of PE	1	42	0.00285307	0.957453	0.957453	CFI
R-HSA-5674135	MAP2K and MAPK activation	2	66	0.00448339	0.958308	0.958308	APBB1IP;FN1
R-HSA-5607761	Dectin-1 mediated noncanonical NF-kB signaling	2	66	0.00448339	0.958308	0.958308	KIF23;RELA
R-HSA-8856828	Clathrin-mediated endocytosis	7	162	0.0110047	0.958895	0.958895	SH3GL3;PFKFB3;SGIP1;SYT11;SH3KBP1;WNT5A;HIP1R
R-HSA-168138	Toll Like Receptor 9 (TLR9) Cascade	4	107	0.00726853	0.959032	0.959032	JUN;IRAK1;NOD2;RELA
R-HSA-163685	Integration of energy metabolism	6	145	0.00984987	0.96049	0.96049	MARCKS;KCNS3;SLC2A1;PRKAG2;ADCY7;GNG11
R-HSA-9669938	Signaling by KIT in disease	1	43	0.002921	0.960538	0.960538	KIT
R-HSA-6804757	Regulation of TP53 Degradation	1	43	0.002921	0.960538	0.960538	SGK1
R-HSA-5689896	Ovarian tumor domain proteases	1	43	0.002921	0.960538	0.960538	NOD2
R-HSA-5579029	Metabolic disorders of biological oxidation enzymes	3	88	0.00597785	0.960602	0.960602	CYP4F22;CYP19A1;REM2
R-HSA-5693565	Recruitment and ATM-mediated phosphorylation of repair and signaling proteins at DNA double strand breaks	2	67	0.00455132	0.960847	0.960847	HIST1H2BG
R-HSA-9033241	Peroxisomal protein import	2	67	0.00455132	0.960847	0.960847	MPP2;TUBA8
R-HSA-425397	Transport of vitamins, nucleosides, and related molecules	4	108	0.00733646	0.961078	0.961078	SLC35B4;SLCO2B1;SLCO2A1;APOD
R-HSA-174154	APC/C:Cdc20 mediated degradation of Securin	2	68	0.00461925	0.963236	0.963236	CDC20;KIF23
R-HSA-2894858	Signaling by NOTCH1 HD+PEST Domain Mutants in Cancer	2	68	0.00461925	0.963236	0.963236	NEURL1B;HIP1R
R-HSA-2894862	Constitutive Signaling by NOTCH1 HD+PEST Domain Mutants	2	68	0.00461925	0.963236	0.963236	NEURL1B;HIP1R
R-HSA-2644602	Signaling by NOTCH1 PEST Domain Mutants in Cancer	2	68	0.00461925	0.963236	0.963236	NEURL1B;HIP1R
R-HSA-2644606	Constitutive Signaling by NOTCH1 PEST Domain Mutants	2	68	0.00461925	0.963236	0.963236	NEURL1B;HIP1R
R-HSA-2644603	Signaling by NOTCH1 in Cancer	2	68	0.00461925	0.963236	0.963236	NEURL1B;HIP1R
R-HSA-68867	Assembly of the pre-replicative complex	2	68	0.00461925	0.963236	0.963236	KIF23;CCNL1
R-HSA-1296072	Voltage gated Potassium channels	1	44	0.00298893	0.9634	0.9634	KCNS3
R-HSA-165054	Rev-mediated nuclear export of HIV RNA	1	44	0.00298893	0.9634	0.9634	EMB
R-HSA-70171	Glycolysis	4	110	0.00747232	0.964888	0.964888	PFKFB4;PFKFB3;BPGM;HK2
R-HSA-3858494	Beta-catenin independent WNT signaling	7	166	0.0112764	0.965376	0.965376	FZD5;WNT5A;LEF1;KIF23;ROR1;KLHL4;GNG11
R-HSA-180786	Extension of Telomeres	2	69	0.00468718	0.965485	0.965485	CTC1;EFNB3
R-HSA-1268020	Mitochondrial protein import	2	69	0.00468718	0.965485	0.965485	CTC1;LDHD
R-HSA-1660499	Synthesis of PIPs at the plasma membrane	2	69	0.00468718	0.965485	0.965485	AKAP12;PIK3CD
R-HSA-6814122	Cooperation of PDCL (PhLP1) and TRiC/CCT in G-protein beta folding	1	45	0.00305686	0.966055	0.966055	GNG11
R-HSA-9020702	Interleukin-1 signaling	4	111	0.00754025	0.966661	0.966661	IRAK1;KIF23;NOD2;RELA
R-HSA-157579	Telomere Maintenance	4	111	0.00754025	0.966661	0.966661	CTC1;EFNB3;HIST1H2BG
R-HSA-166786	Creation of C4 and C2 activators	4	111	0.00754025	0.966661	0.966661	C1QB;C1QA;C1R;C1QC
R-HSA-8943724	Regulation of PTEN gene transcription	2	70	0.00475511	0.967601	0.967601	JUN;RRAGD
R-HSA-749476	RNA Polymerase III Abortive And Retractive Initiation	1	46	0.00312479	0.968517	0.968517	GDNF
R-HSA-74158	RNA Polymerase III Transcription	1	46	0.00312479	0.968517	0.968517	GDNF
R-HSA-177243	Interactions of Rev with host cellular proteins	1	46	0.00312479	0.968517	0.968517	EMB
R-HSA-6806003	Regulation of TP53 Expression and Degradation	1	46	0.00312479	0.968517	0.968517	SGK1
R-HSA-189451	Heme biosynthesis	1	46	0.00312479	0.968517	0.968517	GSE1
R-HSA-453276	Regulation of mitotic cell cycle	3	92	0.00624958	0.968552	0.968552	CDC20;BUB1B;KIF23;BUB1
R-HSA-174143	APC/C-mediated degradation of cell cycle proteins	3	92	0.00624958	0.968552	0.968552	CDC20;BUB1B;KIF23;BUB1
R-HSA-112043	PLC beta mediated events	2	71	0.00482304	0.969593	0.969593	PRKX;ADCY7
R-HSA-450531	Regulation of mRNA stability by proteins that bind AU-rich elements	3	93	0.00631751	0.970289	0.970289	ZFP36;KIF23;EMB
R-HSA-112311	Neurotransmitter clearance	1	47	0.00319272	0.9708	0.9708	ALDH2
R-HSA-379726	Mitochondrial tRNA aminoacylation	1	47	0.00319272	0.9708	0.9708	PARS2
R-HSA-4420097	VEGFA-VEGFR2 Pathway	5	133	0.00903471	0.970946	0.970946	ATP8A1;CYBB;TRIB3;PAK3;VEGFA
R-HSA-1169091	Activation of NF-kappaB in B cells	2	72	0.00489097	0.971465	0.971465	KIF23;RELA
R-HSA-112040	G-protein mediated events	2	72	0.00489097	0.971465	0.971465	PRKX;ADCY7
R-HSA-389661	Glyoxylate metabolism and glycine degradation	2	72	0.00489097	0.971465	0.971465	BCKDHA;LIPA
R-HSA-202733	Cell surface interactions at the vascular wall	12	258	0.017526	0.971894	0.971894	COL1A1;SELP;CD84;ITGAM;COL1A2;ITGA4;ITGB2;FN1;PECAM1;SLC3A2;TREM1
R-HSA-6807505	RNA polymerase II transcribes snRNA genes	3	94	0.00638544	0.971934	0.971934	RNU12;ELL2
R-HSA-1614635	Sulfur amino acid metabolism	3	94	0.00638544	0.971934	0.971934	CTH;TBX5;ADO
R-HSA-3700989	Transcriptional Regulation by TP53	26	486	0.0330141	0.972826	0.972826	NOTCH3;JUN;CDKN1A;BTG2;VIPR1;CDKN1B;GADD45A;IGFBP3;DHDH;PRKAG2;TPX2;BCL6;RRAGD;SESN2;DDIT4;BIRC5;SGK1;E2F8
R-HSA-6811438	Intra-Golgi traffic	1	48	0.00326065	0.972918	0.972918	CYTH4
R-HSA-6802952	Signaling by BRAF and RAF fusions	2	73	0.0049589	0.973227	0.973227	APBB1IP;FN1
R-HSA-68949	Orc1 removal from chromatin	2	73	0.0049589	0.973227	0.973227	KIF23;CCNL1
R-HSA-913709	O-linked glycosylation of mucins	2	73	0.0049589	0.973227	0.973227	DAPK2;CHST4
R-HSA-1226099	Signaling by FGFR in disease	3	95	0.00645337	0.973493	0.973493	GAB1;GAB2;FGF1
R-HSA-174178	APC/C:Cdh1 mediated degradation of Cdc20 and other APC/C:Cdh1 targeted proteins in late mitosis/early G1	2	74	0.00502683	0.974883	0.974883	CDC20;KIF23
R-HSA-189445	Metabolism of porphyrins	2	74	0.00502683	0.974883	0.974883	SLCO2B1;GSE1
R-HSA-163841	Gamma carboxylation, hypusine formation and arylsulfatase activation	2	74	0.00502683	0.974883	0.974883	ARSI;ARSB
R-HSA-5218859	Regulated Necrosis	1	49	0.00332858	0.974883	0.974883	FADD
R-HSA-5213460	RIPK1-mediated regulated necrosis	1	49	0.00332858	0.974883	0.974883	FADD
R-HSA-5675221	Negative regulation of MAPK pathway	1	49	0.00332858	0.974883	0.974883	DUSP2
R-HSA-168928	DDX58/IFIH1-mediated induction of interferon-alpha/beta	3	96	0.0065213	0.974969	0.974969	HERC5;FADD;RELA
R-HSA-211000	Gene Silencing by RNA	4	117	0.00794783	0.97566	0.97566	HIST1H2BG;PLD6;HIST1H3B
R-HSA-166658	Complement cascade	6	156	0.0105971	0.976167	0.976167	C1QB;C1QA;C1R;CFI;CD55;C1QC
R-HSA-5693606	DNA Double Strand Break Response	2	75	0.00509476	0.97644	0.97644	HIST1H2BG
R-HSA-73762	RNA Polymerase I Transcription Initiation	1	50	0.00339651	0.976705	0.976705	SLC6A8
R-HSA-211733	Regulation of activated PAK-2p34 by proteasome mediated degradation	1	50	0.00339651	0.976705	0.976705	KIF23
R-HSA-1839126	FGFR2 mutant receptor activation	1	50	0.00339651	0.976705	0.976705	FGF1
R-HSA-442660	Na+/Cl- dependent neurotransmitter transporters	1	50	0.00339651	0.976705	0.976705	SLC6A15
R-HSA-983712	Ion channel transport	9	212	0.0144012	0.977661	0.977661	RYR2;SLC47A1;ATP8A1;TRPA1;SCNN1A;TRPV2;TRPM8;SGK1;SLC9C1
R-HSA-195721	Signaling by WNT	16	332	0.0225528	0.978046	0.978046	BCKDHA;FZD5;WNT7B;WNT5A;LEF1;SOX13;KIF23;KLHL4;GNG11;AKAP12;ROR1;HIST1H2BG;SOX9;EMB;HIST1H3B
R-HSA-3928662	EPHB-mediated forward signaling	1	51	0.00346444	0.978395	0.978395	EFNB3
R-HSA-174417	Telomere C-strand (Lagging Strand) Synthesis	1	51	0.00346444	0.978395	0.978395	CTC1
R-HSA-75893	TNF signaling	1	51	0.00346444	0.978395	0.978395	FADD
R-HSA-75876	Synthesis of very long-chain fatty acyl-CoAs	1	51	0.00346444	0.978395	0.978395	ACSBG2
R-HSA-166663	Initial triggering of complement	4	120	0.00815162	0.979251	0.979251	C1QB;C1QA;C1R;C1QC
R-HSA-70326	Glucose metabolism	5	140	0.00951022	0.979457	0.979457	SLC37A2;PFKFB4;PFKFB3;BPGM;HK2
R-HSA-9033658	Blood group systems biosynthesis	1	52	0.00353237	0.979963	0.979963	FUT5
R-HSA-73817	Purine ribonucleoside monophosphate biosynthesis	1	52	0.00353237	0.979963	0.979963	ADSSL1
R-HSA-5683826	Surfactant metabolism	1	52	0.00353237	0.979963	0.979963	DMBT1
R-HSA-9609690	HCMV Early Events	9	215	0.014605	0.980278	0.980278	TUBB3;HIST1H2BG;TUBB4B;HIST1H3B;TUBA4A;TUBA8
R-HSA-1227986	Signaling by ERBB2	2	78	0.00529855	0.980571	0.980571	ERBB3;GAB1
R-HSA-1834949	Cytosolic sensors of pathogen-associated DNA	2	78	0.00529855	0.980571	0.980571	GDNF;RELA
R-HSA-425407	SLC-mediated transmembrane transport	21	418	0.0283948	0.980758	0.980758	SLC35B4;SLC47A1;SLC24A3;SLC6A15;SLC2A12;SLC2A1;SLC4A1;SLC3A2;SLC16A10;SLC5A10;SLC25A29;NAT2;SLCO2B1;SLCO2A1;APOD;COQ8A;EMB;SLC26A10;SLC38A3;SLC38A5;SLC39A3
R-HSA-2682334	EPH-Ephrin signaling	3	101	0.00686095	0.981252	0.981252	EFNA1;EFNB3;PAK3
R-HSA-69242	S Phase	7	180	0.0122274	0.9814	0.9814	NOTCH3;CDKN1A;CDKN1B;CCND1;GINS3;FOSB;KIF23;CCNL1
R-HSA-168333	NEP/NS2 Interacts with the Cellular Export Machinery	1	53	0.0036003	0.981417	0.981417	EMB
R-HSA-180534	Vpu mediated degradation of CD4	1	53	0.0036003	0.981417	0.981417	KIF23
R-HSA-77286	mitochondrial fatty acid beta-oxidation of saturated fatty acids	1	53	0.0036003	0.981417	0.981417	ACADL
R-HSA-69306	DNA Replication	5	142	0.00964608	0.981421	0.981421	GINS3;FOSB;KIF23;CCNL1;RUNDC3B
R-HSA-5683057	MAPK family signaling cascades	20	403	0.0273759	0.981508	0.981508	JUN;DUSP2;PFKFB3;FN1;KIF23;IRS2;KLHL4;FOXO3;USP17L2;FGF1;GFRA2;APBB1IP;ERBB3;GDNF;KIT;NCAM1;EMB;PAK3;IL6R
R-HSA-428157	Sphingolipid metabolism	6	162	0.0110047	0.982062	0.982062	SLCO2B1;SPP1;ARSI;SPTSSB;HAPLN1;ARSB
R-HSA-187037	Signaling by NTRK1 (TRKA)	5	143	0.00971401	0.982336	0.982336	SH3GL3;FOSB;IRS2;NGF;SGK1
R-HSA-418346	Platelet homeostasis	4	123	0.00835541	0.982338	0.982338	PDE2A;PECAM1;KLHL4;GNG11
R-HSA-5357801	Programmed Cell Death	9	218	0.0148088	0.982611	0.982611	DAPK2;MRC1;DHDH;DEPDC1;HIST1H1D;HMGB2;KIF23;FADD
R-HSA-168274	Export of Viral Ribonucleoproteins from Nucleus	1	54	0.00366823	0.982766	0.982766	EMB
R-HSA-69613	p53-Independent G1/S DNA damage checkpoint	1	54	0.00366823	0.982766	0.982766	KIF23
R-HSA-69610	p53-Independent DNA Damage Response	1	54	0.00366823	0.982766	0.982766	KIF23
R-HSA-69601	Ubiquitin Mediated Degradation of Phosphorylated Cdc25A	1	54	0.00366823	0.982766	0.982766	KIF23
R-HSA-169911	Regulation of Apoptosis	1	54	0.00366823	0.982766	0.982766	KIF23
R-HSA-349425	Autodegradation of the E3 ubiquitin ligase COP1	1	54	0.00366823	0.982766	0.982766	KIF23
R-HSA-983695	Antigen activates B Cell Receptor (BCR) leading to generation of second messengers	3	103	0.00699681	0.983316	0.983316	SH3KBP1;PIK3CD;PIK3AP1
R-HSA-69473	G2/M DNA damage checkpoint	2	81	0.00550234	0.983995	0.983995	HIST1H2BG
R-HSA-8854050	FBXL7 down-regulates AURKA during mitotic entry and in early mitosis	1	55	0.00373616	0.984016	0.984016	KIF23
R-HSA-72165	mRNA Splicing - Minor Pathway	1	56	0.00380409	0.985176	0.985176	RNU12
R-HSA-6781823	Formation of TC-NER Pre-Incision Complex	1	56	0.00380409	0.985176	0.985176	XAB2
R-HSA-180585	Vif-mediated degradation of APOBEC3G	1	56	0.00380409	0.985176	0.985176	KIF23
R-HSA-450408	AUF1 (hnRNP D0) binds and destabilizes mRNA	1	56	0.00380409	0.985176	0.985176	KIF23
R-HSA-209776	Metabolism of amine-derived hormones	1	56	0.00380409	0.985176	0.985176	DIO2
R-HSA-2122947	NOTCH1 Intracellular Domain Regulates Transcription	1	57	0.00387202	0.986252	0.986252	HIP1R
R-HSA-4641258	Degradation of DVL	1	57	0.00387202	0.986252	0.986252	KIF23
R-HSA-4641257	Degradation of AXIN	1	57	0.00387202	0.986252	0.986252	KIF23
R-HSA-9604323	Negative regulation of NOTCH4 signaling	1	57	0.00387202	0.986252	0.986252	KIF23
R-HSA-8941858	Regulation of RUNX3 expression and activity	1	57	0.00387202	0.986252	0.986252	KIF23
R-HSA-70268	Pyruvate metabolism	1	57	0.00387202	0.986252	0.986252	PDK4
R-HSA-190236	Signaling by FGFR	3	107	0.00726853	0.986812	0.986812	GAB1;ANOS1;FGF1
R-HSA-1660661	Sphingolipid de novo biosynthesis	2	84	0.00570613	0.98683	0.98683	SPP1;SPTSSB
R-HSA-8852135	Protein ubiquitination	2	84	0.00570613	0.98683	0.98683	HIST1H2BG
R-HSA-8878171	Transcriptional regulation by RUNX1	11	261	0.0177298	0.987154	0.987154	BCKDHA;CLDN5;CDK6;CCND1;KMT2A;CTSK;KIF23;HIST1H2BG;HIST1H3B
R-HSA-70895	Branched-chain amino acid catabolism	1	58	0.00393995	0.98725	0.98725	BCKDHA
R-HSA-196807	Nicotinate metabolism	2	85	0.00577406	0.987661	0.987661	NT5E;CYP8B1
R-HSA-5617833	Cilium Assembly	8	208	0.0141295	0.98786	0.98786	PLK4;TUBB3;IFT122;TUBB4B;TUBA4A;TUBA8
R-HSA-68827	CDT1 association with the CDC6:ORC:origin complex	1	59	0.00400788	0.988176	0.988176	KIF23
R-HSA-69541	Stabilization of p53	1	59	0.00400788	0.988176	0.988176	KIF23
R-HSA-202433	Generation of second messenger molecules	1	59	0.00400788	0.988176	0.988176	PAK3
R-HSA-2514856	The phototransduction cascade	1	59	0.00400788	0.988176	0.988176	COQ8A
R-HSA-373752	Netrin-1 signaling	1	59	0.00400788	0.988176	0.988176	ABLIM3
R-HSA-211945	Phase I - Functionalization of compounds	13	299	0.0203111	0.988531	0.988531	ARNT2;CYP2W1;AOC2;ALDH2;CYP1A1;CYP4B1;CYP4F22;CYP4F11;CYP19A1;CYP8B1;REM2
R-HSA-909733	Interferon alpha/beta signaling	7	191	0.0129747	0.988821	0.988821	SOCS1;IRF4;IRF1;GBP2
R-HSA-3214847	HATs acetylate histones	3	110	0.00747232	0.98896	0.98896	HIST1H2BG;HIST1H3B
R-HSA-197264	Nicotinamide salvaging	1	60	0.00407581	0.989034	0.989034	CYP8B1
R-HSA-5684996	MAPK1/MAPK3 signaling	16	352	0.0239114	0.9891	0.9891	DUSP2;PFKFB3;FN1;KIF23;IRS2;KLHL4;USP17L2;FGF1;GFRA2;APBB1IP;ERBB3;GDNF;KIT;NCAM1;IL6R
R-HSA-2151201	Transcriptional activation of mitochondrial biogenesis	2	87	0.00590992	0.989173	0.989173	NR1D1;PPARGC1B
R-HSA-192105	Synthesis of bile acids and bile salts	3	111	0.00754025	0.989598	0.989598	AKR1C2;CYP8B1;REM2
R-HSA-69239	Synthesis of DNA	4	133	0.00903471	0.989778	0.989778	GINS3;FOSB;KIF23;CCNL1
R-HSA-432722	Golgi Associated Vesicle Biogenesis	1	61	0.00414374	0.98983	0.98983	HIP1R
R-HSA-5362768	Hh mutants are degraded by ERAD	1	61	0.00414374	0.98983	0.98983	KIF23
R-HSA-5676590	NIK-->noncanonical NF-kB signaling	1	61	0.00414374	0.98983	0.98983	KIF23
R-HSA-109606	Intrinsic Pathway for Apoptosis	1	61	0.00414374	0.98983	0.98983	DHDH
R-HSA-5654738	Signaling by FGFR2	2	88	0.00597785	0.98986	0.98986	GAB1;FGF1
R-HSA-111885	Opioid Signalling	3	112	0.00760818	0.9902	0.9902	PRKX;ADCY7;GNG11
R-HSA-9018677	Biosynthesis of DHA-derived SPMs	2	89	0.00604578	0.990504	0.990504	CYP1A1;LIPA
R-HSA-5610780	Degradation of GLI1 by the proteasome	1	62	0.00421167	0.990569	0.990569	KIF23
R-HSA-5610783	Degradation of GLI2 by the proteasome	1	62	0.00421167	0.990569	0.990569	KIF23
R-HSA-5610785	GLI3 is processed to GLI3R by the proteasome	1	62	0.00421167	0.990569	0.990569	KIF23
R-HSA-5693607	Processing of DNA double-strand break ends	2	90	0.00611372	0.991108	0.991108	HIST1H2BG
R-HSA-1483249	Inositol phosphate metabolism	2	90	0.00611372	0.991108	0.991108	ITPKC
R-HSA-9609646	HCMV Infection	11	270	0.0183411	0.991115	0.991115	TUBB3;HIST1H2BG;VPS37B;TUBB4B;HIST1H3B;TUBA4A;TUBA8
R-HSA-73857	RNA Polymerase II Transcription	103	1693	0.115006	0.991259	0.991259	CDKN1A;BTG2;VIPR1;CDKN1B;THRA;CITED2;SERPINE1;RORC;PRKAG2;CCND1;CTSK;SESN2;MYBL2;SOX9;CEP55;BCKDHA;IGFBP1;ITGA4;IGFBP3;DHDH;KIF23;CLDN5;MMP13;GPRIN1;DDIT3;KIT;RRAGD;DDIT4;RARA;BIRC5;TXNIP;HIST1H2BG;SGK1;NOTCH3;GRIA2;KMT2A;LEF1;TWIST1;FOXO6;FOXO3;KRBA1;RELA;RNU12;GRIN2A;IRAK1;SPP1;HIST1H3B;PLXNA4;PPARGC1B;E2F8;JUN;RRM2;GADD45A;HIP1R;OPRK1;NR1D1;KLF4;TBX5;FBXO32;ELL2;VEGFA;COL1A1;TPX2;CDK6;BCL6;CCN…
R-HSA-195253	Degradation of beta-catenin by the destruction complex	2	91	0.00618165	0.991675	0.991675	LEF1;KIF23
R-HSA-174084	Autodegradation of Cdh1 by Cdh1:APC/C	1	64	0.00434753	0.991889	0.991889	KIF23
R-HSA-5387390	Hh mutants abrogate ligand secretion	1	64	0.00434753	0.991889	0.991889	KIF23
R-HSA-9013694	Signaling by NOTCH4	2	92	0.00624958	0.992206	0.992206	HIP1R;KIF23
R-HSA-429914	Deadenylation-dependent mRNA decay	1	65	0.00441546	0.992478	0.992478	PATL1
R-HSA-8956320	Nucleobase biosynthesis	1	65	0.00441546	0.992478	0.992478	ADSSL1
R-HSA-69052	Switching of origins to a post-replicative state	2	93	0.00631751	0.992704	0.992704	KIF23;CCNL1
R-HSA-1168372	Downstream signaling events of B Cell Receptor (BCR)	2	93	0.00631751	0.992704	0.992704	KIF23;RELA
R-HSA-420499	Class C/3 (Metabotropic glutamate/pheromone receptors)	2	93	0.00631751	0.992704	0.992704	GRM6;TAS1R1
R-HSA-6782210	Gap-filling DNA repair synthesis and ligation in TC-NER	1	66	0.00448339	0.993024	0.993024	XAB2
R-HSA-8978934	Metabolism of cofactors	1	66	0.00448339	0.993024	0.993024	KLHL4
R-HSA-70263	Gluconeogenesis	1	66	0.00448339	0.993024	0.993024	SLC37A2
R-HSA-9679191	Potential therapeutics for SARS	5	161	0.0109368	0.993059	0.993059	ITGA4;IL6R;VEGFA;SAP30
R-HSA-5678895	Defective CFTR causes cystic fibrosis	1	67	0.00455132	0.993531	0.993531	KIF23
R-HSA-156590	Glutathione conjugation	1	67	0.00455132	0.993531	0.993531	TNR
R-HSA-186712	Regulation of beta-cell development	1	67	0.00455132	0.993531	0.993531	HIP1R
R-HSA-6804756	Regulation of TP53 Activity through Phosphorylation	2	95	0.00645337	0.993608	0.993608	TPX2;PRKAG2
R-HSA-3108232	SUMO E3 ligases SUMOylate target proteins	6	183	0.0124312	0.993636	0.993636	TOP2A;THRA;LUM;RARA;BIRC5;RELA
R-HSA-5607764	CLEC7A (Dectin-1) signaling	3	120	0.00815162	0.993947	0.993947	CLEC7A;KIF23;RELA
R-HSA-6782135	Dual incision in TC-NER	1	68	0.00461925	0.994001	0.994001	XAB2
R-HSA-8956321	Nucleotide salvage	1	68	0.00461925	0.994001	0.994001	TYMP
R-HSA-379724	tRNA Aminoacylation	1	68	0.00461925	0.994001	0.994001	PARS2
R-HSA-447115	Interleukin-12 family signaling	2	96	0.0065213	0.994018	0.994018	CRLF1;IL27RA
R-HSA-5576891	Cardiac conduction	4	143	0.00971401	0.994165	0.994165	RYR2;KCNK7;SCN8A;TBX5
R-HSA-397014	Muscle contraction	8	224	0.0152164	0.994182	0.994182	TMOD1;RYR2;KCNK7;CALD1;SCN8A;MYL10;TNNI2;TBX5
R-HSA-5619102	SLC transporter disorders	6	185	0.0125671	0.994251	0.994251	SLCO2A1;SLC2A1;SLC4A1;SLC3A2;COQ8A;PCDH1
R-HSA-194068	Bile acid and bile salt metabolism	3	121	0.00821955	0.994303	0.994303	AKR1C2;CYP8B1;REM2
R-HSA-446652	Interleukin-1 family signaling	5	165	0.0112085	0.994394	0.994394	IRAK1;SLCO2A1;KIF23;NOD2;RELA
R-HSA-5578775	Ion homeostasis	1	69	0.00468718	0.994436	0.994436	RYR2
R-HSA-196071	Metabolism of steroid hormones	1	70	0.00475511	0.994841	0.994841	CYP19A1
R-HSA-73884	Base Excision Repair	2	99	0.00672509	0.9951	0.9951	HIST1H2BG
R-HSA-5658442	Regulation of RAS by GAPs	1	71	0.00482304	0.995215	0.995215	KIF23
R-HSA-6790901	rRNA modification in the nucleus and cytosol	1	71	0.00482304	0.995215	0.995215	PWP2
R-HSA-388841	Costimulation by the CD28 family	2	100	0.00679302	0.995415	0.995415	TRIB3;PAK3
R-HSA-156584	Cytosolic sulfonation of small molecules	1	72	0.00489097	0.995563	0.995563	SULT1C4
R-HSA-5358346	Hedgehog ligand biogenesis	1	72	0.00489097	0.995563	0.995563	KIF23
R-HSA-6802957	Oncogenic MAPK signaling	2	101	0.00686095	0.995711	0.995711	APBB1IP;FN1
R-HSA-9609507	Protein localization	5	170	0.0115481	0.995719	0.995719	CTC1;MPP2;LDHD;CHD5;TUBA8
R-HSA-375276	Peptide ligand-binding receptors	7	211	0.0143333	0.99575	0.99575	CXCL12;GALR3;PENK;RXFP4;OPRK1;PCDH1;CYP8B1
R-HSA-6807070	PTEN Regulation	5	171	0.0116161	0.995945	0.995945	PREX2;JUN;RRAGD;KIF23;WWP2
R-HSA-2990846	SUMOylation	6	192	0.0130426	0.995989	0.995989	TOP2A;THRA;LUM;RARA;BIRC5;RELA
R-HSA-1592230	Mitochondrial biogenesis	3	127	0.00862713	0.996053	0.996053	PRKAG2;NR1D1;PPARGC1B
R-HSA-74259	Purine catabolism	1	74	0.00502683	0.996184	0.996184	NT5E
R-HSA-5673001	RAF/MAP kinase cascade	14	345	0.0234359	0.996265	0.996265	DUSP2;PFKFB3;FN1;KIF23;IRS2;KLHL4;USP17L2;FGF1;GFRA2;APBB1IP;ERBB3;GDNF;KIT;NCAM1
R-HSA-69017	CDK-mediated phosphorylation and removal of Cdc6	1	75	0.00509476	0.996462	0.996462	KIF23
R-HSA-877300	Interferon gamma signaling	9	255	0.0173222	0.996653	0.996653	SOCS1;IRF4;IRF1;NCAM1;GBP2
R-HSA-5693538	Homology Directed Repair	3	130	0.00883092	0.996719	0.996719	POLQ;HIST1H2BG
R-HSA-77289	Mitochondrial Fatty Acid Beta-Oxidation	2	105	0.00713267	0.996719	0.996719	CYP2W1;ACADL
R-HSA-936837	Ion transport by P-type ATPases	1	76	0.00516269	0.996719	0.996719	ATP8A1
R-HSA-2168880	Scavenging of heme from plasma	2	106	0.0072006	0.996932	0.996932	CD163;HBB
R-HSA-198933	Immunoregulatory interactions between a Lymphoid and a non-Lymphoid cell	12	317	0.0215339	0.99738	0.99738	COL1A1;COL3A1;FCGR3A;TYROBP;RAET1E;COL2A1;COL1A2;ITGA4;ITGB2;TNFSF11;CD300C;TREM1
R-HSA-75105	Fatty acyl-CoA biosynthesis	1	79	0.00536648	0.997384	0.997384	ACSBG2
R-HSA-199992	trans-Golgi Network Vesicle Budding	1	80	0.00543441	0.997574	0.997574	HIP1R
R-HSA-68875	Mitotic Prophase	3	135	0.00917057	0.997593	0.997593	HIST1H2BG;HIST1H3B
R-HSA-74160	Gene expression (Transcription)	109	1851	0.125739	0.997786	0.997786	CDKN1A;BTG2;VIPR1;CDKN1B;THRA;CITED2;SERPINE1;RORC;PRKAG2;CCND1;CTSK;SESN2;MYBL2;SOX9;CEP55;BCKDHA;IGFBP1;ITGA4;IGFBP3;DHDH;KIF23;SAP30;CLDN5;MMP13;GPRIN1;DDIT3;KIT;RRAGD;DDIT4;RARA;BIRC5;TXNIP;HIST1H2BG;SGK1;NOTCH3;GRIA2;KMT2A;UHRF1;LEF1;TWIST1;FOXO6;PLD6;FOXO3;KRBA1;RELA;RNU12;GRIN2A;IRAK1;SPP1;HIST1H3B;PLXNA4;PPARGC1B;E2F8;JUN;RRM2;GADD45A;HIP1R;OPRK1;NR1D1;KLF4;TBX5;FBXO32;ELL2;VEGFA;COL1A1;T…
R-HSA-1222556	ROS and RNS production in phagocytes	1	82	0.00557027	0.997914	0.997914	CYBB
R-HSA-1169408	ISG15 antiviral mechanism	1	83	0.0056382	0.998065	0.998065	HERC5
R-HSA-5689880	Ub-specific processing proteases	6	206	0.0139936	0.99808	0.99808	CDC20;KIF18B;MRC1;KIF23;HIST1H2BG;USP17L2
R-HSA-611105	Respiratory electron transport	2	115	0.00781197	0.998328	0.998328	CTC1;VIPR1
R-HSA-6781827	Transcription-Coupled Nucleotide Excision Repair (TC-NER)	1	85	0.00577406	0.998337	0.998337	XAB2
R-HSA-9664323	FCGR3A-mediated IL10 synthesis	3	141	0.00957815	0.998346	0.998346	FCGR3A;PRKX;ADCY7
R-HSA-425366	Transport of bile salts and organic acids, metal ions and amine compounds	4	165	0.0112085	0.998369	0.998369	SLC47A1;SLC6A15;EMB;SLC39A3
R-HSA-71387	Metabolism of carbohydrates	19	456	0.0309762	0.998445	0.998445	SLC37A2;PFKFB4;CHST6;PFKFB3;CHPF2;LUM;SLC2A1;BPGM;HK2;HAPLN1;FUT5;GYS1;VCAN;PPP1R3C;HYAL2;OGN;CHSY3;ARSB
R-HSA-983705	Signaling by the B Cell Receptor (BCR)	5	191	0.0129747	0.998662	0.998662	SH3KBP1;PIK3CD;KIF23;PIK3AP1;RELA
R-HSA-1638091	Heparan sulfate/heparin (HS-GAG) metabolism	1	88	0.00597785	0.998674	0.998674	VCAN
R-HSA-2187338	Visual phototransduction	4	169	0.0114802	0.998713	0.998713	MYO7A;IGF1;COQ8A;DHRS3
R-HSA-6796648	TP53 Regulates Transcription of DNA Repair Genes	1	89	0.00604578	0.99877	0.99877	JUN
R-HSA-9662851	Anti-inflammatory response favouring Leishmania parasite infection	10	297	0.0201753	0.998847	0.998847	CD163;GPR176;VIPR1;FCGR3A;RAMP3;PRKX;ADM;ADCY7;GNG11
R-HSA-9664433	Leishmania parasite growth and survival	10	297	0.0201753	0.998847	0.998847	CD163;GPR176;VIPR1;FCGR3A;RAMP3;PRKX;ADM;ADCY7;GNG11
R-HSA-390918	Peroxisomal lipid metabolism	1	90	0.00611372	0.99886	0.99886	MPP2
R-HSA-9694635	Translation of structural proteins	1	90	0.00611372	0.99886	0.99886	SERPINE2
R-HSA-202403	TCR signaling	3	147	0.00998573	0.998867	0.998867	KIF23;PAK3;RELA
R-HSA-382556	ABC-family proteins mediated transport	2	122	0.00828748	0.998962	0.998962	KIF23;ABCG1
R-HSA-5632684	Hedgehog 'on' state	1	92	0.00624958	0.99902	0.99902	KIF23
R-HSA-163200	Respiratory electron transport, ATP synthesis by chemiosmotic coupling, and heat production by uncoupling proteins.	3	150	0.0101895	0.999063	0.999063	CTC1;VIPR1;UCP2
R-HSA-162909	Host Interactions of HIV factors	3	150	0.0101895	0.999063	0.999063	KIF23;EMB;DOCK2
R-HSA-202424	Downstream TCR signaling	2	124	0.00842334	0.999094	0.999094	KIF23;RELA
R-HSA-5693567	HDR through Homologous Recombination (HRR) or Single Strand Annealing (SSA)	2	124	0.00842334	0.999094	0.999094	HIST1H2BG
R-HSA-9610379	HCMV Late Events	4	175	0.0118878	0.999101	0.999101	HIST1H2BG;VPS37B;HIST1H3B
R-HSA-1169410	Antiviral mechanism by IFN-stimulated genes	1	94	0.00638544	0.999157	0.999157	HERC5
R-HSA-1266738	Developmental Biology	67	1263	0.0857958	0.99927	0.99927	NRP1;CDKN1A;NRP2;ATP8A1;SH3KBP1;PIK3CD;IRS2;HIF3A;PCSK6;RND1;CDH2;TUBB3;SOX9;IL6R;BCKDHA;ITGA4;GAB1;KIF23;ANK3;GAB2;GFRA2;TUBA4A;FLG2;GAP43;COL2A1;TYROBP;NOV;SCN8A;COL6A1;RARA;HIST1H2BG;NOTCH3;KMT2A;HOXD1;LEF1;FOXO3;RELA;EFNB3;ABLIM3;NCAM1;PAK3;HIST1H3B;PLXNA4;PDLIM7;CAP2;JUN;LGI2;HIP1R;TUBB4B;KLF4;EFNA1;COL3A1;KLF5;CXCL12;GDNF;COL5A1;KIF4A;COL5A2;TUBA8
R-HSA-9658195	Leishmania infection	15	403	0.0273759	0.999295	0.999295	CD163;JUN;VIPR1;RAMP3;WNT5A;PRKX;ADM;ADCY7;GNG11;RELA;GPR176;FCGR3A;NT5E;TXNIP
R-HSA-382551	Transport of small molecules	48	967	0.0656885	0.999359	0.999359	RYR2;SLC35B4;SLC47A1;SLC24A3;ATP8A1;SLC2A1;HBB;SLC4A1;SLC3A2;SLC5A10;PCSK6;ADCY7;SLC9C1;LIPA;AQP1;SLC25A29;LIPC;SLCO2B1;APOF;LRRC8C;APOD;TRPM8;EMB;SLC26A10;CSN1S1;SLC38A3;PLTP;SLC38A5;LRRC8E;SLC39A3;MYLIP;TRPA1;ITGA4;SLC6A15;SLC2A12;TRPV2;KIF23;SLC16A10;GNG11;BMP1;NAT2;SCNN1A;SLCO2A1;COQ8A;SGK1;ABCG1
R-HSA-5689603	UCH proteinases	1	98	0.00665716	0.999377	0.999377	KIF23
R-HSA-71406	Pyruvate metabolism and Citric Acid (TCA) cycle	1	98	0.00665716	0.999377	0.999377	PDK4
R-HSA-112310	Neurotransmitter release cycle	1	99	0.00672509	0.999422	0.999422	PPFIA4
R-HSA-5619084	ABC transporter disorders	1	99	0.00672509	0.999422	0.999422	KIF23
R-HSA-1852241	Organelle biogenesis and maintenance	11	335	0.0227566	0.99952	0.99952	PLK4;TUBB3;PRKAG2;IFT122;NR1D1;TUBB4B;TUBA4A;PPARGC1B;TUBA8
R-HSA-2029481	FCGR activation	1	103	0.00699681	0.999573	0.999573	FCGR3A
R-HSA-376176	Signaling by ROBO receptors	6	235	0.0159636	0.999608	0.999608	NRP1;NRP2;CXCL12;KIF23;PAK3;CAP2
R-HSA-162599	Late Phase of HIV Life Cycle	3	165	0.0112085	0.999642	0.999642	VPS37B;EMB
R-HSA-6809371	Formation of the cornified envelope	2	138	0.00937436	0.999654	0.999654	FLG2;PCSK6
R-HSA-8956319	Nucleobase catabolism	2	139	0.00944229	0.999677	0.999677	NT5E;TYMP
R-HSA-2730905	Role of LAT2/NTAL/LAB on calcium mobilization	1	107	0.00726853	0.999684	0.999684	GAB2
R-HSA-5693532	DNA Double-Strand Break Repair	3	168	0.0114123	0.999705	0.999705	POLQ;HIST1H2BG
R-HSA-8951664	Neddylation	6	241	0.0163712	0.99972	0.99972	CISH;BIRC5;KIF23;HIF3A;FBXO32;SPSB4
R-HSA-5663202	Diseases of signal transduction by growth factor receptors and second messengers	20	529	0.0359351	0.999832	0.999832	NOTCH3;CDKN1A;PFKFB3;CDKN1B;FZD5;HIP1R;GAB1;FN1;PIK3CD;FOXO6;KIF23;IRS2;GAB2;FOXO3;FGF1;APBB1IP;NEURL1B;ERBB3;KIT;PIK3AP1
R-HSA-5621481	C-type lectin receptors (CLRs)	4	203	0.0137898	0.999838	0.999838	CLEC7A;KIF23;PAK3;RELA
R-HSA-5633007	Regulation of TP53 Activity	3	178	0.0120916	0.999846	0.999846	TPX2;PRKAG2;SGK1
R-HSA-5696398	Nucleotide Excision Repair	1	119	0.00808369	0.999873	0.999873	XAB2
R-HSA-196849	Metabolism of water-soluble vitamins and cofactors	6	255	0.0173222	0.999874	0.999874	ALDH1L1;NT5E;GADD45B;SHMT2;SLC2A1;CYP8B1
R-HSA-162587	HIV Life Cycle	3	182	0.0123633	0.999882	0.999882	VPS37B;EMB
R-HSA-15869	Metabolism of nucleotides	6	257	0.0174581	0.999888	0.999888	NT5E;RRM2;ADSSL1;CTPS1;TYMP
R-HSA-5619115	Disorders of transmembrane transporters	7	280	0.0190204	0.99989	0.99989	SLCO2A1;SLC2A1;KIF23;SLC4A1;SLC3A2;COQ8A;PCDH1
R-HSA-6803157	Antimicrobial peptides	1	123	0.00835541	0.999906	0.999906	LYZ
R-HSA-2871796	FCERI mediated MAPK activation	1	124	0.00842334	0.999913	0.999913	JUN
R-HSA-1236975	Antigen processing-Cross presentation	3	187	0.0127029	0.999915	0.999915	MRC1;CYBB;KIF23
R-HSA-9018678	Biosynthesis of specialized proresolving mediators (SPMs)	2	159	0.0108009	0.99992	0.99992	CYP1A1;LIPA
R-HSA-5688426	Deubiquitination	7	288	0.0195639	0.99993	0.99993	CDC20;KIF18B;MRC1;KIF23;HIST1H2BG;NOD2;USP17L2
R-HSA-2029485	Role of phospholipids in phagocytosis	1	129	0.00876299	0.99994	0.99994	FCGR3A
R-HSA-72172	mRNA Splicing	3	196	0.0133143	0.999953	0.999953	XAB2;RNU12;CTHRC1
R-HSA-9635486	Infection with Mycobacterium tuberculosis	1	135	0.00917057	0.999962	0.999962	MRC1
R-HSA-8978868	Fatty acid metabolism	13	429	0.029142	0.999966	0.999966	MPP2;CYP2W1;ACADL;CYP1A1;PRKAG2;CYP4B1;CYP4F22;CYP4F11;LIPA;CYP8B1;ACSBG2;PTGES
R-HSA-2871837	FCERI mediated NF-kB activation	2	175	0.0118878	0.999974	0.999974	KIF23;RELA
R-HSA-1428517	The citric acid (TCA) cycle and respiratory electron transport	4	233	0.0158277	0.999976	0.999976	CTC1;VIPR1;UCP2;PDK4
R-HSA-416476	G alpha (q) signalling events	6	283	0.0192242	0.999976	0.999976	P2RY6;TBXA2R;GPR68;PCDH1;GNG11;DGKI
R-HSA-2454202	Fc epsilon receptor (FCERI) signaling	4	235	0.0159636	0.999978	0.999978	JUN;KIF23;GAB2;RELA
R-HSA-9694516	SARS-CoV-2 Infection	1	144	0.00978194	0.999981	0.999981	SERPINE2
R-HSA-2408522	Selenoamino acid metabolism	2	180	0.0122274	0.999982	0.999982	CTH;INMT
R-HSA-983168	Antigen processing: Ubiquitination & Proteasome degradation	7	315	0.021398	0.999985	0.999985	CDC20;HERC5;MYLIP;SOCS1;KIF23;FBXO32;SPSB4
R-HSA-162906	HIV Infection	5	267	0.0181374	0.999985	0.999985	KIF23;VPS37B;EMB;DOCK2
R-HSA-72163	mRNA Splicing - Major Pathway	2	185	0.0125671	0.999987	0.999987	XAB2;CTHRC1
R-HSA-500792	GPCR ligand binding	24	665	0.0451736	0.999988	0.999988	VIPR1;RAMP3;FZD5;GPR68;WNT7B;WNT5A;RXFP4;OPRK1;RRH;ADM;FZD10;GNG11;CYP8B1;CDYL2;P2RY6;CXCL12;GALR3;TBXA2R;GRM6;PENK;S1PR3;TAS1R1;PCDH1;CD55
R-HSA-6791226	Major pathway of rRNA processing in the nucleolus and cytosol	2	189	0.0128388	0.99999	0.99999	NIP7;PWP2
R-HSA-1483257	Phospholipid metabolism	7	325	0.0220773	0.999992	0.999992	AKAP12;MTMR10;CFI;GDE1;PIK3CD;PLD6;ENPP6
R-HSA-597592	Post-translational protein modification	78	1597	0.108484	0.999993	0.999993	TOP2A;SPARC;SERPINE2;THRA;TNC;GPR61;HIF3A;PRSS23;CYR61;CDC20;ADAMTS5;FCGR3A;ADAMTS2;CDH2;EVA1A;TUBB3;SLCO2B1;MRC1;BAALC;CTSC;ADAMTS7;SBSPON;IGFBP1;ST6GAL2;CISH;IGFBP4;DAPK2;GPT2;IGFBP3;KIF23;ANK3;TUBA4A;F5;VCAN;PIGA;RARA;LY6D;AMTN;BIRC5;RAB38;HIST1H2BG;CHST4;ST6GALNAC5;PFKFB3;NOD2;THY1;ADAMTS12;THBS2;FSTL1;RELA;ADAMTS14;STC2;RAB23;PENK;SPP1;ARSI;ST3GAL5;ST8SIA6;IGFBP7;CD55;ARSB;PLXNA4;CAP2;NTNG2;…
R-HSA-9664407	Parasite infection	1	157	0.010665	0.999993	0.999993	FCGR3A
R-HSA-9664422	FCGR3A-mediated phagocytosis	1	157	0.010665	0.999993	0.999993	FCGR3A
R-HSA-9664417	Leishmania phagocytosis	1	157	0.010665	0.999993	0.999993	FCGR3A
R-HSA-2029482	Regulation of actin dynamics for phagocytic cup formation	1	158	0.010733	0.999993	0.999993	FCGR3A
R-HSA-1280218	Adaptive Immune System	42	1003	0.068134	0.999994	0.999994	SH3KBP1;ITGB2;PIK3CD;TREM1;RELA;HERC5;CDC20;FCGR3A;SOCS1;KIF5C;TUBB3;CTSK;KIF5A;MRC1;TNFSF11;PAK3;CTSC;CAP2;MYLIP;ITGA4;CYBB;KIF23;TUBB4B;FBXO32;TUBA4A;COL1A1;CENPE;COL3A1;TYROBP;RAET1E;COL2A1;COL1A2;KIF26A;KIF4A;TRIB3;CD300C;PIK3AP1;SPSB4;TUBA8
R-HSA-211859	Biological oxidations	17	547	0.0371578	0.999995	0.999995	ARNT2;AOC2;CYP4B1;CYP4F22;CYP4F11;CYP19A1;CYP8B1;CYP2W1;ALDH2;NAT2;CYP1A1;TNR;REM2;SULT1C4
R-HSA-913531	Interferon Signaling	10	401	0.02724	0.999995	0.999995	HERC5;SOCS1;IRF4;IRF1;NCAM1;GBP2
R-HSA-156580	Phase II - Conjugation of compounds	4	259	0.0175939	0.999995	0.999995	NAT2;TNR;SULT1C4
R-HSA-1236974	ER-Phagosome pathway	1	165	0.0112085	0.999996	0.999996	KIF23
R-HSA-8868773	rRNA processing in the nucleus and cytosol	2	207	0.0140615	0.999997	0.999997	NIP7;PWP2
R-HSA-9679506	SARS-CoV Infections	6	328	0.0222811	0.999998	0.999998	SERPINE2;ITGA4;IL6R;VEGFA;SAP30
R-HSA-373076	Class A/1 (Rhodopsin-like receptors)	12	475	0.0322668	0.999999	0.999999	P2RY6;CXCL12;GALR3;TBXA2R;GPR68;PENK;RXFP4;OPRK1;RRH;S1PR3;PCDH1;CYP8B1
R-HSA-9010553	Regulation of expression of SLITs and ROBOs	1	183	0.0124312	0.999999	0.999999	KIF23
R-HSA-72203	Processing of Capped Intron-Containing Pre-mRNA	3	256	0.0173901	0.999999	0.999999	XAB2;RNU12;CTHRC1
R-HSA-418594	G alpha (i) signalling events	16	565	0.0383805	0.999999	0.999999	RXFP4;OPRK1;RRH;PRKX;MYO7A;IGF1;ADCY7;GNG11;DHRS3;CXCL12;GALR3;GRM6;PENK;S1PR3;TAS1R1;COQ8A
R-HSA-6805567	Keratinization	2	226	0.0153522	0.999999	0.999999	FLG2;PCSK6
R-HSA-2029480	Fcgamma receptor (FCGR) dependent phagocytosis	1	193	0.0131105	1	1	FCGR3A
R-HSA-1483206	Glycerophospholipid biosynthesis	2	232	0.0157598	1	1	CFI;PLD6
R-HSA-168255	Influenza Infection	1	200	0.013586	1	1	EMB
R-HSA-196854	Metabolism of vitamins and cofactors	7	383	0.0260173	1	1	ALDH1L1;NT5E;GADD45B;SHMT2;SLC2A1;KLHL4;CYP8B1
R-HSA-72312	rRNA processing	2	245	0.0166429	1	1	NIP7;PWP2
R-HSA-8957322	Metabolism of steroids	4	323	0.0219414	1	1	AKR1C2;CYP19A1;CYP8B1;REM2
R-HSA-983169	Class I MHC mediated antigen processing & presentation	9	465	0.0315875	1	1	CDC20;HERC5;MYLIP;SOCS1;MRC1;CYBB;KIF23;FBXO32;SPSB4
R-HSA-73894	DNA Repair	5	369	0.0250662	1	1	XAB2;POLQ;HIST1H2BG;FAN1
R-HSA-162582	Signal Transduction	180	3423	0.232525	1	1	SH3GL3;VIPR1;SPARC;ATP8A1;GPR68;WWC1;SERPINE1;RXFP4;BUB1B;RRH;IRS2;SLC4A1;FZD10;FGF1;IGF1R;PREX2;ARHGAP44;CDC20;GPR176;CCND1;TUBB3;KIF5A;ARHGDIB;PDK4;SOX9;IL6R;MYLIP;GPT2;WNT5A;DHDH;SOX13;CYBB;KNL1;MYO7A;TUBA4A;RRAGD;ADAM12;ANOS1;ROR1;TRIB3;HIST1H2BG;ABCG1;DGKI;NOTCH3;PFKFB3;CRABP2;HPN;FOXO6;FOXO3;SOCS1;GALR3;IRAK1;TBXA2R;PDGFC;PENK;APOD;FADD;HIST1H3B;ECT2;PLTP;JUN;FZD5;ARHGEF37;PDE2A;FN1;IFT122;…
R-HSA-71291	Metabolism of amino acids and derivatives	16	661	0.0449018	1	1	BCKDHA;GPT2;DIO2;KIF23;SLC3A2;TBX5;ADO;LIPA;INMT;ASS1;SLC6A8;CTH;KYNU;GBP2;BUB1
R-HSA-168249	Innate Immune System	50	1331	0.0904151	1	1	ARHGAP9;C1QB;C1QA;ITGAM;ATP8A1;TNFAIP6;C1R;GMFG;ITGB2;CFI;HBB;NOD2;TREM1;HAPLN1;RELA;HERC5;FCGR3A;SOCS1;IRAK1;CLEC7A;PLAU;CTSK;ANPEP;FADD;PAK3;CD55;CTSC;ARSB;POLQ;JUN;MME;ATP6AP2;CYBB;KIF23;ANK3;GAB2;TUBB4B;LYZ;FLG2;TYROBP;DOK3;GDNF;SLCO2A1;PECAM1;TXNIP;DOCK2;ACPP;C1QC
R-HSA-392499	Metabolism of proteins	111	2363	0.160519	1	1	SPARC;SERPINE2;PARS2;TNC;GPR61;CDC20;CDH2;DMBT1;EVA1A;KIF5C;TUBB3;ANPEP;SLCO2B1;KIF5A;BAALC;IGFBP1;TSPYL2;ST6GAL2;CISH;IGFBP4;GPT2;IGFBP3;DAPK2;ANK3;TUBA4A;DDIT3;LY6D;RAB38;IGFALS;HIST1H2BG;ATF3;PFKFB3;THY1;ADAMTS12;ADAMTS14;EFNB3;STC2;PENK;ARSI;ST3GAL5;IGFBP7;ST8SIA6;HIST1H3B;PLXNA4;ARSB;NTNG2;FN1;DOLK;IGF1;LYZ;FBXO32;GNG11;KIF18B;ALPL;TGFBI;DRC1;TUBA8;TOP2A;THRA;HIF3A;PRSS23;CYR61;HERPUD1;ADAMT…
R-HSA-168256	Immune System	133	2713	0.184295	1	1	ATP8A1;GMFG;RORC;IRS2;IL27RA;HERC5;CDC20;CCND1;PLAU;KIF5C;TUBB3;ANPEP;KIF5A;TNFSF11;IL6R;MYLIP;CISH;CYBB;ANK3;TUBA4A;FLG2;DOK3;TYROBP;SLCO2A1;TXNIP;TRIB3;CD300C;NOTCH3;CFI;TWIST1;FOXO3;SOCS1;IRAK1;CLEC7A;FADD;HIST1H3B;ARSB;JUN;TNFSF15;TNFRSF9;IL31RA;FN1;LYZ;FBXO32;COL1A1;COL1A2;RAET1E;GDNF;BCL6;KIF4A;TUBA8;ARHGAP9;CDKN1A;CDKN1B;ITGAM;TNFAIP6;SH3KBP1;ITGB2;HBB;PIK3CD;TREM1;HAPLN1;FCGR3A;CTSK;MRC1;…
R-HSA-72766	Translation	1	339	0.0230283	1	1	PARS2
R-HSA-418555	G alpha (s) signalling events	8	602	0.040894	1	1	GPR176;VIPR1;RAMP3;PDE2A;PDE3A;ADM;ADCY7;GNG11
R-HSA-8953854	Metabolism of RNA	11	782	0.0531214	1	1	XAB2;ZFP36;RNU12;APOBEC3H;NIP7;KIF23;TRPM8;EMB;PWP2;PATL1;CTHRC1
R-HSA-556833	Metabolism of lipids	40	1451	0.0985667	1	1	MTMR10;HILPDA;CFI;GDE1;PRKAG2;PIK3CD;PLD6;CYP4F22;CYP19A1;LIPA;HAPLN1;ARNTL;AKAP12;ACADL;SLCO2B1;SPP1;ARSI;SPTSSB;ENPP6;PPARGC1B;REM2;ARSB;MPP2;ARNT2;ITGA4;TMEM132B;CYP4B1;AKR1C2;NR1D1;CYP4F11;CYP8B1;CYP2W1;BDH1;CYP1A1;TRIB3;ACSBG2;PTGES
R-HSA-5663205	Infectious disease	40	1468	0.0997215	1	1	SH3GL3;VIPR1;RAMP3;SERPINE2;SH3KBP1;PRKX;ADM;ADCY7;ANTXR1;RELA;FCGR3A;NT5E;GPR176;TUBB3;MRC1;EMB;HIST1H3B;IL6R;CD163;JUN;ITGA4;WNT5A;KIF23;VPS37B;TUBB4B;GNG11;TUBA4A;VEGFA;SAP30;TXNIP;HIST1H2BG;DOCK2;TUBA8
R-HSA-388396	GPCR downstream signalling	31	1355	0.0920454	1	1	VIPR1;RAMP3;GPR68;RXFP4;RRH;PRKX;ADM;ADCY7;P2RY6;GPR176;GALR3;TBXA2R;GRM6;PENK;S1PR3;TAS1R1;PCDH1;ECT2;PLEKHG2;ARHGEF37;PDE2A;OPRK1;MYO7A;IGF1;GNG11;DHRS3;CXCL12;PDE3A;COQ8A;ARHGEF2;DGKI
R-HSA-1643685	Disease	91	2538	0.172407	1	1	SH3GL3;CDKN1A;VIPR1;CDKN1B;SERPINE2;SH3KBP1;SLC2A1;PIK3CD;SLC4A1;ADM;IRS2;FGF1;ANTXR1;HAPLN1;ADAMTS5;GYS1;FCGR3A;GPR176;ADAMTS2;CCND1;TUBB3;MRC1;BAALC;EMB;IL6R;ADAMTS7;SBSPON;CHST6;ITGA4;GPT2;WNT5A;GAB1;KIF23;VPS37B;GAB2;TUBA4A;SAP30;APBB1IP;VCAN;PPP1R3C;SLCO2A1;KIT;TXNIP;HIST1H2BG;DOCK2;NOTCH3;RAMP3;PFKFB3;FOXO6;PRKX;SLC3A2;FOXO3;ADAMTS12;CYP4F22;THBS2;CYP19A1;ADCY7;RELA;NEURL1B;ADAMTS14;NT5E;ER…
R-HSA-372790	Signaling by GPCR	38	1497	0.101691	1	1	VIPR1;RAMP3;GPR68;RXFP4;RRH;PRKX;ADM;FZD10;ADCY7;P2RY6;GPR176;GALR3;TBXA2R;GRM6;PENK;S1PR3;TAS1R1;PCDH1;ECT2;CD55;PLEKHG2;FZD5;ARHGEF37;WNT7B;PDE2A;WNT5A;OPRK1;MYO7A;IGF1;GNG11;CYP8B1;DHRS3;CDYL2;CXCL12;PDE3A;COQ8A;ARHGEF2;DGKI
R-HSA-1430728	Metabolism	104	3658	0.248489	1	1	ALDH1L1;VIPR1;MTMR10;HILPDA;SLC2A1;GDE1;PRKAG2;PIK3CD;ADO;LIPA;HAPLN1;HK2;AKAP12;GYS1;ACADL;ALDH2;HYAL2;SLCO2B1;KYNU;PDK4;TNR;ENPP6;SULT1C4;BCKDHA;CHST6;ITGA4;CHPF2;GPT2;DIO2;KIF23;CTPS1;BPGM;INMT;ITPKC;VCAN;PPP1R3C;BDH1;ADSSL1;TRIB3;ACSBG2;PTGES;PFKFB4;PFKFB3;SHMT2;CFI;SLC3A2;PLD6;CYP4F22;CYP19A1;ADCY7;TYMP;ARNTL;FUT5;NT5E;UCP2;SPP1;ARSI;GSE1;SPTSSB;CHSY3;GBP2;BUB1;ARSB;PPARGC1B;REM2;CA12;CTC1;M…
