# Supplementary material for: Males and Females Have Distinct Molecular Events in the Articular Cartilage during Knee Osteoarthritis
Source: Int J Mol Sci. 2021 Jul 23;22(15):7876. doi: 10.3390/ijms22157876 (PMC8346087; doi:10.3390/ijms22157876)
Supplement: Supplementary file 1 [file ijms-22-07876-s001.zip › Supplemental table 8.xlsx]

## Sheet: not_found
Supplemental Table 8. The list of DEGs detected between male OA and healthy cartilage that were not matched in the Reactome knowledgebase.
Not found
VIT
RNVU1-4
ERRFI1
SYNE1-AS1
LOC93463
FOXI2
SNORD116-24
LCTL
MKI67
SAMD14
LOC100507156
ADGRA2
PIEZO2
C6orf223
IER5
IER2
CCBE1
PAQR4
ISM1-AS1
SOX11
LOC101409256
RBMS3-AS1
MIR324
LOC100129940
SFRP4
RFX8
RNU5D-1
ASTL
FNDC1
MXRA5
SMIM3
BEX2
ZNF395
STC1
C2CD4B
HIPK1-AS1
LOC101928433
PCDH17
LOC105378146
FAM43A
PPP1R27
LOC101928446
MEX3D
LOC101929532
PARP15
FOSL2
RNVU1-15
FAM111B
RNVU1-14
ANLN
RNVU1-19
TRR-CCT4-1
FNDC10
PRR34
MIR5087
CSRNP1
DHRS13
CSRNP3
HRCT1
SNX10
JPH1
ING1
EZR-AS1
ENC1
NEFH
ENOX1-AS2
HBZ
MYOC
LOC101927814
LOC101929319
GAS6-DT
RNU5F-1
FAM210A
PHACTR2-AS1
LOC100128653
LINC00968
CDC42EP4
MYZAP
RARA-AS1
LNX1-AS1
LINC01136
AVPI1
ZNF474
LRRC15
CAND1.11
LINC00881
LOC101927824
LOC100129617
STX11
TM4SF20
LINC01603
MPZL3
RELT
ZSWIM3
TMEM176B
TMEM176A
LOC105371934
SULF1
SLC8A1-AS1
TTC9
RNU5E-1
TPPP3
THEMIS2
LOC646588
STAC2
LINC01711
MIDN
ITPRIP
LGALS8-AS1
LOC101929340
CTAGE7P
MIR4505
LINC01909
SIK1B
FAM186A
PIM3
PIM2
LOC399715
PITX1
LINC01105
OSR2
POSTN
ARID5A
EPDR1
SLFN12
MELK
CLUHP3
FRMD7
LPAL2
ODF3B
SHC4
RTN1
TMEM59L
NPR3
BRE-AS1
FAM83G
RUNX1-IT1
LOC100132077
TCTEX1D4
LONRF3
LOC100506801
FAM71A
LOC400940
MSC-AS1
LOC105373759
MIR616
MIR614
TXNRD3NB
MFSD4A-AS1
VAC14-AS1
TMEM119
LINC00702
HECTD2-AS1
SNORA80B
PRR7
YBX2
FAM166A
PHACTR3
LINC01426
GRASP
KLF10
MIR23A
LOC101927410
TMPRSS11D
IQCN
ASPM
C5orf66-AS1
PEAK3
RNU5B-1
IFNE
CHI3L2
SOWAHA
RBM24
L3MBTL4
LINC01411
FAM84B
MTFP1
LOC100506725
KCNQ5-IT1
TTK
TOB1
DEPP1
RASD1
ELMSAN1
MIR6822
MKNK2
MXI1
SPOCK1
SNORD70
LINGO3
CDC42BPG
BNIP3
FOXJ1
KLF2
SCARNA9L
LOC105374378
NELL1
TRI-TAT1-1
KLF9
LOC441666
BCOR
MYO1H
