# Supplementary material for: Males and Females Have Distinct Molecular Events in the Articular Cartilage during Knee Osteoarthritis
Source: Int J Mol Sci. 2021 Jul 23;22(15):7876. doi: 10.3390/ijms22157876 (PMC8346087; doi:10.3390/ijms22157876)
Supplement: Supplementary file 1 [file ijms-22-07876-s001.zip › Supplemental table 9.xlsx]

## Sheet: result
Supplemental Table 9. The pathway enrichment result of DEGs between male OA and healthy cartilage against the Reactome knowledgebase. The pathways with a p-value less than 0.05 are highlighted in blue, while the pathways with both p-value and FDR less than 0.05 are highlighted in red.
Pathway identifier	Pathway name	#Entities found	#Entities total	Entities ratio	Entities p-Value	Entities FDR	Submitted entities found
R-HSA-9648895	Response of EIF2AK1 (HRI) to heme deficiency	10	29	0.00196997	1.31603e-07	0.000143316	PPP1R15A; DDIT3; CEBPG; TNR; CHAC1; ATF3
R-HSA-380994	ATF4 activates genes in response to endoplasmic reticulum stress	9	34	0.00230963	4.71427e-06	0.00256456	IGFBP1; DDIT3; CEBPG; ATF3; HERPUD1
R-HSA-9031628	NGF-stimulated transcription	11	56	0.00380409	7.1151e-06	0.00258278	FOSL1; EGR1; ARC; EGR3; FOSB; FOS; TRIB1; JUNB
R-HSA-9022699	MECP2 regulates neuronal receptors and channels	8	32	0.00217377	2.37325e-05	0.00534856	GRIA2; GRIN2A; OPRK1; SLC2A3
R-HSA-381042	PERK regulates gene expression	9	42	0.00285307	2.46477e-05	0.00534856	IGFBP1; DDIT3; CEBPG; ATF3; HERPUD1
R-HSA-198725	Nuclear Events (kinase and transcription factor activation)	11	80	0.00543441	0.000169647	0.0307062	FOSL1; EGR1; ARC; EGR3; FOSB; FOS; TRIB1; JUNB
R-HSA-6791312	TP53 Regulates Transcription of Cell Cycle Genes	9	65	0.00441546	0.000618201	0.0958212	CCNA2; NOTCH3; BTG2; CDKN1A; PLK2; CDK1
R-HSA-6785807	Interleukin-4 and Interleukin-13 signaling	18	216	0.0146729	0.000882015	0.118722	NOTCH3; CDKN1A; COL1A2; IRF4; ITGB2; LIF; FOS; TNFRSF1B; JUNB; VEGFA
R-HSA-6804757	Regulation of TP53 Degradation	7	43	0.002921	0.00098117	0.118722	CCNA2; USP2; UBC; CDK1; PDK1
R-HSA-69895	Transcriptional activation of cell cycle inhibitor p21	3	6	0.000407581	0.00135546	0.129442	NOTCH3; CDKN1A
R-HSA-69560	Transcriptional activation of p53 responsive genes	3	6	0.000407581	0.00135546	0.129442	NOTCH3; CDKN1A
R-HSA-6806003	Regulation of TP53 Expression and Degradation	7	46	0.00312479	0.00143824	0.129442	CCNA2; USP2; UBC; CDK1; PDK1
R-HSA-1538133	G0 and Early G1	6	38	0.00258135	0.00258898	0.207381	TOP2A; CCNA2; CDK1
R-HSA-9617828	FOXO-mediated transcription of cell cycle genes	5	27	0.00183411	0.0029859	0.207381	NOTCH3; CDKN1A; KLF4
R-HSA-194313	VEGF ligand-receptor interactions	3	8	0.000543441	0.00304972	0.207381	PGF; VEGFA
R-HSA-195399	VEGF binds to VEGFR leading to receptor dimerization	3	8	0.000543441	0.00304972	0.207381	PGF;VEGFA
R-HSA-2559584	Formation of Senescence-Associated Heterochromatin Foci (SAHF)	4	17	0.00115481	0.00336341	0.215258	CDKN1A;HIST1H1D;HMGA2
R-HSA-3000170	Syndecan interactions	5	29	0.00196997	0.00403163	0.241898	COL1A1;COL3A1;COL1A2;SDC4;TNC
R-HSA-187037	Signaling by NTRK1 (TRKA)	12	143	0.00971401	0.00572108	0.302601	FOSL1;EGR1;ARC;EGR3;FOSB;IRS2;FOS;TRIB1;JUNB
R-HSA-1362300	Transcription of E2F targets under negative control by p107 (RBL1) and p130 (RBL2) in complex with HDAC1	4	20	0.0013586	0.00593336	0.302601	CCNA2;CDK1
R-HSA-6804116	TP53 Regulates Transcription of Genes Involved in G1 Cell Cycle Arrest	4	20	0.0013586	0.00593336	0.302601	CCNA2;NOTCH3;CDKN1A
R-HSA-8866910	TFAP2 (AP-2) family regulates transcription of growth factors and their receptors	4	21	0.00142653	0.00701704	0.330043	KIT;VEGFA
R-HSA-8878166	Transcriptional regulation by RUNX2	12	147	0.00998573	0.00703781	0.330043	COL1A1;NOTCH3;CDKN1A;MMP13;UBC;CDK1;HES1;KIF23;SOX9;SKP2
R-HSA-419812	Calcitonin-like ligand receptors	3	11	0.000747232	0.00733428	0.330043	RAMP3;ADM;RAMP1
R-HSA-190840	Microtubule-dependent trafficking of connexons from Golgi to the plasma membrane	4	22	0.00149446	0.00822393	0.353629	TUBB3;TUBB4B
R-HSA-190872	Transport of connexons to the plasma membrane	4	23	0.00156239	0.00955933	0.38886	TUBB3;TUBB4B
R-HSA-453279	Mitotic G1 phase and G1/S transition	13	173	0.0117519	0.00986141	0.38886	TOP2A;CCNA2;NOTCH3;CDKN1A;UBC;CDK1;FOSB;KIF23;CCNL1;SKP2
R-HSA-8852276	The role of GTSE1 in G2/M progression after G2 checkpoint	8	83	0.0056382	0.010383	0.38886	NOTCH3;CDKN1A;TUBB3;UBC;CDK1;KIF23;TUBB4B
R-HSA-983231	Factors involved in megakaryocyte development and platelet production	14	194	0.0131785	0.0105097	0.38886	IFNA5;KIF18B;TUBB3;IRF1;MAFF;HBB;KIF23;KIF20A;TUBB4B
R-HSA-8864260	Transcriptional regulation by the AP-2 (TFAP2) family of transcription factors	6	52	0.00353237	0.0113111	0.404356	NOTCH3;CDKN1A;KIT;VEGFA
R-HSA-983189	Kinesins	7	68	0.00461925	0.011553	0.404356	KIF18B;TUBB3;KIF23;KIF20A;TUBB4B
R-HSA-389977	Post-chaperonin tubulin folding pathway	4	25	0.00169825	0.0126351	0.429593	TUBB3;TUBB4B
R-HSA-2559583	Cellular Senescence	14	200	0.013586	0.0133537	0.440674	CCNA2;MIR24-2;NOTCH3;CDKN1A;JUN;HIST1H2AK;UBC;HIST1H1D;CDK1;HMGA2;FOS;ETS2
R-HSA-170145	Phosphorylation of proteins involved in the G2/M transition by Cyclin A:Cdc2 complexes	2	5	0.000339651	0.0139062	0.443576	CCNA2;CDK1
R-HSA-2559586	DNA Damage/Telomere Stress Induced Senescence	7	71	0.00482304	0.0143089	0.443576	CCNA2;NOTCH3;CDKN1A;HIST1H2AK;HIST1H1D;HMGA2
R-HSA-2214320	Anchoring fibril formation	3	15	0.00101895	0.0167751	0.488251	COL1A1;COL1A2;TLL1
R-HSA-166520	Signaling by NTRKs	12	166	0.0112764	0.0168362	0.488251	FOSL1;EGR1;ARC;EGR3;FOSB;IRS2;FOS;TRIB1;JUNB
R-HSA-6804115	TP53 regulates transcription of additional cell cycle genes whose exact role in the p53 pathway remain uncertain	4	28	0.00190204	0.0183241	0.48976	BTG2;PLK2
R-HSA-189200	Cellular hexose transport	4	28	0.00190204	0.0183241	0.48976	SLC2A1;SLC2A3;SLC5A10
R-HSA-8964540	Alanine metabolism	2	6	0.000407581	0.0195672	0.48976	GPT2
R-HSA-8866911	TFAP2 (AP-2) family regulates transcription of cell cycle factors	2	6	0.000407581	0.0195672	0.48976	NOTCH3;CDKN1A
R-HSA-389957	Prefoldin mediated transfer of substrate to CCT/TriC	4	29	0.00196997	0.0205214	0.48976	TUBB3;TUBB4B
R-HSA-438064	Post NMDA receptor activation events	8	96	0.0065213	0.022583	0.48976	GRIA2;GRIN2A;TUBB3;TUBB4B;PDK1
R-HSA-389960	Formation of tubulin folding intermediates by CCT/TriC	4	30	0.00203791	0.0228739	0.48976	TUBB3;TUBB4B
R-HSA-174490	Membrane binding and targetting of GAG proteins	3	17	0.00115481	0.0231992	0.48976	UBC;VPS37B
R-HSA-3000178	ECM proteoglycans	7	79	0.00536648	0.0238973	0.48976	COL1A1;COL3A1;COL1A2;TNC;TNR;COL6A6;NCAM1
R-HSA-381119	Unfolded Protein Response (UPR)	11	155	0.0105292	0.024176	0.48976	IGFBP1;TSPYL2;DDIT3;CEBPG;ATF3;HERPUD1
R-HSA-187577	SCF(Skp2)-mediated degradation of p27/p21	6	62	0.00421167	0.0243593	0.48976	CCNA2;NOTCH3;CDKN1A;UBC;CDK1;KIF23;SKP2
R-HSA-68911	G2 Phase	2	7	0.000475511	0.0260261	0.48976	CCNA2;CDK1
R-HSA-174495	Synthesis And Processing Of GAG, GAGPOL Polyproteins	3	18	0.00122274	0.0268438	0.48976	UBC;VPS37B
R-HSA-9646399	Aggrephagy	5	47	0.00319272	0.0271201	0.48976	TUBB3;UBC;TUBB4B
R-HSA-8986944	Transcriptional Regulation by MECP2	8	100	0.00679302	0.027807	0.48976	GRIA2;GRIN2A;OPRK1;SLC2A3
R-HSA-69273	Cyclin A/B1/B2 associated events during G2/M transition	4	32	0.00217377	0.0280533	0.48976	CCNA2;MPP2;CDK1
R-HSA-9609736	Assembly and cell surface presentation of NMDA receptors	5	49	0.00332858	0.0315877	0.48976	GRIN2A;TUBB3;TUBB4B
R-HSA-8941855	RUNX3 regulates CDKN1A transcription	2	8	0.000543441	0.0332209	0.48976	NOTCH3;CDKN1A
R-HSA-8935964	RUNX1 regulates expression of components of tight junctions	2	8	0.000543441	0.0332209	0.48976	CLDN5
R-HSA-2022090	Assembly of collagen fibrils and other multimeric structures	6	67	0.00455132	0.0336188	0.48976	COL1A1;COL3A1;MMP13;COL1A2;COL6A6;TLL1
R-HSA-400253	Circadian Clock	8	104	0.00706474	0.0338137	0.48976	DEC1;NFIL3;BHLHE40;UBC;BHLHE41;NR1D1
R-HSA-9619483	Activation of AMPK downstream of NMDARs	4	34	0.00230963	0.0338762	0.48976	TUBB3;TUBB4B
R-HSA-9615710	Late endosomal microautophagy	4	35	0.00237756	0.0370317	0.48976	UBC;HBB;VPS37B
R-HSA-216083	Integrin cell surface interactions	7	87	0.00590992	0.0371828	0.48976	COL1A1;COL3A1;COL1A2;ITGB2;TNC;ITGB8;COL6A6
R-HSA-1442490	Collagen degradation	6	69	0.00468718	0.0378819	0.48976	COL1A1;COL3A1;MMP13;COL1A2;MMP19;COL6A6
R-HSA-449147	Signaling by Interleukins	32	647	0.0439508	0.0380552	0.48976	IL11;NOTCH3;JUN;CDKN1A;CISH;CD80;ITGB2;LIF;KIF23;IRS2;FOS;NOD2;TNFRSF1B;IL27RA;VEGFA;COL1A2;IRF4;UBC;SLCO2A1;IL21R;JUNB;RAG1
R-HSA-69563	p53-Dependent G1 DNA Damage Response	6	70	0.00475511	0.040137	0.48976	CCNA2;NOTCH3;CDKN1A;UBC;KIF23
R-HSA-69580	p53-Dependent G1/S DNA damage checkpoint	6	70	0.00475511	0.040137	0.48976	CCNA2;NOTCH3;CDKN1A;UBC;KIF23
R-HSA-5626467	RHO GTPases activate IQGAPs	4	36	0.00244549	0.0403507	0.48976	TUBB3;TUBB4B
R-HSA-1266695	Interleukin-7 signaling	4	36	0.00244549	0.0403507	0.48976	CISH;IRS2;RAG1
R-HSA-212436	Generic Transcription Pathway	68	1554	0.105563	0.0404022	0.48976	NOTCH3;GRIA2;CDKN1A;BTG2;SLC2A3;NDRG1;GRIN2A;UBC;SESN2;ZNF547;HES1;SOX9;SKP2;JUNB;PDK1;IGFBP1;JUN;HIST1H2AK;PLK2;IGFBP3;USP2;OPRK1;MIR27A;KIF23;FOS;NR1D1;KLF4;VEGFA;NR4A2;COL1A1;CCNA2;CLDN5;NR4A1;MIR24-2;NR4A3;MMP13;DDIT3;KIT;DDIT4;CDK1;RARA
R-HSA-2262752	Cellular responses to stress	34	700	0.0475511	0.0411004	0.48976	PPP1R15A;NOTCH3;EGLN3;JUN;CDKN1A;HIST1H2AK;CEBPG;HMGA2;KIF23;FOS;TUBB4B;ETS2;VEGFA;CCNA2;MIR24-2;TUBB3;DDIT3;UBC;SESN2;HIST1H1D;CDK1;TNR;CHAC1;ATF3
R-HSA-8957275	Post-translational protein phosphorylation	8	109	0.00740439	0.0424875	0.48976	IGFBP1;CDH2;IGFBP3;STC2;PENK;TNC;AMTN;PRSS23
R-HSA-69206	G1/S Transition	10	150	0.0101895	0.0435934	0.48976	CCNA2;NOTCH3;CDKN1A;UBC;CDK1;FOSB;KIF23;CCNL1;SKP2
R-HSA-389958	Cooperation of Prefoldin and TriC/CCT in actin and tubulin folding	4	37	0.00251342	0.0438334	0.48976	TUBB3;TUBB4B
R-HSA-9614085	FOXO-mediated transcription	8	110	0.00747232	0.0443834	0.48976	IGFBP1;NOTCH3;CDKN1A;DDIT3;KLF4
R-HSA-69615	G1/S DNA Damage Checkpoints	6	72	0.00489097	0.0448977	0.48976	CCNA2;NOTCH3;CDKN1A;UBC;KIF23
R-HSA-2559582	Senescence-Associated Secretory Phenotype (SASP)	7	91	0.00618165	0.0453522	0.48976	CCNA2;NOTCH3;CDKN1A;JUN;HIST1H2AK;UBC;CDK1;FOS
R-HSA-68949	Orc1 removal from chromatin	6	73	0.0049589	0.0474046	0.48976	CCNA2;UBC;CDK1;KIF23;CCNL1;SKP2
R-HSA-1980145	Signaling by NOTCH2	4	38	0.00258135	0.0474796	0.48976	DLL4;UBC;HES1
R-HSA-9031525	NR1H2 & NR1H3 regulate gene expression to limit cholesterol uptake	2	10	0.000679302	0.0495859	0.48976	MYLIP
R-HSA-5666185	RHO GTPases Activate Rhotekin and Rhophilins	2	10	0.000679302	0.0495859	0.48976	GPT2;RHOB
R-HSA-9668328	Sealing of the nuclear envelope (NE) by ESCRT-III	4	39	0.00264928	0.0512887	0.48976	TUBB3;TUBB4B
R-HSA-442755	Activation of NMDA receptors and postsynaptic events	8	114	0.00774404	0.0525198	0.48976	GRIA2;GRIN2A;TUBB3;TUBB4B;PDK1
R-HSA-2243919	Crosslinking of collagen fibrils	3	24	0.00163032	0.0546411	0.48976	COL1A1;COL1A2;TLL1
R-HSA-8953897	Cellular responses to external stimuli	34	718	0.0487739	0.0546847	0.48976	PPP1R15A;NOTCH3;EGLN3;JUN;CDKN1A;HIST1H2AK;CEBPG;HMGA2;KIF23;FOS;TUBB4B;ETS2;VEGFA;CCNA2;MIR24-2;TUBB3;DDIT3;UBC;SESN2;HIST1H1D;CDK1;TNR;CHAC1;ATF3
R-HSA-1650814	Collagen biosynthesis and modifying enzymes	6	76	0.00516269	0.0554364	0.48976	COL1A1;ADAMTS14;COL3A1;COL1A2;COL6A6;TLL1
R-HSA-190861	Gap junction assembly	4	41	0.00278514	0.0593928	0.48976	TUBB3;TUBB4B
R-HSA-2559585	Oncogene Induced Senescence	4	42	0.00285307	0.0636852	0.48976	MIR24-2;UBC;ETS2
R-HSA-1368108	BMAL1:CLOCK,NPAS2 activates circadian gene expression	4	42	0.00285307	0.0636852	0.48976	DEC1;BHLHE40;BHLHE41
R-HSA-3700989	Transcriptional Regulation by TP53	24	486	0.0330141	0.0666142	0.48976	NOTCH3;BTG2;CDKN1A;JUN;PLK2;IGFBP3;USP2;FOS;NDRG1;CCNA2;UBC;SESN2;DDIT4;CDK1;PDK1
R-HSA-3000171	Non-integrin membrane-ECM interactions	5	61	0.00414374	0.0677254	0.48976	COL1A1;COL3A1;COL1A2;SDC4;TNC
R-HSA-5689896	Ovarian tumor domain proteases	4	43	0.002921	0.068136	0.48976	UBC;CDK1;NOD2
R-HSA-114604	GPVI-mediated activation cascade	4	43	0.002921	0.068136	0.48976	COL1A1;COL1A2;PDK1;RHOB
R-HSA-450341	Activation of the AP-1 family of transcription factors	2	12	0.000815162	0.0682294	0.48976	JUN;FOS
R-HSA-430116	GP1b-IX-V activation signalling	2	12	0.000815162	0.0682294	0.48976	COL1A1;COL1A2
R-HSA-176974	Unwinding of DNA	2	12	0.000815162	0.0682294	0.48976	FOSB;CCNL1
R-HSA-9669914	Dasatinib-resistant KIT mutants	1	2	0.00013586	0.0683407	0.48976	KIT
R-HSA-5619043	Defective SLC2A1 causes GLUT1 deficiency syndrome 1 (GLUT1DS1)	1	2	0.00013586	0.0683407	0.48976	SLC2A1
R-HSA-9669934	Sunitinib-resistant KIT mutants	1	2	0.00013586	0.0683407	0.48976	KIT
R-HSA-9669929	Regorafenib-resistant KIT mutants	1	2	0.00013586	0.0683407	0.48976	KIT
R-HSA-9669926	Nilotinib-resistant KIT mutants	1	2	0.00013586	0.0683407	0.48976	KIT
R-HSA-9669936	Sorafenib-resistant KIT mutants	1	2	0.00013586	0.0683407	0.48976	KIT
R-HSA-9669917	Imatinib-resistant KIT mutants	1	2	0.00013586	0.0683407	0.48976	KIT
R-HSA-9669924	Masitinib-resistant KIT mutants	1	2	0.00013586	0.0683407	0.48976	KIT
R-HSA-175474	Assembly Of The HIV Virion	3	27	0.00183411	0.0721454	0.48976	UBC;VPS37B
R-HSA-419037	NCAM1 interactions	4	44	0.00298893	0.0727432	0.48976	COL3A1;COL6A6;NCAM1;GFRA2
R-HSA-3769402	Deactivation of the beta-catenin transactivating complex	4	44	0.00298893	0.0727432	0.48976	UBC;SOX13;CDK1;SOX9
R-HSA-8948216	Collagen chain trimerization	4	44	0.00298893	0.0727432	0.48976	COL1A1;COL3A1;COL1A2;COL6A6
R-HSA-9012852	Signaling by NOTCH3	5	63	0.0042796	0.0753235	0.48976	DLL4;NOTCH3;UBC;HES1
R-HSA-73857	RNA Polymerase II Transcription	71	1693	0.115006	0.0755584	0.48976	NOTCH3;GRIA2;CDKN1A;BTG2;SLC2A3;NDRG1;GRIN2A;SNAPC1;UBC;SESN2;ZNF547;HES1;SOX9;SKP2;JUNB;RNU4ATAC;PDK1;IGFBP1;JUN;HIST1H2AK;PLK2;IGFBP3;USP2;OPRK1;MIR27A;KIF23;FOS;NR1D1;KLF4;VEGFA;NR4A2;COL1A1;CCNA2;CLDN5;NR4A1;MIR24-2;NR4A3;MMP13;DDIT3;KIT;DDIT4;CDK1;RARA
R-HSA-5689877	Josephin domain DUBs	2	13	0.000883092	0.078283	0.48976	UBC
R-HSA-140342	Apoptosis induced DNA fragmentation	2	13	0.000883092	0.078283	0.48976	HIST1H1D
R-HSA-9013507	NOTCH3 Activation and Transmission of Signal to the Nucleus	3	28	0.00190204	0.0784719	0.48976	DLL4;NOTCH3;UBC
R-HSA-1474290	Collagen formation	7	104	0.00706474	0.0794056	0.48976	COL1A1;ADAMTS14;COL3A1;MMP13;COL1A2;COL6A6;TLL1
R-HSA-1474244	Extracellular matrix organization	17	330	0.022417	0.0824332	0.48976	SDC4;ITGB2;HTRA1;TNC;COL1A1;ADAMTS14;COL3A1;EFEMP1;MMP13;COL1A2;OPTC;TNR;MMP19;ITGB8;COL6A6;TLL1;NCAM1
R-HSA-1474228	Degradation of the extracellular matrix	9	148	0.0100537	0.0836981	0.48976	COL1A1;COL3A1;MMP13;COL1A2;OPTC;HTRA1;MMP19;COL6A6;TLL1
R-HSA-9634638	Estrogen-dependent nuclear events downstream of ESR-membrane signaling	3	29	0.00196997	0.0850315	0.48976	PFKFB3;FOS
R-HSA-381426	Regulation of Insulin-like Growth Factor (IGF) transport and uptake by Insulin-like Growth Factor Binding Proteins (IGFBPs)	8	127	0.00862713	0.0852618	0.48976	IGFBP1;CDH2;IGFBP3;STC2;PENK;TNC;AMTN;PRSS23
R-HSA-5687128	MAPK6/MAPK4 signaling	7	106	0.0072006	0.0856809	0.48976	JUN;UBC;CDK1;KIF23;PAK3;RAG1
R-HSA-383280	Nuclear Receptor transcription pathway	6	86	0.00584199	0.0877906	0.48976	NR4A2;NR4A1;NR4A3;RARA;NR1D1
R-HSA-6783783	Interleukin-10 signaling	6	86	0.00584199	0.0877906	0.48976	CD80;LIF;TNFRSF1B
R-HSA-8941332	RUNX2 regulates genes involved in cell migration	2	14	0.000951022	0.0887646	0.48976	MMP13
R-HSA-6811434	COPI-dependent Golgi-to-ER retrograde traffic	7	107	0.00726853	0.0889218	0.48976	KIF18B;TUBB3;KIF23;KIF20A;TUBB4B
R-HSA-5669034	TNFs bind their physiological receptors	3	30	0.00203791	0.091816	0.48976	TNFSF15;TNFRSF1B
R-HSA-9006934	Signaling by Receptor Tyrosine Kinases	29	629	0.0427281	0.0919306	0.48976	EGR1;EGR3;PFKFB3;HPN;IRS2;FOS;THBS2;PGF;VEGFA;COL1A1;FOSL1;COL3A1;ARC;COL1A2;FLRT2;UBC;KIT;PDGFC;FOSB;COL6A6;PAK3;TRIB1;JUNB;PDK1
R-HSA-69202	Cyclin E associated events during G1/S transition	6	88	0.00597785	0.0952816	0.48976	CCNA2;NOTCH3;CDKN1A;UBC;CDK1;KIF23;SKP2
R-HSA-9620244	Long-term potentiation	3	31	0.00210584	0.0988171	0.48976	GRIA2;GRIN2A
R-HSA-1912408	Pre-NOTCH Transcription and Translation	6	89	0.00604578	0.0991516	0.48976	NOTCH3;JUN;ELF3;HIST1H2AK
R-HSA-68884	Mitotic Telophase/Cytokinesis	2	15	0.00101895	0.0996325	0.48976	KIF23;KIF20A
R-HSA-381183	ATF6 (ATF6-alpha) activates chaperone genes	2	15	0.00101895	0.0996325	0.48976	DDIT3
R-HSA-1234158	Regulation of gene expression by Hypoxia-inducible Factor	2	15	0.00101895	0.0996325	0.48976	VEGFA
R-HSA-9669935	Signaling by juxtamembrane domain KIT mutants	1	3	0.000203791	0.100742	0.48976	KIT
R-HSA-9680187	Signaling by extracellular domain mutants of KIT	1	3	0.000203791	0.100742	0.48976	KIT
R-HSA-4549356	Defective DPAGT1 causes DPAGT1-CDG (CDG-1j) and CMSTA2	1	3	0.000203791	0.100742	0.48976	GPT2
R-HSA-9669933	Signaling by kinase domain mutants of KIT	1	3	0.000203791	0.100742	0.48976	KIT
R-HSA-5619099	Defective AVP does not bind AVPR1A,B and causes neurohypophyseal diabetes insipidus (NDI)	1	3	0.000203791	0.100742	0.48976	AVPR1A
R-HSA-69656	Cyclin A:Cdk2-associated events at S phase entry	6	90	0.00611372	0.103104	0.48976	CCNA2;NOTCH3;CDKN1A;UBC;CDK1;KIF23;SKP2
R-HSA-5689901	Metalloprotease DUBs	3	32	0.00217377	0.106026	0.48976	HIST1H2AK;UBC
R-HSA-5674400	Constitutive Signaling by AKT1 E17K in Cancer	3	32	0.00217377	0.106026	0.48976	NOTCH3;NR4A1;CDKN1A;PDK1
R-HSA-8874081	MET activates PTK2 signaling	3	32	0.00217377	0.106026	0.48976	COL1A1;COL3A1;COL1A2
R-HSA-69231	Cyclin D associated events in G1	4	51	0.00346444	0.109174	0.48976	NOTCH3;CDKN1A;UBC;CDK1;SKP2
R-HSA-69236	G1 Phase	4	51	0.00346444	0.109174	0.48976	NOTCH3;CDKN1A;UBC;CDK1;SKP2
R-HSA-9616222	Transcriptional regulation of granulopoiesis	5	71	0.00482304	0.110055	0.48976	NOTCH3;CDKN1A;KLF5;HIST1H2AK;RARA
R-HSA-156582	Acetylation	2	16	0.00108688	0.110847	0.48976	NAT2
R-HSA-75892	Platelet Adhesion to exposed collagen	2	16	0.00108688	0.110847	0.48976	COL1A1;COL1A2
R-HSA-8941856	RUNX3 regulates NOTCH signaling	2	16	0.00108688	0.110847	0.48976	HES1
R-HSA-2691230	Signaling by NOTCH1 HD Domain Mutants in Cancer	2	16	0.00108688	0.110847	0.48976	DLL4;UBC
R-HSA-2691232	Constitutive Signaling by NOTCH1 HD Domain Mutants	2	16	0.00108688	0.110847	0.48976	DLL4;UBC
R-HSA-2197563	NOTCH2 intracellular domain regulates transcription	2	16	0.00108688	0.110847	0.48976	HES1
R-HSA-453276	Regulation of mitotic cell cycle	6	92	0.00624958	0.111251	0.48976	CCNA2;UBC;CDK1;KIF23;SKP2
R-HSA-174143	APC/C-mediated degradation of cell cycle proteins	6	92	0.00624958	0.111251	0.48976	CCNA2;UBC;CDK1;KIF23;SKP2
R-HSA-190828	Gap junction trafficking	4	52	0.00353237	0.114941	0.48976	TUBB3;TUBB4B
R-HSA-69052	Switching of origins to a post-replicative state	6	93	0.00631751	0.115444	0.48976	CCNA2;UBC;CDK1;KIF23;CCNL1;SKP2
R-HSA-8940973	RUNX2 regulates osteoblast differentiation	3	34	0.00230963	0.121032	0.48976	COL1A1;HES1
R-HSA-389359	CD28 dependent Vav1 pathway	2	17	0.00115481	0.122372	0.48976	CD80;PAK3
R-HSA-9661069	Defective binding of RB1 mutants to E2F1,(E2F2, E2F3)	2	17	0.00115481	0.122372	0.48976	NOTCH3;CDKN1A;CDK1
R-HSA-9659787	Aberrant regulation of mitotic G1/S transition in cancer due to RB1 defects	2	17	0.00115481	0.122372	0.48976	NOTCH3;CDKN1A;CDK1
R-HSA-6788467	IL-6-type cytokine receptor ligand interactions	2	17	0.00115481	0.122372	0.48976	IL11;LIF
R-HSA-381033	ATF6 (ATF6-alpha) activates chaperones	2	17	0.00115481	0.122372	0.48976	DDIT3
R-HSA-917729	Endosomal Sorting Complex Required For Transport (ESCRT)	3	35	0.00237756	0.128811	0.48976	UBC;VPS37B
R-HSA-418990	Adherens junctions interactions	3	35	0.00237756	0.128811	0.48976	CDH2;CDH10;NECTIN4
R-HSA-5678771	Defective ABCB4 causes PFIC3, ICP3 and GBD1	1	4	0.000271721	0.132019	0.48976	ABCB1
R-HSA-1299308	Tandem of pore domain in a weak inwardly rectifying K+ channels (TWIK)	1	4	0.000271721	0.132019	0.48976	KCNK7
R-HSA-8955332	Carboxyterminal post-translational modifications of tubulin	4	55	0.00373616	0.133014	0.48976	TUBB3;TUBB4B
R-HSA-437239	Recycling pathway of L1	4	55	0.00373616	0.133014	0.48976	TUBB3;TUBB4B
R-HSA-6803211	TP53 Regulates Transcription of Death Receptors and Ligands	2	18	0.00122274	0.134171	0.48976	IGFBP3
R-HSA-9634600	Regulation of glycolysis by fructose 2,6-bisphosphate metabolism	2	18	0.00122274	0.134171	0.48976	PFKFB4;PFKFB3
R-HSA-69275	G2/M Transition	11	212	0.0144012	0.136462	0.48976	CCNA2;NOTCH3;MPP2;CDKN1A;TUBB3;UBC;CDK1;KIF23;TUBB4B
R-HSA-9013508	NOTCH3 Intracellular Domain Regulates Transcription	3	36	0.00244549	0.136763	0.48976	NOTCH3;HES1
R-HSA-9687139	Aberrant regulation of mitotic cell cycle due to RB1 defects	3	36	0.00244549	0.136763	0.48976	NOTCH3;CDKN1A;CDK1;SKP2
R-HSA-5620924	Intraflagellar transport	4	56	0.00380409	0.139283	0.48976	TUBB3;TUBB4B
R-HSA-157858	Gap junction trafficking and regulation	4	56	0.00380409	0.139283	0.48976	TUBB3;TUBB4B
R-HSA-453274	Mitotic G2-G2/M phases	11	214	0.0145371	0.142608	0.48976	CCNA2;NOTCH3;MPP2;CDKN1A;TUBB3;UBC;CDK1;KIF23;TUBB4B
R-HSA-8936459	RUNX1 regulates genes involved in megakaryocyte differentiation and platelet function	5	78	0.00529855	0.145727	0.48976	NR4A3;HIST1H2AK;MIR27A
R-HSA-9675126	Diseases of mitotic cell cycle	3	38	0.00258135	0.153145	0.48976	NOTCH3;CDKN1A;CDK1;SKP2
R-HSA-9673324	WNT5:FZD7-mediated leishmania damping	2	20	0.0013586	0.158463	0.48976	JUN;WNT5A
R-HSA-9664420	Killing mechanisms	2	20	0.0013586	0.158463	0.48976	JUN;WNT5A
R-HSA-210744	Regulation of gene expression in late stage (branching morphogenesis) pancreatic bud precursor cells	2	20	0.0013586	0.158463	0.48976	HES1
R-HSA-5083635	Defective B3GALTL causes Peters-plus syndrome (PpS)	3	39	0.00264928	0.161558	0.48976	ADAMTS14;THBS2;ADAMTS7
R-HSA-162588	Budding and maturation of HIV virion	3	39	0.00264928	0.161558	0.48976	UBC;VPS37B
R-HSA-389356	CD28 co-stimulation	3	39	0.00264928	0.161558	0.48976	CD80;PAK3;PDK1
R-HSA-2173796	SMAD2/SMAD3:SMAD4 heterotrimer regulates transcription	3	39	0.00264928	0.161558	0.48976	UBC;JUNB
R-HSA-1855204	Synthesis of IP3 and IP4 in the cytosol	3	39	0.00264928	0.161558	0.48976	ITPKC;INPP5J
R-HSA-5619095	Defective SLCO2A1 causes primary, autosomal recessive hypertrophic osteoarthropathy 2 (PHOAR2)	1	5	0.000339651	0.16221	0.48976	SLCO2A1
R-HSA-1368071	NR1D1 (REV-ERBA) represses gene expression	1	5	0.000339651	0.16221	0.48976	NR1D1
R-HSA-9690406	Transcriptional regulation of testis differentiation	2	21	0.00142653	0.170896	0.48976	SOX9
R-HSA-9702518	STAT5 activation downstream of FLT3 ITD mutants	2	21	0.00142653	0.170896	0.48976	NOTCH3;CDKN1A
R-HSA-176408	Regulation of APC/C activators between G1/S and early anaphase	5	83	0.0056382	0.173852	0.48976	CCNA2;UBC;CDK1;KIF23
R-HSA-5173214	O-glycosylation of TSR domain-containing proteins	3	41	0.00278514	0.178782	0.48976	ADAMTS14;THBS2;ADAMTS7
R-HSA-4641263	Regulation of FZD by ubiquitination	2	22	0.00149446	0.183483	0.48976	UBC;RSPO2
R-HSA-1234174	Cellular response to hypoxia	5	85	0.00577406	0.185646	0.48976	EGLN3;UBC;KIF23;VEGFA
R-HSA-6811436	COPI-independent Golgi-to-ER retrograde traffic	4	63	0.0042796	0.186184	0.48976	TUBB3;TUBB4B
R-HSA-69200	Phosphorylation of proteins involved in G1/S transition by active Cyclin E:Cdk2 complexes	1	6	0.000407581	0.191353	0.48976	CDK1
R-HSA-5083630	Defective LFNG causes SCDO3	1	6	0.000407581	0.191353	0.48976	NOTCH3
R-HSA-428559	Proton-coupled neutral amino acid transporters	1	6	0.000407581	0.191353	0.48976	SLC36A1
R-HSA-388479	Vasopressin-like receptors	1	6	0.000407581	0.191353	0.48976	AVPR1A
R-HSA-69239	Synthesis of DNA	7	133	0.00903471	0.195558	0.48976	CCNA2;UBC;CDK1;FOSB;KIF23;CCNL1;SKP2
R-HSA-9613829	Chaperone Mediated Autophagy	2	23	0.00156239	0.196199	0.48976	UBC;HBB
R-HSA-2979096	NOTCH2 Activation and Transmission of Signal to the Nucleus	2	23	0.00156239	0.196199	0.48976	DLL4;UBC
R-HSA-933541	TRAF6 mediated IRF7 activation	3	43	0.002921	0.196478	0.48976	IFNA5
R-HSA-69205	G1/S-Specific Transcription	3	43	0.002921	0.196478	0.48976	CDK1;FOSB
R-HSA-8941326	RUNX2 regulates bone development	3	43	0.002921	0.196478	0.48976	COL1A1;HES1
R-HSA-6806834	Signaling by MET	5	88	0.00597785	0.203859	0.48976	COL1A1;COL3A1;COL1A2;UBC;HPN
R-HSA-2995410	Nuclear Envelope (NE) Reassembly	5	88	0.00597785	0.203859	0.48976	TUBB3;CDK1;TUBB4B
R-HSA-112314	Neurotransmitter receptors and postsynaptic signal transmission	11	232	0.0157598	0.204092	0.48976	GRIA2;GRIN2A;KCNJ6;GLRB;TUBB3;KCNJ9;TUBB4B;PDK1
R-HSA-174048	APC/C:Cdc20 mediated degradation of Cyclin B	2	24	0.00163032	0.209019	0.48976	UBC;CDK1
R-HSA-9663891	Selective autophagy	5	89	0.00604578	0.21006	0.48976	TUBB3;UBC;TUBB4B
R-HSA-74160	Gene expression (Transcription)	72	1851	0.125739	0.212501	0.48976	NOTCH3;GRIA2;CDKN1A;BTG2;SLC2A3;NDRG1;GRIN2A;SNAPC1;UBC;SESN2;ZNF547;HES1;SOX9;SKP2;JUNB;RNU4ATAC;PDK1;IGFBP1;JUN;HIST1H2AK;PLK2;IGFBP3;USP2;OPRK1;MIR27A;KIF23;FOS;NR1D1;KLF4;VEGFA;NR4A2;COL1A1;CCNA2;CLDN5;NR4A1;MIR24-2;SLC6A8;NR4A3;MMP13;DDIT3;KIT;DDIT4;CDK1;RARA
R-HSA-1912422	Pre-NOTCH Expression and Processing	6	113	0.00767611	0.214148	0.48976	NOTCH3;JUN;ELF3;HIST1H2AK
R-HSA-8875878	MET promotes cell motility	3	45	0.00305686	0.214576	0.48976	COL1A1;COL3A1;COL1A2
R-HSA-421270	Cell-cell junction organization	4	67	0.00455132	0.214989	0.48976	CLDN5;CDH2;CDH10;NECTIN4
R-HSA-2219528	PI3K/AKT Signaling in Cancer	7	137	0.00930643	0.215273	0.48976	NOTCH3;NR4A1;CDKN1A;PFKFB3;CD80;KIT;IRS2;PDK1
R-HSA-74713	IRS activation	1	7	0.000475511	0.219484	0.48976	IRS2
R-HSA-69478	G2/M DNA replication checkpoint	1	7	0.000475511	0.219484	0.48976	CDK1
R-HSA-9706377	FLT3 signaling by CBL mutants	1	7	0.000475511	0.219484	0.48976	UBC
R-HSA-165158	Activation of AKT2	1	7	0.000475511	0.219484	0.48976	PDK1
R-HSA-399710	Activation of AMPA receptors	1	7	0.000475511	0.219484	0.48976	GRIA2
R-HSA-420597	Nectin/Necl trans heterodimerization	1	7	0.000475511	0.219484	0.48976	NECTIN4
R-HSA-1362277	Transcription of E2F targets under negative control by DREAM complex	2	25	0.00169825	0.221921	0.48976	TOP2A
R-HSA-2644603	Signaling by NOTCH1 in Cancer	4	68	0.00461925	0.222376	0.48976	DLL4;UBC;HES1
R-HSA-2644602	Signaling by NOTCH1 PEST Domain Mutants in Cancer	4	68	0.00461925	0.222376	0.48976	DLL4;UBC;HES1
R-HSA-2644606	Constitutive Signaling by NOTCH1 PEST Domain Mutants	4	68	0.00461925	0.222376	0.48976	DLL4;UBC;HES1
R-HSA-2894862	Constitutive Signaling by NOTCH1 HD+PEST Domain Mutants	4	68	0.00461925	0.222376	0.48976	DLL4;UBC;HES1
R-HSA-2894858	Signaling by NOTCH1 HD+PEST Domain Mutants in Cancer	4	68	0.00461925	0.222376	0.48976	DLL4;UBC;HES1
R-HSA-352230	Amino acid transport across the plasma membrane	4	68	0.00461925	0.222376	0.48976	SLC36A1;SLC7A5;NAT2;SLC38A3
R-HSA-9633012	Response of EIF2AK4 (GCN2) to amino acid deficiency	6	115	0.00781197	0.225328	0.48976	DDIT3;CEBPG;ATF3
R-HSA-9013694	Signaling by NOTCH4	5	92	0.00624958	0.229012	0.48976	DLL4;UBC;HES1;KIF23
R-HSA-450294	MAP kinase activation	4	69	0.00468718	0.229828	0.48976	JUN;UBC;NOD2;FOS
R-HSA-416572	Sema4D induced cell migration and growth-cone collapse	2	26	0.00176618	0.234884	0.48976	RHOB;RND1
R-HSA-389357	CD28 dependent PI3K/Akt signaling	2	26	0.00176618	0.234884	0.48976	CD80;PDK1
R-HSA-450321	JNK (c-Jun kinases) phosphorylation and activation mediated by activated human TAK1	2	26	0.00176618	0.234884	0.48976	UBC;NOD2
R-HSA-196836	Vitamin C (ascorbate) metabolism	2	26	0.00176618	0.234884	0.48976	SLC2A1;SLC2A3
R-HSA-9013695	NOTCH4 Intracellular Domain Regulates Transcription	2	26	0.00176618	0.234884	0.48976	HES1
R-HSA-375165	NCAM signaling for neurite out-growth	4	70	0.00475511	0.237341	0.48976	COL3A1;COL6A6;NCAM1;GFRA2
R-HSA-9612973	Autophagy	8	166	0.0112764	0.238136	0.48976	TUBB3;UBC;HBB;VPS37B;TUBB4B
R-HSA-69306	DNA Replication	7	142	0.00964608	0.240874	0.48976	CCNA2;UBC;CDK1;FOSB;KIF23;CCNL1;SKP2
R-HSA-3000480	Scavenging by Class A Receptors	3	48	0.00326065	0.242329	0.48976	COL1A1;COL3A1;COL1A2
R-HSA-8878159	Transcriptional regulation by RUNX3	6	118	0.00801576	0.24244	0.48976	NOTCH3;CDKN1A;UBC;HES1;KIF23
R-HSA-9669937	Drug resistance of KIT mutants	1	8	0.000543441	0.246638	0.48976	KIT
R-HSA-9017802	Noncanonical activation of NOTCH3	1	8	0.000543441	0.246638	0.48976	NOTCH3
R-HSA-166665	Terminal pathway of complement	1	8	0.000543441	0.246638	0.48976	C9
R-HSA-176417	Phosphorylation of Emi1	1	8	0.000543441	0.246638	0.48976	CDK1
R-HSA-9025106	Biosynthesis of DPAn-6 SPMs	1	8	0.000543441	0.246638	0.48976	LIPA
R-HSA-5653890	Lactose synthesis	1	8	0.000543441	0.246638	0.48976	SLC2A1
R-HSA-8852405	Signaling by MST1	1	8	0.000543441	0.246638	0.48976	HPN
R-HSA-2660826	Constitutive Signaling by NOTCH1 t(7;9)(NOTCH1:M1580_K2555) Translocation Mutant	1	8	0.000543441	0.246638	0.48976	DLL4
R-HSA-9694493	Maturation of protein E	1	8	0.000543441	0.246638	0.48976	UBC
R-HSA-9683683	Maturation of protein E	1	8	0.000543441	0.246638	0.48976	UBC
R-HSA-2660825	Signaling by NOTCH1 t(7;9)(NOTCH1:M1580_K2555) Translocation Mutant	1	8	0.000543441	0.246638	0.48976	DLL4
R-HSA-209968	Thyroxine biosynthesis	2	27	0.00183411	0.247888	0.48976	TPO;DIO2
R-HSA-450302	activated TAK1 mediates p38 MAPK activation	2	27	0.00183411	0.247888	0.48976	UBC;NOD2
R-HSA-168928	DDX58/IFIH1-mediated induction of interferon-alpha/beta	5	96	0.0065213	0.255004	0.48976	IFNA5;HERC5;UBC
R-HSA-174184	Cdc20:Phospho-APC/C mediated degradation of Cyclin A	4	73	0.0049589	0.260207	0.48976	CCNA2;UBC;CDK1;KIF23
R-HSA-438066	Unblocking of NMDA receptors, glutamate binding and activation	2	28	0.00190204	0.260914	0.48976	GRIA2;GRIN2A
R-HSA-912694	Regulation of IFNA signaling	2	28	0.00190204	0.260914	0.48976	IFNA5
R-HSA-3238698	WNT ligand biogenesis and trafficking	2	28	0.00190204	0.260914	0.48976	TINAGL1;WNT5A
R-HSA-2173788	Downregulation of TGF-beta receptor signaling	2	28	0.00190204	0.260914	0.48976	PPP1R15A;UBC
R-HSA-112409	RAF-independent MAPK1/3 activation	2	28	0.00190204	0.260914	0.48976	DUSP2;CDK1
R-HSA-6803205	TP53 regulates transcription of several additional cell death genes whose specific roles in p53-dependent apoptosis remain uncertain	2	28	0.00190204	0.260914	0.48976	NDRG1
R-HSA-380320	Recruitment of NuMA to mitotic centrosomes	5	97	0.00658923	0.261614	0.48976	TUBB3;CDK1;TUBB4B
R-HSA-179419	APC:Cdc20 mediated degradation of cell cycle proteins prior to satisfation of the cell cycle checkpoint	4	74	0.00502683	0.267923	0.48976	CCNA2;UBC;CDK1;KIF23
R-HSA-8856688	Golgi-to-ER retrograde transport	7	148	0.0100537	0.272784	0.48976	KIF18B;TUBB3;KIF23;KIF20A;TUBB4B
R-HSA-2132295	MHC class II antigen presentation	7	148	0.0100537	0.272784	0.48976	TUBB3;KIF23;KIF20A;TUBB4B;CTSC
R-HSA-9027283	Erythropoietin activates STAT5	1	9	0.000611372	0.27285	0.48976	IRS2
R-HSA-113507	E2F-enabled inhibition of pre-replication complex formation	1	9	0.000611372	0.27285	0.48976	CDK1
R-HSA-350864	Regulation of thyroid hormone activity	1	9	0.000611372	0.27285	0.48976	DIO2
R-HSA-2142696	Synthesis of Hepoxilins (HX) and Trioxilins (TrX)	1	9	0.000611372	0.27285	0.48976	LIPA
R-HSA-2980767	Activation of NIMA Kinases NEK9, NEK6, NEK7	1	9	0.000611372	0.27285	0.48976	CDK1
R-HSA-8964572	Lipid particle organization	1	9	0.000611372	0.27285	0.48976	HILPDA
R-HSA-6806942	MET Receptor Activation	1	9	0.000611372	0.27285	0.48976	HPN
R-HSA-982772	Growth hormone receptor signaling	2	29	0.00196997	0.273946	0.48976	CISH;IRS2
R-HSA-69017	CDK-mediated phosphorylation and removal of Cdc6	4	75	0.00509476	0.275681	0.48976	CCNA2;UBC;CDK1;KIF23
R-HSA-5610787	Hedgehog 'off' state	6	124	0.00842334	0.277722	0.48976	TUBB3;UBC;KIF23;TUBB4B
R-HSA-5663220	RHO GTPases Activate Formins	7	149	0.0101216	0.27821	0.48976	DIAPH3;TUBB3;TUBB4B;ZWINT;RHOB
R-HSA-176409	APC/C:Cdc20 mediated degradation of mitotic proteins	4	76	0.00516269	0.283475	0.48976	CCNA2;UBC;CDK1;KIF23
R-HSA-5357956	TNFR1-induced NFkappaB signaling pathway	2	30	0.00203791	0.286966	0.48976	USP2;UBC
R-HSA-9703648	Signaling by FLT3 ITD and TKD mutants	2	30	0.00203791	0.286966	0.48976	NOTCH3;CDKN1A
R-HSA-1280215	Cytokine Signaling in Immune system	43	1108	0.0752666	0.287011	0.48976	IFNA5;NOTCH3;CDKN1A;CD80;ITGB2;IRS2;NOD2;IL27RA;HERC5;UBC;IL21R;NCAM1;JUNB;RAG1;IL11;EGR1;JUN;CISH;TNFSF15;LIF;KIF23;FOS;TNFRSF1B;VEGFA;COL1A2;IRF4;IRF1;SLCO2A1
R-HSA-76009	Platelet Aggregation (Plug Formation)	3	53	0.0036003	0.289678	0.48976	COL1A1;COL1A2;PDK1
R-HSA-176814	Activation of APC/C and APC/C:Cdc20 mediated degradation of mitotic proteins	4	77	0.00523062	0.291301	0.48976	CCNA2;UBC;CDK1;KIF23
R-HSA-448424	Interleukin-17 signaling	4	77	0.00523062	0.291301	0.48976	JUN;UBC;NOD2;FOS
R-HSA-112412	SOS-mediated signalling	1	10	0.000679302	0.298151	0.48976	IRS2
R-HSA-1912399	Pre-NOTCH Processing in the Endoplasmic Reticulum	1	10	0.000679302	0.298151	0.48976	NOTCH3
R-HSA-8948747	Regulation of PTEN localization	1	10	0.000679302	0.298151	0.48976	UBC
R-HSA-112313	Neurotransmitter uptake and metabolism In glial cells	1	10	0.000679302	0.298151	0.48976	NAT2
R-HSA-2161517	Abacavir transmembrane transport	1	10	0.000679302	0.298151	0.48976	ABCB1
R-HSA-1296052	Ca2+ activated K+ channels	1	10	0.000679302	0.298151	0.48976	KCNN4
R-HSA-210455	Astrocytic Glutamate-Glutamine Uptake And Metabolism	1	10	0.000679302	0.298151	0.48976	NAT2
R-HSA-3906995	Diseases associated with O-glycosylation of proteins	4	78	0.00529855	0.299156	0.48976	NOTCH3;ADAMTS14;THBS2;ADAMTS7
R-HSA-997272	Inhibition of voltage gated Ca2+ channels via Gbeta/gamma subunits	2	31	0.00210584	0.299961	0.48976	KCNJ6;KCNJ9
R-HSA-1296059	G protein gated Potassium channels	2	31	0.00210584	0.299961	0.48976	KCNJ6;KCNJ9
R-HSA-1296041	Activation of G protein gated Potassium channels	2	31	0.00210584	0.299961	0.48976	KCNJ6;KCNJ9
R-HSA-5218921	VEGFR2 mediated cell proliferation	2	31	0.00210584	0.299961	0.48976	PDK1;VEGFA
R-HSA-6783589	Interleukin-6 family signaling	2	31	0.00210584	0.299961	0.48976	IL11;LIF
R-HSA-1445148	Translocation of SLC2A4 (GLUT4) to the plasma membrane	4	79	0.00536648	0.307036	0.48976	TUBB3;TUBB4B
R-HSA-69242	S Phase	8	180	0.0122274	0.307843	0.48976	CCNA2;NOTCH3;CDKN1A;UBC;CDK1;FOSB;KIF23;CCNL1;SKP2
R-HSA-157118	Signaling by NOTCH	11	258	0.017526	0.308728	0.48976	DLL4;NOTCH3;JUN;ELF3;HIST1H2AK;UBC;HES1;KIF23
R-HSA-2173793	Transcriptional activity of SMAD2/SMAD3:SMAD4 heterotrimer	3	55	0.00373616	0.308829	0.48976	UBC;JUNB
R-HSA-5689880	Ub-specific processing proteases	9	206	0.0139936	0.308836	0.48976	CCNA2;KIF18B;HIST1H2AK;USP2;UBC;KIF23;SKP2
R-HSA-5668541	TNFR2 non-canonical NF-kB pathway	5	104	0.00706474	0.308843	0.48976	TNFSF15;UBC;KIF23;TNFRSF1B
R-HSA-400685	Sema4D in semaphorin signaling	2	32	0.00217377	0.312916	0.48976	RHOB;RND1
R-HSA-2122948	Activated NOTCH1 Transmits Signal to the Nucleus	2	32	0.00217377	0.312916	0.48976	DLL4;UBC
R-HSA-9703465	Signaling by FLT3 fusion proteins	2	32	0.00217377	0.312916	0.48976	NOTCH3;CDKN1A
R-HSA-373760	L1CAM interactions	6	130	0.00883092	0.31409	0.48976	TUBB3;SCN8A;NCAM1;TUBB4B
R-HSA-3371497	HSP90 chaperone cycle for steroid hormone receptors (SHR)	4	80	0.00543441	0.314937	0.48976	TUBB3;TUBB4B
R-HSA-212718	EGFR interacts with phospholipase C-gamma	1	11	0.000747232	0.322573	0.48976	PFKFB3
R-HSA-193634	Axonal growth inhibition (RHOA activation)	1	11	0.000747232	0.322573	0.48976	LRRC66
R-HSA-1614603	Cysteine formation from homocysteine	1	11	0.000747232	0.322573	0.48976	CTH
R-HSA-3785653	Myoclonic epilepsy of Lafora	1	11	0.000747232	0.322573	0.48976	UBC
R-HSA-1253288	Downregulation of ERBB4 signaling	1	11	0.000747232	0.322573	0.48976	UBC
R-HSA-444257	RSK activation	1	11	0.000747232	0.322573	0.48976	PDK1
R-HSA-9637628	Modulation by Mtb of host immune system	1	11	0.000747232	0.322573	0.48976	UBC
R-HSA-8849469	PTK6 Regulates RTKs and Their Effectors AKT1 and DOK1	1	11	0.000747232	0.322573	0.48976	UBC
R-HSA-3928663	EPHA-mediated growth cone collapse	2	33	0.0022417	0.325818	0.48976	EFNA1;EFNA3
R-HSA-2122947	NOTCH1 Intracellular Domain Regulates Transcription	3	57	0.00387202	0.328021	0.48976	UBC;HES1
R-HSA-70268	Pyruvate metabolism	3	57	0.00387202	0.328021	0.48976	LDHC;LDHAL6A;PDK1
R-HSA-1296071	Potassium Channels	5	107	0.00726853	0.32946	0.48976	KCNJ6;KCNK7;KCNJ9;KCNS3;KCNN4
R-HSA-381340	Transcriptional regulation of white adipocyte differentiation	5	108	0.00733646	0.336364	0.48976	KLF5;ANGPTL4;KLF4
R-HSA-171319	Telomere Extension By Telomerase	2	34	0.00230963	0.338655	0.48976	CCNA2;CDK1
R-HSA-5633008	TP53 Regulates Transcription of Cell Death Genes	4	83	0.0056382	0.338729	0.48976	IGFBP3;NDRG1
R-HSA-2500257	Resolution of Sister Chromatid Cohesion	6	134	0.00910264	0.338748	0.48976	TUBB3;CDK1;TUBB4B;ZWINT
R-HSA-1257604	PIP3 activates AKT signaling	13	319	0.0216697	0.342528	0.48976	EGR1;NOTCH3;JUN;CDKN1A;PFKFB3;CD80;KIF23;IRS2;AKAP12;PREX2;NR4A1;UBC;KIT;PDK1
R-HSA-9634635	Estrogen-stimulated signaling through PRKCZ	1	12	0.000815162	0.346147	0.48976	PDK1
R-HSA-9020958	Interleukin-21 signaling	1	12	0.000815162	0.346147	0.48976	IL21R
R-HSA-937042	IRAK2 mediated activation of TAK1 complex	1	12	0.000815162	0.346147	0.48976	UBC
R-HSA-193697	p75NTR regulates axonogenesis	1	12	0.000815162	0.346147	0.48976	LRRC66
R-HSA-201688	WNT mediated activation of DVL	1	12	0.000815162	0.346147	0.48976	AKAP12
R-HSA-9013700	NOTCH4 Activation and Transmission of Signal to the Nucleus	1	12	0.000815162	0.346147	0.48976	DLL4
R-HSA-8866427	VLDLR internalisation and degradation	1	12	0.000815162	0.346147	0.48976	MYLIP
R-HSA-2465910	MASTL Facilitates Mitotic Progression	1	12	0.000815162	0.346147	0.48976	CDK1
R-HSA-198693	AKT phosphorylates targets in the nucleus	1	12	0.000815162	0.346147	0.48976	NR4A1
R-HSA-450520	HuR (ELAVL1) binds and stabilizes mRNA	1	12	0.000815162	0.346147	0.48976	GPRC5A
R-HSA-1980143	Signaling by NOTCH1	4	84	0.00570613	0.346678	0.48976	DLL4;UBC;HES1
R-HSA-9682385	FLT3 signaling in disease	3	59	0.00400788	0.347204	0.48976	NOTCH3;CDKN1A;UBC
R-HSA-450282	MAPK targets/ Nuclear events mediated by MAP kinases	2	35	0.00237756	0.351417	0.48976	JUN;FOS
R-HSA-170834	Signaling by TGF-beta Receptor Complex	4	85	0.00577406	0.35463	0.48976	PPP1R15A;UBC;JUNB
R-HSA-166058	MyD88:MAL(TIRAP) cascade initiated on plasma membrane	5	111	0.00754025	0.357137	0.48976	JUN;SLCO2A1;UBC;NOD2;FOS
R-HSA-168188	Toll Like Receptor TLR6:TLR2 Cascade	5	111	0.00754025	0.357137	0.48976	JUN;SLCO2A1;UBC;NOD2;FOS
R-HSA-201681	TCF dependent signaling in response to WNT	9	216	0.0146729	0.357608	0.48976	AKAP12;HIST1H2AK;WNT5A;UBC;RSPO2;SOX13;CDK1;KIF23;SOX9
R-HSA-186797	Signaling by PDGF	4	86	0.00584199	0.362581	0.48976	COL3A1;PDGFC;COL6A6;THBS2
R-HSA-68962	Activation of the pre-replicative complex	2	36	0.00244549	0.364093	0.48976	FOSB;CCNL1
R-HSA-936440	Negative regulators of DDX58/IFIH1 signaling	2	36	0.00244549	0.364093	0.48976	HERC5;UBC
R-HSA-2173789	TGF-beta receptor signaling activates SMADs	2	36	0.00244549	0.364093	0.48976	PPP1R15A;UBC
R-HSA-909733	Interferon alpha/beta signaling	8	191	0.0129747	0.36531	0.48976	IFNA5;EGR1;IRF4;IRF1
R-HSA-9027277	Erythropoietin activates Phospholipase C gamma (PLCG)	1	13	0.000883092	0.368902	0.48976	IRS2
R-HSA-211994	Sterols are 12-hydroxylated by CYP8B1	1	13	0.000883092	0.368902	0.48976	CYP8B1
R-HSA-5140745	WNT5A-dependent internalization of FZD2, FZD5 and ROR2	1	13	0.000883092	0.368902	0.48976	WNT5A
R-HSA-9014325	TICAM1,TRAF6-dependent induction of TAK1 complex	1	13	0.000883092	0.368902	0.48976	UBC
R-HSA-198203	PI3K/AKT activation	1	13	0.000883092	0.368902	0.48976	IRS2
R-HSA-9020956	Interleukin-27 signaling	1	13	0.000883092	0.368902	0.48976	IL27RA
R-HSA-74749	Signal attenuation	1	13	0.000883092	0.368902	0.48976	IRS2
R-HSA-110056	MAPK3 (ERK1) activation	1	13	0.000883092	0.368902	0.48976	CDK1
R-HSA-1296346	Tandem pore domain potassium channels	1	13	0.000883092	0.368902	0.48976	KCNK7
R-HSA-2586552	Signaling by Leptin	1	13	0.000883092	0.368902	0.48976	IRS2
R-HSA-9664873	Pexophagy	1	13	0.000883092	0.368902	0.48976	UBC
R-HSA-182971	EGFR downregulation	2	37	0.00251342	0.376673	0.48976	PFKFB3;UBC
R-HSA-5694530	Cargo concentration in the ER	2	37	0.00251342	0.376673	0.48976	PFKFB3;CTSC
R-HSA-2559580	Oxidative Stress Induced Senescence	5	114	0.00774404	0.377956	0.48976	MIR24-2;JUN;HIST1H2AK;UBC;FOS
R-HSA-168179	Toll Like Receptor TLR1:TLR2 Cascade	5	114	0.00774404	0.377956	0.48976	JUN;SLCO2A1;UBC;NOD2;FOS
R-HSA-181438	Toll Like Receptor 2 (TLR2) Cascade	5	114	0.00774404	0.377956	0.48976	JUN;SLCO2A1;UBC;NOD2;FOS
R-HSA-69002	DNA Replication Pre-Initiation	4	88	0.00597785	0.37847	0.48976	UBC;FOSB;KIF23;CCNL1
R-HSA-977225	Amyloid fiber formation	4	88	0.00597785	0.37847	0.48976	HIST1H2AK;UBC;TGFBI
R-HSA-2129379	Molecules associated with elastic fibres	2	38	0.00258135	0.389149	0.48976	EFEMP1;ITGB8
R-HSA-1296065	Inwardly rectifying K+ channels	2	38	0.00258135	0.389149	0.48976	KCNJ6;KCNJ9
R-HSA-69190	DNA strand elongation	2	38	0.00258135	0.389149	0.48976	FOSB;CCNL1
R-HSA-112308	Presynaptic depolarization and calcium channel opening	1	14	0.000951022	0.390867	0.48976	CACNA1A
R-HSA-416550	Sema4D mediated inhibition of cell attachment and migration	1	14	0.000951022	0.390867	0.48976	RND1
R-HSA-5638303	Inhibition of Signaling by Overexpressed EGFR	1	14	0.000951022	0.390867	0.48976	PFKFB3
R-HSA-5638302	Signaling by Overexpressed Wild-Type EGFR in Cancer	1	14	0.000951022	0.390867	0.48976	PFKFB3
R-HSA-9645460	Alpha-protein kinase 1 signaling pathway	1	14	0.000951022	0.390867	0.48976	UBC
R-HSA-9026290	Biosynthesis of DPAn-3-derived maresins	1	14	0.000951022	0.390867	0.48976	LIPA
R-HSA-5357786	TNFR1-induced proapoptotic signaling	1	14	0.000951022	0.390867	0.48976	USP2
R-HSA-9013973	TICAM1-dependent activation of IRF3/IRF7	1	14	0.000951022	0.390867	0.48976	UBC
R-HSA-8876493	InlA-mediated entry of Listeria monocytogenes into host cells	1	14	0.000951022	0.390867	0.48976	UBC
R-HSA-9662834	CD163 mediating an anti-inflammatory response	1	14	0.000951022	0.390867	0.48976	PLK2
R-HSA-194138	Signaling by VEGF	6	144	0.00978194	0.40103	0.48976	PAK3;PGF;PDK1;VEGFA
R-HSA-166016	Toll Like Receptor 4 (TLR4) Cascade	6	144	0.00978194	0.40103	0.48976	JUN;SLCO2A1;UBC;ITGB2;NOD2;FOS
R-HSA-176187	Activation of ATR in response to replication stress	2	39	0.00264928	0.401513	0.48976	FOSB;CCNL1
R-HSA-445989	TAK1 activates NFkB by phosphorylation and activation of IKKs complex	2	39	0.00264928	0.401513	0.48976	UBC;NOD2
R-HSA-2565942	Regulation of PLK1 Activity at G2/M Transition	4	92	0.00624958	0.410107	0.48976	UBC;CDK1;TUBB4B
R-HSA-428540	Activation of RAC1	1	15	0.00101895	0.412069	0.48976	PAK3
R-HSA-2514853	Condensation of Prometaphase Chromosomes	1	15	0.00101895	0.412069	0.48976	CDK1
R-HSA-209560	NF-kB is activated and signals survival	1	15	0.00101895	0.412069	0.48976	UBC
R-HSA-3772470	Negative regulation of TCF-dependent signaling by WNT ligand antagonists	1	15	0.00101895	0.412069	0.48976	WNT5A
R-HSA-75035	Chk1/Chk2(Cds1) mediated inactivation of Cyclin B:Cdk1 complex	1	15	0.00101895	0.412069	0.48976	CDK1
R-HSA-4608870	Asymmetric localization of PCP proteins	3	66	0.00448339	0.413643	0.48976	WNT5A;UBC;KIF23
R-HSA-168638	NOD1/2 Signaling Pathway	2	40	0.00271721	0.413757	0.48976	UBC;NOD2
R-HSA-4090294	SUMOylation of intracellular receptors	2	40	0.00271721	0.413757	0.48976	NR4A2;RARA
R-HSA-450531	Regulation of mRNA stability by proteins that bind AU-rich elements	4	93	0.00631751	0.41797	0.48976	ZFP36;GPRC5A;UBC;KIF23
R-HSA-975871	MyD88 cascade initiated on plasma membrane	4	94	0.00638544	0.425808	0.48976	JUN;UBC;NOD2;FOS
R-HSA-168142	Toll Like Receptor 10 (TLR10) Cascade	4	94	0.00638544	0.425808	0.48976	JUN;UBC;NOD2;FOS
R-HSA-168176	Toll Like Receptor 5 (TLR5) Cascade	4	94	0.00638544	0.425808	0.48976	JUN;UBC;NOD2;FOS
R-HSA-446728	Cell junction organization	4	94	0.00638544	0.425808	0.48976	CLDN5;CDH2;CDH10;NECTIN4
R-HSA-5357905	Regulation of TNFR1 signaling	2	41	0.00278514	0.425876	0.48976	USP2;UBC
R-HSA-9648025	EML4 and NUDC in mitotic spindle formation	5	121	0.00821955	0.42638	0.48976	TUBB3;TUBB4B;ZWINT
R-HSA-68867	Assembly of the pre-replicative complex	3	68	0.00461925	0.432268	0.48976	UBC;KIF23;CCNL1
R-HSA-9027276	Erythropoietin activates Phosphoinositide-3-kinase (PI3K)	1	16	0.00108688	0.432534	0.48976	IRS2
R-HSA-3656253	Defective EXT1 causes exostoses 1, TRPS2 and CHDS	1	16	0.00108688	0.432534	0.48976	SDC4
R-HSA-3656237	Defective EXT2 causes exostoses 2	1	16	0.00108688	0.432534	0.48976	SDC4
R-HSA-9669921	KIT mutants bind TKIs	1	16	0.00108688	0.432534	0.48976	KIT
R-HSA-179812	GRB2 events in EGFR signaling	1	16	0.00108688	0.432534	0.48976	PFKFB3
R-HSA-1358803	Downregulation of ERBB2:ERBB3 signaling	1	16	0.00108688	0.432534	0.48976	UBC
R-HSA-937039	IRAK1 recruits IKK complex	1	16	0.00108688	0.432534	0.48976	UBC
R-HSA-975144	IRAK1 recruits IKK complex upon TLR7/8 or 9 stimulation	1	16	0.00108688	0.432534	0.48976	UBC
R-HSA-8984722	Interleukin-35 Signalling	1	16	0.00108688	0.432534	0.48976	IL27RA
R-HSA-1247673	Erythrocytes take up oxygen and release carbon dioxide	1	16	0.00108688	0.432534	0.48976	HBB
R-HSA-209543	p75NTR recruits signalling complexes	1	16	0.00108688	0.432534	0.48976	UBC
R-HSA-198323	AKT phosphorylates targets in the cytosol	1	16	0.00108688	0.432534	0.48976	NOTCH3;CDKN1A
R-HSA-8964043	Plasma lipoprotein clearance	2	42	0.00285307	0.437862	0.48976	MYLIP;LIPA
R-HSA-5688426	Deubiquitination	11	288	0.0195639	0.4413	0.48976	CCNA2;KIF18B;HIST1H2AK;USP2;UBC;CDK1;KIF23;NOD2;SKP2
R-HSA-5633007	Regulation of TP53 Activity	7	178	0.0120916	0.44201	0.48976	CCNA2;USP2;UBC;CDK1;PDK1
R-HSA-8853659	RET signaling	2	43	0.002921	0.449711	0.48976	IRS2;GFRA2
R-HSA-69278	Cell Cycle, Mitotic	22	596	0.0404864	0.450569	0.48976	TOP2A;NOTCH3;MPP2;CDKN1A;HIST1H2AK;KIF23;TUBB4B;ZWINT;CCNA2;TUBB3;UBC;CDK1;FOSB;KIF20A;CCNL1;SKP2
R-HSA-975110	TRAF6 mediated IRF7 activation in TLR7/8 or 9 signaling	1	17	0.00115481	0.452288	0.48976	UBC
R-HSA-162658	Golgi Cisternae Pericentriolar Stack Reorganization	1	17	0.00115481	0.452288	0.48976	CDK1
R-HSA-5689603	UCH proteinases	4	98	0.00665716	0.456868	0.48976	HIST1H2AK;UBC;KIF23
R-HSA-380284	Loss of proteins required for interphase microtubule organization from the centrosome	3	71	0.00482304	0.459784	0.48976	CDK1;TUBB4B
R-HSA-380259	Loss of Nlp from mitotic centrosomes	3	71	0.00482304	0.459784	0.48976	CDK1;TUBB4B
R-HSA-5218920	VEGFR2 mediated vascular permeability	2	44	0.00298893	0.461417	0.48976	PAK3;PDK1
R-HSA-196757	Metabolism of folate and pterines	2	44	0.00298893	0.461417	0.48976	ALDH1L1;GADD45B
R-HSA-373080	Class B/2 (Secretin family receptors)	4	99	0.00672509	0.464547	0.48976	RAMP3;WNT5A;ADM;RAMP1
R-HSA-1234176	Oxygen-dependent proline hydroxylation of Hypoxia-inducible Factor Alpha	3	72	0.00489097	0.46883	0.48976	EGLN3;UBC;KIF23
R-HSA-373755	Semaphorin interactions	3	72	0.00489097	0.46883	0.48976	PAK3;RHOB;RND1
R-HSA-5362517	Signaling by Retinoic Acid	3	72	0.00489097	0.46883	0.48976	RARA;DHRS3;PDK1
R-HSA-1433559	Regulation of KIT signaling	1	18	0.00122274	0.471355	0.48976	KIT
R-HSA-975163	IRAK2 mediated activation of TAK1 complex upon TLR7/8 or 9 stimulation	1	18	0.00122274	0.471355	0.48976	UBC
R-HSA-205043	NRIF signals cell death from the nucleus	1	18	0.00122274	0.471355	0.48976	UBC
R-HSA-5684264	MAP3K8 (TPL2)-dependent MAPK1/3 activation	1	18	0.00122274	0.471355	0.48976	UBC
R-HSA-390466	Chaperonin-mediated protein folding	4	100	0.00679302	0.472188	0.48976	TUBB3;TUBB4B
R-HSA-975138	TRAF6 mediated induction of NFkB and MAP kinases upon TLR7/8 or 9 activation	4	101	0.00686095	0.479788	0.48976	JUN;UBC;NOD2;FOS
R-HSA-6811558	PI5P, PP2A and IER3 Regulate PI3K/AKT Signaling	5	129	0.00876299	0.480754	0.48976	AKAP12;PFKFB3;CD80;KIT;IRS2
R-HSA-1566948	Elastic fibre formation	2	46	0.00312479	0.484385	0.48976	EFEMP1;ITGB8
R-HSA-8854518	AURKA Activation by TPX2	3	74	0.00502683	0.486714	0.48976	CDK1;TUBB4B
R-HSA-174178	APC/C:Cdh1 mediated degradation of Cdc20 and other APC/C:Cdh1 targeted proteins in late mitosis/early G1	3	74	0.00502683	0.486714	0.48976	UBC;KIF23;SKP2
R-HSA-8948751	Regulation of PTEN stability and activity	3	74	0.00502683	0.486714	0.48976	PREX2;UBC;KIF23
R-HSA-168164	Toll Like Receptor 3 (TLR3) Cascade	4	102	0.00692888	0.487345	0.48976	JUN;UBC;NOD2;FOS
R-HSA-975155	MyD88 dependent cascade initiated on endosome	4	102	0.00692888	0.487345	0.48976	JUN;UBC;NOD2;FOS
R-HSA-112315	Transmission across Chemical Synapses	13	355	0.0241152	0.48904	0.48976	GRIA2;GRIN2A;KCNJ6;GLRB;TUBB3;NAT2;KCNJ9;CACNA1A;TUBB4B;PDK1
R-HSA-9027284	Erythropoietin activates RAS	1	19	0.00129067	0.48976	0.48976	IRS2
R-HSA-450513	Tristetraprolin (TTP, ZFP36) binds and destabilizes mRNA	1	19	0.00129067	0.48976	0.48976	ZFP36
R-HSA-180336	SHC1 events in EGFR signaling	1	19	0.00129067	0.48976	0.48976	PFKFB3
R-HSA-937072	TRAF6-mediated induction of TAK1 complex within TLR4 complex	1	19	0.00129067	0.48976	0.48976	UBC
R-HSA-110312	Translesion synthesis by REV1	1	19	0.00129067	0.48976	0.48976	UBC
R-HSA-399954	Sema3A PAK dependent Axon repulsion	1	19	0.00129067	0.48976	0.48976	PAK3
R-HSA-8875360	InlB-mediated entry of Listeria monocytogenes into host cell	1	19	0.00129067	0.48976	0.48976	UBC
R-HSA-2173791	TGF-beta receptor signaling in EMT (epithelial to mesenchymal transition)	1	19	0.00129067	0.48976	0.48976	UBC
R-HSA-2142712	Synthesis of 12-eicosatetraenoic acid derivatives	1	19	0.00129067	0.48976	0.48976	LIPA
R-HSA-168927	TICAM1, RIP1-mediated IKK complex recruitment	1	19	0.00129067	0.48976	0.48976	UBC
R-HSA-399955	SEMA3A-Plexin repulsion signaling by inhibiting Integrin adhesion	1	19	0.00129067	0.48976	0.48976	RND1
R-HSA-1295596	Spry regulation of FGF signaling	1	19	0.00129067	0.48976	0.48976	UBC
R-HSA-193639	p75NTR signals via NF-kB	1	19	0.00129067	0.48976	0.48976	UBC
R-HSA-1643713	Signaling by EGFR in Cancer	2	47	0.00319272	0.495639	0.495639	PFKFB3;UBC
R-HSA-168181	Toll Like Receptor 7/8 (TLR7/8) Cascade	4	104	0.00706474	0.502323	0.502323	JUN;UBC;NOD2;FOS
R-HSA-112316	Neuronal System	18	501	0.034033	0.507222	0.507222	GRIA2;KCNJ6;KCNK7;KCNJ9;HOMER2;HPN;CACNA1A;TUBB4B;GRIN2A;GLRB;TUBB3;NAT2;KCNS3;KCNN4;PDK1
R-HSA-5099900	WNT5A-dependent internalization of FZD4	1	20	0.0013586	0.507526	0.507526	WNT5A
R-HSA-5656121	Translesion synthesis by POLI	1	20	0.0013586	0.507526	0.507526	UBC
R-HSA-9687136	Aberrant regulation of mitotic exit in cancer due to RB1 defects	1	20	0.0013586	0.507526	0.507526	SKP2
R-HSA-5576886	Phase 4 - resting membrane potential	1	20	0.0013586	0.507526	0.507526	KCNK7
R-HSA-176412	Phosphorylation of the APC/C	1	20	0.0013586	0.507526	0.507526	CDK1
R-HSA-936964	Activation of IRF3/IRF7 mediated by TBK1/IKK epsilon	1	20	0.0013586	0.507526	0.507526	UBC
R-HSA-388844	Receptor-type tyrosine-protein phosphatases	1	20	0.0013586	0.507526	0.507526	HPN
R-HSA-9706369	Negative regulation of FLT3	1	20	0.0013586	0.507526	0.507526	UBC
R-HSA-2187335	The retinoid cycle in cones (daylight vision)	1	20	0.0013586	0.507526	0.507526	DHRS3
R-HSA-2219530	Constitutive Signaling by Aberrant PI3K in Cancer	4	106	0.0072006	0.517106	0.517106	PFKFB3;CD80;KIT;IRS2
R-HSA-391251	Protein folding	4	106	0.0072006	0.517106	0.517106	TUBB3;TUBB4B
R-HSA-991365	Activation of GABAB receptors	2	49	0.00332858	0.517672	0.517672	KCNJ6;KCNJ9
R-HSA-977444	GABA B receptor activation	2	49	0.00332858	0.517672	0.517672	KCNJ6;KCNJ9
R-HSA-5675221	Negative regulation of MAPK pathway	2	49	0.00332858	0.517672	0.517672	DUSP2;UBC
R-HSA-9615017	FOXO-mediated transcription of oxidative stress, metabolic and neuronal genes	2	49	0.00332858	0.517672	0.517672	IGFBP1
R-HSA-199977	ER to Golgi Anterograde Transport	6	164	0.0111405	0.523131	0.523131	PFKFB3;TUBB3;TUBB4B;CTSC
R-HSA-937061	TRIF(TICAM1)-mediated TLR4 signaling	4	107	0.00726853	0.524421	0.524421	JUN;UBC;NOD2;FOS
R-HSA-166166	MyD88-independent TLR4 cascade	4	107	0.00726853	0.524421	0.524421	JUN;UBC;NOD2;FOS
R-HSA-168138	Toll Like Receptor 9 (TLR9) Cascade	4	107	0.00726853	0.524421	0.524421	JUN;UBC;NOD2;FOS
R-HSA-6807878	COPI-mediated anterograde transport	4	107	0.00726853	0.524421	0.524421	TUBB3;TUBB4B
R-HSA-5655862	Translesion synthesis by POLK	1	21	0.00142653	0.524674	0.524674	UBC
R-HSA-3560783	Defective B4GALT7 causes EDS, progeroid type	1	21	0.00142653	0.524674	0.524674	SDC4
R-HSA-4420332	Defective B3GALT6 causes EDSP2 and SEMDJL1	1	21	0.00142653	0.524674	0.524674	SDC4
R-HSA-3134975	Regulation of innate immune responses to cytosolic DNA	1	21	0.00142653	0.524674	0.524674	UBC
R-HSA-196783	Coenzyme A biosynthesis	1	21	0.00142653	0.524674	0.524674	PANK1
R-HSA-6804114	TP53 Regulates Transcription of Genes Involved in G2 Cell Cycle Arrest	1	21	0.00142653	0.524674	0.524674	CDK1
R-HSA-211733	Regulation of activated PAK-2p34 by proteasome mediated degradation	2	50	0.00339651	0.528446	0.528446	UBC;KIF23
R-HSA-69620	Cell Cycle Checkpoints	10	280	0.0190204	0.531821	0.531821	CCNA2;NOTCH3;CDKN1A;UBC;CDK1;FOSB;KIF23;CCNL1;ZWINT
R-HSA-9006925	Intracellular signaling by second messengers	13	366	0.0248624	0.533082	0.533082	EGR1;NOTCH3;JUN;CDKN1A;PFKFB3;CD80;KIF23;IRS2;AKAP12;PREX2;NR4A1;UBC;KIT;PDK1
R-HSA-199418	Negative regulation of the PI3K/AKT network	5	137	0.00930643	0.533277	0.533277	AKAP12;PFKFB3;CD80;KIT;IRS2
R-HSA-2467813	Separation of Sister Chromatids	7	195	0.0132464	0.536399	0.536399	TUBB3;UBC;KIF23;TUBB4B;ZWINT
R-HSA-5625740	RHO GTPases activate PKNs	3	80	0.00543441	0.538516	0.538516	HIST1H2AK;PDK1;RHOB
R-HSA-75893	TNF signaling	2	51	0.00346444	0.539056	0.539056	USP2;UBC
R-HSA-3560801	Defective B3GAT3 causes JDSSDHD	1	22	0.00149446	0.541226	0.541226	SDC4
R-HSA-5205685	PINK1-PRKN Mediated Mitophagy	1	22	0.00149446	0.541226	0.541226	UBC
R-HSA-3229121	Glycogen storage diseases	1	22	0.00149446	0.541226	0.541226	UBC
R-HSA-9009391	Extra-nuclear estrogen signaling	4	110	0.00747232	0.546038	0.546038	PFKFB3;FOS;PDK1
R-HSA-5358351	Signaling by Hedgehog	6	168	0.0114123	0.546454	0.546454	TUBB3;UBC;KIF23;TUBB4B
R-HSA-380270	Recruitment of mitotic centrosome proteins and complexes	3	81	0.00550234	0.546856	0.546856	CDK1;TUBB4B
R-HSA-9648002	RAS processing	2	52	0.00353237	0.549499	0.549499	UBC
R-HSA-1912420	Pre-NOTCH Processing in Golgi	1	23	0.00156239	0.557203	0.557203	NOTCH3
R-HSA-416993	Trafficking of GluR2-containing AMPA receptors	1	23	0.00156239	0.557203	0.557203	GRIA2
R-HSA-5625900	RHO GTPases activate CIT	1	23	0.00156239	0.557203	0.557203	RHOB
R-HSA-180292	GAB1 signalosome	1	23	0.00156239	0.557203	0.557203	PFKFB3
R-HSA-156711	Polo-like kinase mediated events	1	23	0.00156239	0.557203	0.557203	MPP2
R-HSA-8849932	Synaptic adhesion-like molecules	1	23	0.00156239	0.557203	0.557203	GRIN2A
R-HSA-4419969	Depolymerisation of the Nuclear Lamina	1	23	0.00156239	0.557203	0.557203	CDK1
R-HSA-1237044	Erythrocytes take up carbon dioxide and release oxygen	1	23	0.00156239	0.557203	0.557203	HBB
R-HSA-3928664	Ephrin signaling	1	23	0.00156239	0.557203	0.557203	PAK3
R-HSA-1480926	O2/CO2 exchange in erythrocytes	1	23	0.00156239	0.557203	0.557203	HBB
R-HSA-9614657	FOXO-mediated transcription of cell death genes	1	23	0.00156239	0.557203	0.557203	DDIT3
R-HSA-6804760	Regulation of TP53 Activity through Methylation	1	23	0.00156239	0.557203	0.557203	UBC
R-HSA-180534	Vpu mediated degradation of CD4	2	53	0.0036003	0.559776	0.559776	UBC;KIF23
R-HSA-3214858	RMTs methylate histone arginines	2	53	0.0036003	0.559776	0.559776	HIST1H2AK
R-HSA-380287	Centrosome maturation	3	83	0.0056382	0.56327	0.56327	CDK1;TUBB4B
R-HSA-8939902	Regulation of RUNX2 expression and activity	3	83	0.0056382	0.56327	0.56327	UBC;KIF23;SKP2
R-HSA-5683057	MAPK family signaling cascades	14	403	0.0273759	0.564952	0.564952	JUN;DUSP2;PFKFB3;UBC;KIT;CDK1;KIF23;NCAM1;IRS2;PAK3;GFRA2;RAG1
R-HSA-606279	Deposition of new CENPA-containing nucleosomes at the centromere	2	54	0.00366823	0.569884	0.569884	HIST1H2AK;HJURP
R-HSA-774815	Nucleosome assembly	2	54	0.00366823	0.569884	0.569884	HIST1H2AK;HJURP
R-HSA-69613	p53-Independent G1/S DNA damage checkpoint	2	54	0.00366823	0.569884	0.569884	UBC;KIF23
R-HSA-69610	p53-Independent DNA Damage Response	2	54	0.00366823	0.569884	0.569884	UBC;KIF23
R-HSA-69601	Ubiquitin Mediated Degradation of Phosphorylated Cdc25A	2	54	0.00366823	0.569884	0.569884	UBC;KIF23
R-HSA-169911	Regulation of Apoptosis	2	54	0.00366823	0.569884	0.569884	UBC;KIF23
R-HSA-349425	Autodegradation of the E3 ubiquitin ligase COP1	2	54	0.00366823	0.569884	0.569884	UBC;KIF23
R-HSA-75815	Ubiquitin-dependent degradation of Cyclin D	2	54	0.00366823	0.569884	0.569884	UBC;KIF23
R-HSA-75153	Apoptotic execution phase	2	54	0.00366823	0.569884	0.569884	HIST1H1D
R-HSA-110320	Translesion Synthesis by POLH	1	24	0.00163032	0.572624	0.572624	UBC
R-HSA-937041	IKK complex recruitment mediated by RIP1	1	24	0.00163032	0.572624	0.572624	UBC
R-HSA-113510	E2F mediated regulation of DNA replication	1	24	0.00163032	0.572624	0.572624	CDK1
R-HSA-912631	Regulation of signaling by CBL	1	24	0.00163032	0.572624	0.572624	UBC
R-HSA-9006936	Signaling by TGFB family members	4	114	0.00774404	0.574048	0.574048	PPP1R15A;UBC;JUNB
R-HSA-8878171	Transcriptional regulation by RUNX1	9	261	0.0177298	0.576583	0.576583	CLDN5;NR4A3;HIST1H2AK;UBC;MIR27A;KIF23
R-HSA-2299718	Condensation of Prophase Chromosomes	2	55	0.00373616	0.579823	0.579823	HIST1H2AK;CDK1
R-HSA-3928665	EPH-ephrin mediated repulsion of cells	2	55	0.00373616	0.579823	0.579823	EFNA1;EFNA3
R-HSA-8854050	FBXL7 down-regulates AURKA during mitotic entry and in early mitosis	2	55	0.00373616	0.579823	0.579823	UBC;KIF23
R-HSA-174113	SCF-beta-TrCP mediated degradation of Emi1	2	55	0.00373616	0.579823	0.579823	UBC;KIF23
R-HSA-1989781	PPARA activates gene expression	6	174	0.0118198	0.580452	0.580452	ABCB1;G0S2;NR1D1;ANGPTL4
R-HSA-389513	CTLA4 inhibitory signaling	1	25	0.00169825	0.58751	0.58751	CD80
R-HSA-6807004	Negative regulation of MET activity	1	25	0.00169825	0.58751	0.58751	UBC
R-HSA-71288	Creatine metabolism	1	25	0.00169825	0.58751	0.58751	SLC6A8
R-HSA-1482922	Acyl chain remodelling of PI	1	25	0.00169825	0.58751	0.58751	CFI
R-HSA-211979	Eicosanoids	1	25	0.00169825	0.58751	0.58751	CYP8B1
R-HSA-2142700	Synthesis of Lipoxins (LX)	1	25	0.00169825	0.58751	0.58751	LIPA
R-HSA-445144	Signal transduction by L1	1	25	0.00169825	0.58751	0.58751	NCAM1
R-HSA-450408	AUF1 (hnRNP D0) binds and destabilizes mRNA	2	56	0.00380409	0.589592	0.589592	UBC;KIF23
R-HSA-180585	Vif-mediated degradation of APOBEC3G	2	56	0.00380409	0.589592	0.589592	UBC;KIF23
R-HSA-209776	Metabolism of amine-derived hormones	2	56	0.00380409	0.589592	0.589592	TPO;DIO2
R-HSA-400206	Regulation of lipid metabolism by PPARalpha	6	176	0.0119557	0.591495	0.591495	ABCB1;G0S2;NR1D1;ANGPTL4
R-HSA-4641258	Degradation of DVL	2	57	0.00387202	0.599192	0.599192	UBC;KIF23
R-HSA-4641257	Degradation of AXIN	2	57	0.00387202	0.599192	0.599192	UBC;KIF23
R-HSA-8941858	Regulation of RUNX3 expression and activity	2	57	0.00387202	0.599192	0.599192	UBC;KIF23
R-HSA-9604323	Negative regulation of NOTCH4 signaling	2	57	0.00387202	0.599192	0.599192	UBC;KIF23
R-HSA-179409	APC-Cdc20 mediated degradation of Nek2A	1	26	0.00176618	0.601878	0.601878	UBC
R-HSA-5627117	RHO GTPases Activate ROCKs	1	26	0.00176618	0.601878	0.601878	RHOB
R-HSA-9636383	Prevention of phagosomal-lysosomal fusion	1	26	0.00176618	0.601878	0.601878	UBC
R-HSA-422085	Synthesis, secretion, and deacylation of Ghrelin	1	26	0.00176618	0.601878	0.601878	KLF4
R-HSA-174403	Glutathione synthesis and recycling	1	26	0.00176618	0.601878	0.601878	TNR;CHAC1
R-HSA-210991	Basigin interactions	1	26	0.00176618	0.601878	0.601878	SLC7A5
R-HSA-1482925	Acyl chain remodelling of PG	1	26	0.00176618	0.601878	0.601878	CFI
R-HSA-3322077	Glycogen synthesis	1	26	0.00176618	0.601878	0.601878	UBC
R-HSA-1640170	Cell Cycle	25	734	0.0498607	0.606205	0.606205	TOP2A;NOTCH3;MPP2;CDKN1A;HIST1H2AK;HJURP;KIF23;TUBB4B;ZWINT;CCNA2;TUBB3;UBC;CDK1;FOSB;KIF20A;CCNL1;SKP2
R-HSA-109704	PI3K Cascade	2	58	0.00393995	0.608622	0.608622	IRS2;PDK1
R-HSA-195258	RHO GTPase Effectors	11	328	0.0222811	0.612451	0.612451	DIAPH3;TUBB3;GPT2;HIST1H2AK;TUBB4B;PAK3;ZWINT;PDK1;RHOB
R-HSA-1632852	Macroautophagy	5	150	0.0101895	0.613013	0.613013	TUBB3;UBC;TUBB4B
R-HSA-2672351	Stimuli-sensing channels	4	120	0.00815162	0.614172	0.614172	SLC47A1;TRPA1;UBC;SLC9C1
R-HSA-5696397	Gap-filling DNA repair synthesis and ligation in GG-NER	1	27	0.00183411	0.615746	0.615746	UBC
R-HSA-2173795	Downregulation of SMAD2/3:SMAD4 transcriptional activity	1	27	0.00183411	0.615746	0.615746	UBC
R-HSA-8876384	Listeria monocytogenes entry into host cells	1	27	0.00183411	0.615746	0.615746	UBC
R-HSA-9617324	Negative regulation of NMDA receptor-mediated neuronal transmission	1	27	0.00183411	0.615746	0.615746	GRIN2A
R-HSA-5627123	RHO GTPases activate PAKs	1	27	0.00183411	0.615746	0.615746	PAK3
R-HSA-2995383	Initiation of Nuclear Envelope (NE) Reformation	1	27	0.00183411	0.615746	0.615746	CDK1
R-HSA-5693607	Processing of DNA double-strand break ends	3	90	0.00611372	0.617771	0.617771	CCNA2;UBC;CDK1
R-HSA-1483249	Inositol phosphate metabolism	3	90	0.00611372	0.617771	0.617771	ITPKC;INPP5J
R-HSA-68827	CDT1 association with the CDC6:ORC:origin complex	2	59	0.00400788	0.617882	0.617882	UBC;KIF23
R-HSA-69541	Stabilization of p53	2	59	0.00400788	0.617882	0.617882	UBC;KIF23
R-HSA-6794361	Neurexins and neuroligins	2	60	0.00407581	0.626973	0.626973	GRIN2A;HOMER2
R-HSA-4085001	Sialic acid metabolism	2	60	0.00407581	0.626973	0.626973	ST6GAL2;ST6GALNAC5
R-HSA-382556	ABC-family proteins mediated transport	4	122	0.00828748	0.627015	0.627015	ABCB1;UBC;KIF23
R-HSA-9670439	Signaling by phosphorylated juxtamembrane, extracellular and kinase domain KIT mutants	1	28	0.00190204	0.629132	0.629132	KIT
R-HSA-76071	RNA Polymerase III Transcription Initiation From Type 3 Promoter	1	28	0.00190204	0.629132	0.629132	SNAPC1
R-HSA-350054	Notch-HLH transcription pathway	1	28	0.00190204	0.629132	0.629132	NOTCH3
R-HSA-879518	Transport of organic anions	1	28	0.00190204	0.629132	0.629132	SLCO2A1
R-HSA-8964038	LDL clearance	1	28	0.00190204	0.629132	0.629132	LIPA
R-HSA-69481	G2/M Checkpoints	5	154	0.0104612	0.635892	0.635892	UBC;CDK1;FOSB;KIF23;CCNL1
R-HSA-177929	Signaling by EGFR	2	61	0.00414374	0.635895	0.635895	PFKFB3;UBC
R-HSA-5362768	Hh mutants are degraded by ERAD	2	61	0.00414374	0.635895	0.635895	UBC;KIF23
R-HSA-5676590	NIK-->noncanonical NF-kB signaling	2	61	0.00414374	0.635895	0.635895	UBC;KIF23
R-HSA-168898	Toll-like Receptor Cascades	6	185	0.0125671	0.639227	0.639227	JUN;SLCO2A1;UBC;ITGB2;NOD2;FOS
R-HSA-5693567	HDR through Homologous Recombination (HRR) or Single Strand Annealing (SSA)	4	124	0.00842334	0.639582	0.639582	GEN1;CCNA2;UBC;CDK1
R-HSA-6794362	Protein-protein interactions at synapses	3	93	0.00631751	0.639672	0.639672	GRIN2A;HOMER2;HPN
R-HSA-392451	G beta:gamma signalling through PI3Kgamma	1	29	0.00196997	0.642053	0.642053	PDK1
R-HSA-5250924	B-WICH complex positively regulates rRNA expression	2	62	0.00421167	0.64465	0.64465	SLC6A8;HIST1H2AK
R-HSA-5610780	Degradation of GLI1 by the proteasome	2	62	0.00421167	0.64465	0.64465	UBC;KIF23
R-HSA-5610785	GLI3 is processed to GLI3R by the proteasome	2	62	0.00421167	0.64465	0.64465	UBC;KIF23
R-HSA-5610783	Degradation of GLI2 by the proteasome	2	62	0.00421167	0.64465	0.64465	UBC;KIF23
R-HSA-418597	G alpha (z) signalling events	2	62	0.00421167	0.64465	0.64465	RGS4;RGS16
R-HSA-5654736	Signaling by FGFR1	2	62	0.00421167	0.64465	0.64465	FLRT2;UBC
R-HSA-5628897	TP53 Regulates Metabolic Genes	4	125	0.00849127	0.645762	0.645762	DDIT4;SESN2
R-HSA-6807505	RNA polymerase II transcribes snRNA genes	3	94	0.00638544	0.646774	0.646774	SNAPC1;RNU4ATAC
R-HSA-6811442	Intra-Golgi and retrograde Golgi-to-ER traffic	7	218	0.0148088	0.652316	0.652316	KIF18B;TUBB3;KIF23;KIF20A;TUBB4B
R-HSA-6804756	Regulation of TP53 Activity through Phosphorylation	3	95	0.00645337	0.653776	0.653776	CCNA2;UBC;CDK1
R-HSA-110314	Recognition of DNA damage by PCNA-containing replication complex	1	30	0.00203791	0.654524	0.654524	UBC
R-HSA-3295583	TRP channels	1	30	0.00203791	0.654524	0.654524	TRPA1
R-HSA-420029	Tight junction interactions	1	30	0.00203791	0.654524	0.654524	CLDN5
R-HSA-8963889	Assembly of active LPL and LIPC lipase complexes	1	30	0.00203791	0.654524	0.654524	ANGPTL4
R-HSA-5621575	CD209 (DC-SIGN) signaling	1	30	0.00203791	0.654524	0.654524	PAK3
R-HSA-8862803	Deregulated CDK5 triggers multiple neurodegenerative pathways in Alzheimer's disease models	1	30	0.00203791	0.654524	0.654524	JUN
R-HSA-8863678	Neurodegenerative Diseases	1	30	0.00203791	0.654524	0.654524	JUN
R-HSA-68882	Mitotic Anaphase	8	249	0.0169146	0.65558	0.65558	TUBB3;UBC;CDK1;KIF23;TUBB4B;ZWINT
R-HSA-2555396	Mitotic Metaphase and Anaphase	8	250	0.0169825	0.659909	0.659909	TUBB3;UBC;CDK1;KIF23;TUBB4B;ZWINT
R-HSA-174084	Autodegradation of Cdh1 by Cdh1:APC/C	2	64	0.00434753	0.661658	0.661658	UBC;KIF23
R-HSA-73772	RNA Polymerase I Promoter Escape	2	64	0.00434753	0.661658	0.661658	SLC6A8;HIST1H2AK
R-HSA-5387390	Hh mutants abrogate ligand secretion	2	64	0.00434753	0.661658	0.661658	UBC;KIF23
R-HSA-1971475	A tetrasaccharide linker sequence is required for GAG synthesis	1	31	0.00210584	0.666562	0.666562	SDC4
R-HSA-204174	Regulation of pyruvate dehydrogenase (PDH) complex	1	31	0.00210584	0.666562	0.666562	PDK1
R-HSA-3214842	HDMs demethylate histones	1	31	0.00210584	0.666562	0.666562	JMJD6
R-HSA-1482801	Acyl chain remodelling of PS	1	31	0.00210584	0.666562	0.666562	CFI
R-HSA-9025094	Biosynthesis of DPAn-3 SPMs	1	31	0.00210584	0.666562	0.666562	LIPA
R-HSA-5205647	Mitophagy	1	31	0.00210584	0.666562	0.666562	UBC
R-HSA-112399	IRS-mediated signalling	2	65	0.00441546	0.669914	0.669914	IRS2;PDK1
R-HSA-71406	Pyruvate metabolism and Citric Acid (TCA) cycle	3	98	0.00665716	0.674184	0.674184	LDHC;LDHAL6A;PDK1
R-HSA-174824	Plasma lipoprotein assembly, remodeling, and clearance	3	98	0.00665716	0.674184	0.674184	MYLIP;ANGPTL4;LIPA
R-HSA-5693538	Homology Directed Repair	4	130	0.00883092	0.6756	0.6756	GEN1;CCNA2;UBC;CDK1
R-HSA-5607761	Dectin-1 mediated noncanonical NF-kB signaling	2	66	0.00448339	0.678006	0.678006	UBC;KIF23
R-HSA-525793	Myogenesis	1	32	0.00217377	0.678181	0.678181	CDH2
R-HSA-9637687	Suppression of phagosomal maturation	1	32	0.00217377	0.678181	0.678181	UBC
R-HSA-8934593	Regulation of RUNX1 Expression and Activity	1	32	0.00217377	0.678181	0.678181	MIR27A
R-HSA-1855183	Synthesis of IP2, IP, and Ins in the cytosol	1	32	0.00217377	0.678181	0.678181	INPP5J
R-HSA-5620912	Anchoring of the basal body to the plasma membrane	3	99	0.00672509	0.680786	0.680786	CDK1;TUBB4B
R-HSA-4086400	PCP/CE pathway	3	99	0.00672509	0.680786	0.680786	WNT5A;UBC;KIF23
R-HSA-5619084	ABC transporter disorders	3	99	0.00672509	0.680786	0.680786	ABCB1;UBC;KIF23
R-HSA-3214815	HDACs deacetylate histones	2	67	0.00455132	0.685936	0.685936	HIST1H2AK
R-HSA-9033241	Peroxisomal protein import	2	67	0.00455132	0.685936	0.685936	MPP2;UBC
R-HSA-5678895	Defective CFTR causes cystic fibrosis	2	67	0.00455132	0.685936	0.685936	UBC;KIF23
R-HSA-201722	Formation of the beta-catenin:TCF transactivating complex	2	67	0.00455132	0.685936	0.685936	HIST1H2AK;CDK1
R-HSA-977443	GABA receptor activation	2	67	0.00455132	0.685936	0.685936	KCNJ6;KCNJ9
R-HSA-186712	Regulation of beta-cell development	2	67	0.00455132	0.685936	0.685936	HES1
R-HSA-388841	Costimulation by the CD28 family	3	100	0.00679302	0.687289	0.687289	CD80;PAK3;PDK1
R-HSA-8866652	Synthesis of active ubiquitin: roles of E1 and E2 enzymes	1	33	0.0022417	0.689395	0.689395	UBC
R-HSA-73863	RNA Polymerase I Transcription Termination	1	33	0.0022417	0.689395	0.689395	SLC6A8
R-HSA-445095	Interaction between L1 and Ankyrins	1	33	0.0022417	0.689395	0.689395	SCN8A
R-HSA-901032	ER Quality Control Compartment (ERQC)	1	33	0.0022417	0.689395	0.689395	UBC
R-HSA-1500931	Cell-Cell communication	4	133	0.00903471	0.692646	0.692646	CLDN5;CDH2;CDH10;NECTIN4
R-HSA-2682334	EPH-Ephrin signaling	3	101	0.00686095	0.693693	0.693693	EFNA1;EFNA3;PAK3
R-HSA-174154	APC/C:Cdc20 mediated degradation of Securin	2	68	0.00461925	0.693706	0.693706	UBC;KIF23
R-HSA-8873719	RAB geranylgeranylation	2	68	0.00461925	0.693706	0.693706	RAB20;RAB27B
R-HSA-171306	Packaging Of Telomere Ends	1	34	0.00230963	0.70022	0.70022	HIST1H2AK
R-HSA-5576892	Phase 0 - rapid depolarisation	1	34	0.00230963	0.70022	0.70022	SCN8A
R-HSA-73728	RNA Polymerase I Promoter Opening	1	34	0.00230963	0.70022	0.70022	HIST1H2AK
R-HSA-5654732	Negative regulation of FGFR3 signaling	1	34	0.00230963	0.70022	0.70022	UBC
R-HSA-73614	Pyrimidine salvage	1	34	0.00230963	0.70022	0.70022	TYMP
R-HSA-2161522	Abacavir transport and metabolism	1	34	0.00230963	0.70022	0.70022	ABCB1
R-HSA-193807	Synthesis of bile acids and bile salts via 27-hydroxycholesterol	1	34	0.00230963	0.70022	0.70022	CYP8B1
R-HSA-2428928	IRS-related events triggered by IGF1R	2	69	0.00468718	0.701316	0.701316	IRS2;PDK1
R-HSA-1660499	Synthesis of PIPs at the plasma membrane	2	69	0.00468718	0.701316	0.701316	AKAP12;INPP5J
R-HSA-180786	Extension of Telomeres	2	69	0.00468718	0.701316	0.701316	CCNA2;CDK1
R-HSA-168643	Nucleotide-binding domain, leucine rich repeat containing receptor (NLR) signaling pathways	2	70	0.00475511	0.708768	0.708768	UBC;NOD2
R-HSA-8943724	Regulation of PTEN gene transcription	2	70	0.00475511	0.708768	0.708768	EGR1;JUN
R-HSA-9006931	Signaling by Nuclear Receptors	12	385	0.0261531	0.710307	0.710307	MYLIP;JUN;PFKFB3;HIST1H2AK;RARA;FOSB;FOS;DHRS3;PDK1
R-HSA-9006335	Signaling by Erythropoietin	1	35	0.00237756	0.710668	0.710668	IRS2
R-HSA-5656169	Termination of translesion DNA synthesis	1	35	0.00237756	0.710668	0.710668	UBC
R-HSA-1592389	Activation of Matrix Metalloproteinases	1	35	0.00237756	0.710668	0.710668	MMP13
R-HSA-5654733	Negative regulation of FGFR4 signaling	1	35	0.00237756	0.710668	0.710668	UBC
R-HSA-9018683	Biosynthesis of DPA-derived SPMs	1	35	0.00237756	0.710668	0.710668	LIPA
R-HSA-199220	Vitamin B5 (pantothenate) metabolism	1	35	0.00237756	0.710668	0.710668	PANK1
R-HSA-114608	Platelet degranulation	4	137	0.00930643	0.71437	0.71437	ECM1;RAB27B;VEGFA
R-HSA-5658442	Regulation of RAS by GAPs	2	71	0.00482304	0.716065	0.716065	UBC;KIF23
R-HSA-73886	Chromosome Maintenance	4	138	0.00937436	0.719621	0.719621	CCNA2;HIST1H2AK;HJURP;CDK1
R-HSA-3781865	Diseases of glycosylation	6	202	0.0137219	0.719744	0.719744	NOTCH3;ADAMTS14;SDC4;GPT2;THBS2;ADAMTS7
R-HSA-5334118	DNA methylation	1	36	0.00244549	0.720753	0.720753	HIST1H2AK
R-HSA-8863795	Downregulation of ERBB2 signaling	1	36	0.00244549	0.720753	0.720753	UBC
R-HSA-76046	RNA Polymerase III Transcription Initiation	1	36	0.00244549	0.720753	0.720753	SNAPC1
R-HSA-9008059	Interleukin-37 signaling	1	36	0.00244549	0.720753	0.720753	SLCO2A1
R-HSA-5693568	Resolution of D-loop Structures through Holliday Junction Intermediates	1	36	0.00244549	0.720753	0.720753	GEN1
R-HSA-162710	Synthesis of glycosylphosphatidylinositol (GPI)	1	36	0.00244549	0.720753	0.720753	PIGA
R-HSA-5223345	Miscellaneous transport and binding events	1	36	0.00244549	0.720753	0.720753	CSN1S1
R-HSA-74751	Insulin receptor signalling cascade	2	72	0.00489097	0.723207	0.723207	IRS2;PDK1
R-HSA-2428924	IGF1R signaling cascade	2	72	0.00489097	0.723207	0.723207	IRS2;PDK1
R-HSA-1169091	Activation of NF-kappaB in B cells	2	72	0.00489097	0.723207	0.723207	UBC;KIF23
R-HSA-5358346	Hedgehog ligand biogenesis	2	72	0.00489097	0.723207	0.723207	UBC;KIF23
R-HSA-5685942	HDR through Homologous Recombination (HRR)	2	72	0.00489097	0.723207	0.723207	GEN1;UBC
R-HSA-6807070	PTEN Regulation	5	171	0.0116161	0.723416	0.723416	PREX2;EGR1;JUN;UBC;KIF23
R-HSA-8939236	RUNX1 regulates transcription of genes involved in differentiation of HSCs	3	106	0.0072006	0.724227	0.724227	HIST1H2AK;UBC;KIF23
R-HSA-422356	Regulation of insulin secretion	3	106	0.0072006	0.724227	0.724227	KCNS3;SLC2A1;CACNA1A
R-HSA-2404192	Signaling by Type 1 Insulin-like Growth Factor 1 Receptor (IGF1R)	2	73	0.0049589	0.730197	0.730197	IRS2;PDK1
R-HSA-399719	Trafficking of AMPA receptors	1	37	0.00251342	0.730487	0.730487	GRIA2
R-HSA-5693537	Resolution of D-Loop Structures	1	37	0.00251342	0.730487	0.730487	GEN1
R-HSA-9645723	Diseases of programmed cell death	1	37	0.00251342	0.730487	0.730487	JUN
R-HSA-195721	Signaling by WNT	10	332	0.0225528	0.737999	0.737999	AKAP12;TINAGL1;HIST1H2AK;WNT5A;UBC;RSPO2;SOX13;CDK1;KIF23;SOX9
R-HSA-9609646	HCMV Infection	8	270	0.0183411	0.739493	0.739493	TUBB3;HIST1H2AK;VPS37B;TUBB4B
R-HSA-70171	Glycolysis	3	110	0.00747232	0.746904	0.746904	PFKFB4;PFKFB3;HK2
R-HSA-399721	Glutamate binding, activation of AMPA receptors and synaptic plasticity	1	39	0.00264928	0.74895	0.74895	GRIA2
R-HSA-2408508	Metabolism of ingested SeMet, Sec, MeSec into H2Se	1	39	0.00264928	0.74895	0.74895	CTH
R-HSA-5654726	Negative regulation of FGFR1 signaling	1	39	0.00264928	0.74895	0.74895	UBC
R-HSA-110330	Recognition and association of DNA glycosylase with site containing an affected purine	1	39	0.00264928	0.74895	0.74895	HIST1H2AK
R-HSA-442742	CREB1 phosphorylation through NMDA receptor-mediated activation of RAS signaling	1	39	0.00264928	0.74895	0.74895	PDK1
R-HSA-5365859	RA biosynthesis pathway	1	39	0.00264928	0.74895	0.74895	DHRS3
R-HSA-397795	G-protein beta:gamma signalling	1	39	0.00264928	0.74895	0.74895	PDK1
R-HSA-3781860	Diseases associated with N-glycosylation of proteins	1	39	0.00264928	0.74895	0.74895	GPT2
R-HSA-354192	Integrin signaling	1	39	0.00264928	0.74895	0.74895	PDK1
R-HSA-8951664	Neddylation	7	241	0.0163712	0.749145	0.749145	SPSB2;CISH;UBC;KIF23;SKP2;JMJD6
R-HSA-76005	Response to elevated platelet cytosolic Ca2+	4	144	0.00978194	0.749635	0.749635	ECM1;RAB27B;VEGFA
R-HSA-157579	Telomere Maintenance	3	111	0.00754025	0.752334	0.752334	CCNA2;HIST1H2AK;CDK1
R-HSA-9020702	Interleukin-1 signaling	3	111	0.00754025	0.752334	0.752334	UBC;KIF23;NOD2
R-HSA-204005	COPII-mediated vesicle transport	2	77	0.00523062	0.756675	0.756675	PFKFB3;CTSC
R-HSA-68877	Mitotic Prometaphase	6	211	0.0143333	0.756973	0.756973	TUBB3;CDK1;TUBB4B;ZWINT
R-HSA-2022928	HS-GAG biosynthesis	1	40	0.00271721	0.757703	0.757703	SDC4
R-HSA-5696394	DNA Damage Recognition in GG-NER	1	40	0.00271721	0.757703	0.757703	UBC
R-HSA-1482788	Acyl chain remodelling of PC	1	40	0.00271721	0.757703	0.757703	CFI
R-HSA-5637815	Signaling by Ligand-Responsive EGFR Variants in Cancer	1	40	0.00271721	0.757703	0.757703	UBC
R-HSA-1236382	Constitutive Signaling by Ligand-Responsive EGFR Cancer Variants	1	40	0.00271721	0.757703	0.757703	UBC
R-HSA-913531	Interferon Signaling	12	401	0.02724	0.759392	0.759392	HERC5;IFNA5;EGR1;IRF4;IRF1;UBC;NCAM1
R-HSA-202403	TCR signaling	4	147	0.00998573	0.763693	0.763693	UBC;KIF23;PAK3;PDK1
R-HSA-5696400	Dual Incision in GG-NER	1	41	0.00278514	0.766151	0.766151	UBC
R-HSA-5654727	Negative regulation of FGFR2 signaling	1	41	0.00278514	0.766151	0.766151	UBC
R-HSA-5675482	Regulation of necroptotic cell death	1	41	0.00278514	0.766151	0.766151	UBC
R-HSA-901042	Calnexin/calreticulin cycle	1	41	0.00278514	0.766151	0.766151	UBC
R-HSA-109582	Hemostasis	26	831	0.05645	0.767236	0.767236	IFNA5;ECM1;SDC4;ITGB2;HBB;RAB27B;KIF23;TUBB4B;TREM1;RHOB;VEGFA;COL1A1;SLC7A5;KIF18B;COL1A2;TUBB3;IRF1;MAFF;KIF20A;PDK1
R-HSA-9609690	HCMV Early Events	6	215	0.014605	0.772312	0.772312	TUBB3;HIST1H2AK;TUBB4B
R-HSA-3301854	Nuclear Pore Complex (NPC) Disassembly	1	42	0.00285307	0.774305	0.774305	CDK1
R-HSA-6783310	Fanconi Anemia Pathway	1	42	0.00285307	0.774305	0.774305	UBC
R-HSA-1482839	Acyl chain remodelling of PE	1	42	0.00285307	0.774305	0.774305	CFI
R-HSA-163560	Triglyceride catabolism	1	42	0.00285307	0.774305	0.774305	FABP2
R-HSA-110328	Recognition and association of DNA glycosylase with site containing an affected pyrimidine	1	42	0.00285307	0.774305	0.774305	HIST1H2AK
R-HSA-5654687	Downstream signaling of activated FGFR1	1	42	0.00285307	0.774305	0.774305	FLRT2
R-HSA-5250913	Positive epigenetic regulation of rRNA expression	2	80	0.00543441	0.775035	0.775035	SLC6A8;HIST1H2AK
R-HSA-427413	NoRC negatively regulates rRNA expression	2	80	0.00543441	0.775035	0.775035	SLC6A8;HIST1H2AK
R-HSA-5617472	Activation of anterior HOX genes in hindbrain development during early embryogenesis	3	116	0.0078799	0.778097	0.778097	JUN;HIST1H2AK;RARA
R-HSA-5619507	Activation of HOX genes during differentiation	3	116	0.0078799	0.778097	0.778097	JUN;HIST1H2AK;RARA
R-HSA-8856825	Cargo recognition for clathrin-mediated endocytosis	3	116	0.0078799	0.778097	0.778097	PFKFB3;WNT5A;UBC
R-HSA-9669938	Signaling by KIT in disease	1	43	0.002921	0.782176	0.782176	KIT
R-HSA-8982491	Glycogen metabolism	1	43	0.002921	0.782176	0.782176	UBC
R-HSA-193775	Synthesis of bile acids and bile salts via 24-hydroxycholesterol	1	43	0.002921	0.782176	0.782176	CYP8B1
R-HSA-948021	Transport to the Golgi and subsequent modification	6	219	0.0148767	0.786918	0.786918	PFKFB3;TUBB3;TUBB4B;CTSC
R-HSA-212300	PRC2 methylates histones and DNA	1	44	0.00298893	0.789772	0.789772	HIST1H2AK
R-HSA-1296072	Voltage gated Potassium channels	1	44	0.00298893	0.789772	0.789772	KCNS3
R-HSA-2024096	HS-GAG degradation	1	44	0.00298893	0.789772	0.789772	SDC4
R-HSA-1169408	ISG15 antiviral mechanism	2	83	0.0056382	0.792173	0.792173	HERC5;UBC
R-HSA-9018519	Estrogen-dependent gene expression	4	154	0.0104612	0.794098	0.794098	JUN;HIST1H2AK;FOSB;FOS
R-HSA-5607764	CLEC7A (Dectin-1) signaling	3	120	0.00815162	0.797087	0.797087	UBC;KIF23;PDK1
R-HSA-427359	SIRT1 negatively regulates rRNA expression	1	45	0.00305686	0.797104	0.797104	HIST1H2AK
R-HSA-110331	Cleavage of the damaged purine	1	45	0.00305686	0.797104	0.797104	HIST1H2AK
R-HSA-452723	Transcriptional regulation of pluripotent stem cells	1	45	0.00305686	0.797104	0.797104	KLF4
R-HSA-5684996	MAPK1/MAPK3 signaling	10	352	0.0239114	0.79856	0.79856	DUSP2;PFKFB3;UBC;KIT;CDK1;KIF23;NCAM1;IRS2;GFRA2
R-HSA-8939211	ESR-mediated signaling	7	256	0.0173901	0.801046	0.801046	JUN;PFKFB3;HIST1H2AK;FOSB;FOS;PDK1
R-HSA-9024446	NR1H2 and NR1H3-mediated signaling	2	85	0.00577406	0.802949	0.802949	MYLIP
R-HSA-74158	RNA Polymerase III Transcription	1	46	0.00312479	0.804181	0.804181	SNAPC1
R-HSA-749476	RNA Polymerase III Abortive And Retractive Initiation	1	46	0.00312479	0.804181	0.804181	SNAPC1
R-HSA-73927	Depurination	1	46	0.00312479	0.804181	0.804181	HIST1H2AK
R-HSA-5696395	Formation of Incision Complex in GG-NER	1	47	0.00319272	0.811011	0.811011	UBC
R-HSA-73854	RNA Polymerase I Promoter Clearance	2	87	0.00590992	0.813226	0.813226	SLC6A8;HIST1H2AK
R-HSA-202424	Downstream TCR signaling	3	124	0.00842334	0.814701	0.814701	UBC;KIF23;PDK1
R-HSA-110313	Translesion synthesis by Y family DNA polymerases bypasses lesions on DNA template	1	48	0.00326065	0.817604	0.817604	UBC
R-HSA-9670095	Inhibition of DNA recombination at telomere	1	48	0.00326065	0.817604	0.817604	HIST1H2AK
R-HSA-427389	ERCC6 (CSB) and EHMT2 (G9a) positively regulate rRNA expression	1	48	0.00326065	0.817604	0.817604	HIST1H2AK
R-HSA-8853884	Transcriptional Regulation by VENTX	1	48	0.00326065	0.817604	0.817604	MIR24-2
R-HSA-71240	Tryptophan catabolism	1	48	0.00326065	0.817604	0.817604	SLC7A5
R-HSA-76002	Platelet activation, signaling and aggregation	8	296	0.0201073	0.822361	0.822361	COL1A1;ECM1;COL1A2;RAB27B;PDK1;RHOB;VEGFA
R-HSA-73864	RNA Polymerase I Transcription	2	89	0.00604578	0.823023	0.823023	SLC6A8;HIST1H2AK
R-HSA-5250941	Negative epigenetic regulation of rRNA expression	2	89	0.00604578	0.823023	0.823023	SLC6A8;HIST1H2AK
R-HSA-6796648	TP53 Regulates Transcription of DNA Repair Genes	2	89	0.00604578	0.823023	0.823023	JUN;FOS
R-HSA-5625886	Activated PKN1 stimulates transcription of AR (androgen receptor) regulated genes KLK2 and KLK3	1	49	0.00332858	0.823967	0.823967	HIST1H2AK
R-HSA-381676	Glucagon-like Peptide-1 (GLP1) regulates insulin secretion	1	49	0.00332858	0.823967	0.823967	KCNS3
R-HSA-5218859	Regulated Necrosis	1	49	0.00332858	0.823967	0.823967	UBC
R-HSA-5213460	RIPK1-mediated regulated necrosis	1	49	0.00332858	0.823967	0.823967	UBC
R-HSA-422475	Axon guidance	17	586	0.0398071	0.828441	0.828441	KIF23;IRS2;TUBB4B;GFRA2;RHOB;RND1;EFNA1;EFNA3;COL3A1;TUBB3;SCN8A;UBC;COL6A6;NCAM1;PAK3
R-HSA-73762	RNA Polymerase I Transcription Initiation	1	50	0.00339651	0.830108	0.830108	SLC6A8
R-HSA-4615885	SUMOylation of DNA replication proteins	1	50	0.00339651	0.830108	0.830108	TOP2A
R-HSA-512988	Interleukin-3, Interleukin-5 and GM-CSF signaling	1	50	0.00339651	0.830108	0.830108	UBC
R-HSA-425393	Transport of inorganic cations/anions and amino acids/oligopeptides	4	164	0.0111405	0.831993	0.831993	SLC36A1;SLC7A5;NAT2;SLC38A3
R-HSA-195253	Degradation of beta-catenin by the destruction complex	2	91	0.00618165	0.832356	0.832356	UBC;KIF23
R-HSA-446652	Interleukin-1 family signaling	4	165	0.0112085	0.835443	0.835443	SLCO2A1;UBC;KIF23;NOD2
R-HSA-350562	Regulation of ornithine decarboxylase (ODC)	1	51	0.00346444	0.836036	0.836036	KIF23
R-HSA-5654743	Signaling by FGFR4	1	51	0.00346444	0.836036	0.836036	UBC
R-HSA-9637690	Response of Mtb to phagocytosis	1	51	0.00346444	0.836036	0.836036	UBC
R-HSA-73621	Pyrimidine catabolism	1	51	0.00346444	0.836036	0.836036	TYMP
R-HSA-110329	Cleavage of the damaged pyrimidine	1	51	0.00346444	0.836036	0.836036	HIST1H2AK
R-HSA-73928	Depyrimidination	1	51	0.00346444	0.836036	0.836036	HIST1H2AK
R-HSA-5632684	Hedgehog 'on' state	2	92	0.00624958	0.836854	0.836854	UBC;KIF23
R-HSA-1168372	Downstream signaling events of B Cell Receptor (BCR)	2	93	0.00631751	0.841243	0.841243	UBC;KIF23
R-HSA-451927	Interleukin-2 family signaling	1	52	0.00353237	0.841757	0.841757	IL21R
R-HSA-5683826	Surfactant metabolism	1	52	0.00353237	0.841757	0.841757	DMBT1
R-HSA-2173782	Binding and Uptake of Ligands by Scavenger Receptors	4	167	0.0113443	0.842166	0.842166	COL1A1;COL3A1;COL1A2;HBB
R-HSA-5693532	DNA Double-Strand Break Repair	4	168	0.0114123	0.845439	0.845439	GEN1;CCNA2;UBC;CDK1
R-HSA-1169410	Antiviral mechanism by IFN-stimulated genes	2	94	0.00638544	0.845524	0.845524	HERC5;UBC
R-HSA-8876198	RAB GEFs exchange GTP for GDP on RABs	2	94	0.00638544	0.845524	0.845524	ANPEP;RAB27B
R-HSA-5173105	O-linked glycosylation	3	132	0.00896678	0.846059	0.846059	ADAMTS14;THBS2;ADAMTS7
R-HSA-1614558	Degradation of cysteine and homocysteine	1	53	0.0036003	0.847279	0.847279	CTH
R-HSA-1236978	Cross-presentation of soluble exogenous antigens (endosomes)	1	53	0.0036003	0.847279	0.847279	KIF23
R-HSA-5654741	Signaling by FGFR3	1	53	0.0036003	0.847279	0.847279	UBC
R-HSA-2022377	Metabolism of Angiotensinogen to Angiotensins	1	53	0.0036003	0.847279	0.847279	ANPEP
R-HSA-2172127	DAP12 interactions	1	53	0.0036003	0.847279	0.847279	TREM1
R-HSA-4420097	VEGFA-VEGFR2 Pathway	3	133	0.00903471	0.849637	0.849637	PAK3;PDK1;VEGFA
R-HSA-381038	XBP1(S) activates chaperone genes	2	95	0.00645337	0.849701	0.849701	TSPYL2
R-HSA-194315	Signaling by Rho GTPases	13	470	0.0319272	0.849727	0.849727	ARHGAP9;DIAPH3;TUBB3;GPT2;HIST1H2AK;ARHGDIB;TUBB4B;PAK3;ZWINT;PDK1;RHOB
R-HSA-8963899	Plasma lipoprotein remodeling	1	54	0.00366823	0.852608	0.852608	ANGPTL4
R-HSA-74752	Signaling by Insulin receptor	2	97	0.00658923	0.857747	0.857747	IRS2;PDK1
R-HSA-3560782	Diseases associated with glycosaminoglycan metabolism	1	55	0.00373616	0.857752	0.857752	SDC4
R-HSA-5617833	Cilium Assembly	5	208	0.0141295	0.859359	0.859359	TUBB3;CDK1;TUBB4B
R-HSA-5673001	RAF/MAP kinase cascade	9	345	0.0234359	0.861297	0.861297	DUSP2;PFKFB3;UBC;KIT;KIF23;NCAM1;IRS2;GFRA2
R-HSA-6781823	Formation of TC-NER Pre-Incision Complex	1	56	0.00380409	0.862717	0.862717	UBC
R-HSA-72165	mRNA Splicing - Minor Pathway	1	56	0.00380409	0.862717	0.862717	RNU4ATAC
R-HSA-73893	DNA Damage Bypass	1	57	0.00387202	0.867509	0.867509	UBC
R-HSA-532668	N-glycan trimming in the ER and Calnexin/Calreticulin cycle	1	57	0.00387202	0.867509	0.867509	UBC
R-HSA-380108	Chemokine receptors bind chemokines	1	57	0.00387202	0.867509	0.867509	CYP8B1
R-HSA-2453902	The canonical retinoid cycle in rods (twilight vision)	1	57	0.00387202	0.867509	0.867509	MYO7A
R-HSA-983168	Antigen processing: Ubiquitination & Proteasome degradation	8	315	0.021398	0.868865	0.868865	HERC5;MYLIP;SPSB2;UBC;KIF23;SKP2;JMJD6
R-HSA-977606	Regulation of Complement cascade	3	139	0.00944229	0.869617	0.869617	C9;CFI;C4BPA
R-HSA-68886	M Phase	11	416	0.0282589	0.871017	0.871017	TUBB3;HIST1H2AK;UBC;CDK1;KIF23;KIF20A;TUBB4B;ZWINT
R-HSA-912446	Meiotic recombination	1	58	0.00393995	0.872133	0.872133	HIST1H2AK
R-HSA-2162123	Synthesis of Prostaglandins (PG) and Thromboxanes (TX)	1	58	0.00393995	0.872133	0.872133	CYP8B1
R-HSA-381070	IRE1alpha activates chaperones	2	101	0.00686095	0.872671	0.872671	TSPYL2
R-HSA-70326	Glucose metabolism	3	140	0.00951022	0.87271	0.87271	PFKFB4;PFKFB3;HK2
R-HSA-202433	Generation of second messenger molecules	1	59	0.00400788	0.876597	0.876597	PAK3
R-HSA-197264	Nicotinamide salvaging	1	60	0.00407581	0.880905	0.880905	CYP8B1
R-HSA-8866654	E3 ubiquitin ligases ubiquitinate target proteins	1	61	0.00414374	0.885063	0.885063	UBC
R-HSA-9639288	Amino acids regulate mTORC1	1	61	0.00414374	0.885063	0.885063	SESN2
R-HSA-163685	Integration of energy metabolism	3	145	0.00984987	0.887219	0.887219	KCNS3;SLC2A1;CACNA1A
R-HSA-877300	Interferon gamma signaling	6	255	0.0173222	0.887913	0.887913	IRF4;IRF1;NCAM1
R-HSA-196849	Metabolism of water-soluble vitamins and cofactors	6	255	0.0173222	0.887913	0.887913	ALDH1L1;GADD45B;PANK1;SLC2A1;SLC2A3;CYP8B1
R-HSA-9675108	Nervous system development	17	622	0.0422526	0.888651	0.888651	KIF23;IRS2;TUBB4B;GFRA2;RHOB;RND1;EFNA1;EFNA3;COL3A1;TUBB3;SCN8A;UBC;COL6A6;NCAM1;PAK3
R-HSA-1221632	Meiotic synapsis	1	62	0.00421167	0.889076	0.889076	HIST1H2AK
R-HSA-73929	Base-Excision Repair, AP Site Formation	1	62	0.00421167	0.889076	0.889076	HIST1H2AK
R-HSA-190236	Signaling by FGFR	2	107	0.00726853	0.892372	0.892372	FLRT2;UBC
R-HSA-202733	Cell surface interactions at the vascular wall	6	258	0.017526	0.894119	0.894119	COL1A1;SLC7A5;COL1A2;SDC4;ITGB2;TREM1
R-HSA-9607240	FLT3 Signaling	1	64	0.00434753	0.896688	0.896688	UBC
R-HSA-193704	p75 NTR receptor-mediated signalling	2	109	0.00740439	0.898284	0.898284	UBC;LRRC66
R-HSA-2980766	Nuclear Envelope Breakdown	1	65	0.00441546	0.900296	0.900296	CDK1
R-HSA-1483166	Synthesis of PA	1	65	0.00441546	0.900296	0.900296	CFI
R-HSA-3214847	HATs acetylate histones	2	110	0.00747232	0.901125	0.901125	HIST1H2AK
R-HSA-109581	Apoptosis	4	189	0.0128388	0.901986	0.901986	UBC;HIST1H1D;KIF23
R-HSA-6782210	Gap-filling DNA repair synthesis and ligation in TC-NER	1	66	0.00448339	0.903778	0.903778	UBC
R-HSA-1433557	Signaling by SCF-KIT	1	66	0.00448339	0.903778	0.903778	KIT
R-HSA-8979227	Triglyceride metabolism	1	66	0.00448339	0.903778	0.903778	FABP2
R-HSA-192105	Synthesis of bile acids and bile salts	2	111	0.00754025	0.903893	0.903893	HES1;CYP8B1
R-HSA-1483255	PI Metabolism	2	112	0.00760818	0.906587	0.906587	AKAP12;INPP5J
R-HSA-5693565	Recruitment and ATM-mediated phosphorylation of repair and signaling proteins at DNA double strand breaks	1	67	0.00455132	0.907139	0.907139	UBC
R-HSA-156590	Glutathione conjugation	1	67	0.00455132	0.907139	0.907139	TNR;CHAC1
R-HSA-6782135	Dual incision in TC-NER	1	68	0.00461925	0.910383	0.910383	UBC
R-HSA-8956321	Nucleotide salvage	1	68	0.00461925	0.910383	0.910383	TYMP
R-HSA-1268020	Mitochondrial protein import	1	69	0.00468718	0.913513	0.913513	GRPEL1
R-HSA-166658	Complement cascade	3	156	0.0105971	0.914058	0.914058	C9;CFI;C4BPA
R-HSA-163125	Post-translational modification: synthesis of GPI-anchored proteins	2	115	0.00781197	0.914254	0.914254	PIGA;THY1
R-HSA-211976	Endogenous sterols	1	70	0.00475511	0.916535	0.916535	CYP8B1
R-HSA-73887	Death Receptor Signalling	3	158	0.010733	0.918264	0.918264	USP2;UBC;LRRC66
R-HSA-2454202	Fc epsilon receptor (FCERI) signaling	5	235	0.0159636	0.918818	0.918818	JUN;UBC;KIF23;FOS;PDK1
R-HSA-8848021	Signaling by PTK6	1	71	0.00482304	0.919451	0.919451	UBC
R-HSA-9006927	Signaling by Non-Receptor Tyrosine Kinases	1	71	0.00482304	0.919451	0.919451	UBC
R-HSA-9660821	ADORA2B mediated anti-inflammatory cytokines production	3	159	0.0108009	0.920296	0.920296	RAMP3;ADM;RAMP1
R-HSA-446193	Biosynthesis of the N-glycan precursor (dolichol lipid-linked oligosaccharide, LLO) and transfer to a nascent protein	3	159	0.0108009	0.920296	0.920296	ST6GAL2;GPT2;ST6GALNAC5
R-HSA-389661	Glyoxylate metabolism and glycine degradation	1	72	0.00489097	0.922265	0.922265	LIPA
R-HSA-194840	Rho GTPase cycle	3	160	0.0108688	0.922282	0.922282	ARHGAP9;ARHGDIB;RHOB
R-HSA-1793185	Chondroitin sulfate/dermatan sulfate metabolism	1	73	0.0049589	0.924981	0.924981	SDC4
R-HSA-9683701	Translation of structural proteins	1	73	0.0049589	0.924981	0.924981	UBC
R-HSA-425407	SLC-mediated transmembrane transport	10	418	0.0283948	0.926082	0.926082	SLC36A1;SLC7A5;SLC47A1;NAT2;SLCO2A1;SLC2A1;SLC2A3;SLC5A10;SLC38A3
R-HSA-8856828	Clathrin-mediated endocytosis	3	162	0.0110047	0.926118	0.926118	PFKFB3;WNT5A;UBC
R-HSA-194068	Bile acid and bile salt metabolism	2	121	0.00821955	0.92785	0.92785	HES1;CYP8B1
R-HSA-5621481	C-type lectin receptors (CLRs)	4	203	0.0137898	0.928713	0.928713	UBC;KIF23;PAK3;PDK1
R-HSA-446203	Asparagine N-linked glycosylation	10	421	0.0285986	0.92969	0.92969	ST6GAL2;PFKFB3;TUBB3;GPT2;UBC;TUBB4B;CTSC;ST6GALNAC5
R-HSA-5693606	DNA Double Strand Break Response	1	75	0.00509476	0.930133	0.930133	UBC
R-HSA-5619115	Disorders of transmembrane transporters	6	280	0.0190204	0.931268	0.931268	ABCB1;SLCO2A1;UBC;SLC2A1;KIF23;AVPR1A
R-HSA-162599	Late Phase of HIV Life Cycle	3	165	0.0112085	0.931549	0.931549	UBC;VPS37B
R-HSA-198933	Immunoregulatory interactions between a Lymphoid and a non-Lymphoid cell	7	317	0.0215339	0.932046	0.932046	COL1A1;COL3A1;COL1A2;KLRB1;ITGB2;CD300C;TREM1
R-HSA-193368	Synthesis of bile acids and bile salts via 7alpha-hydroxycholesterol	1	76	0.00516269	0.932574	0.932574	CYP8B1
R-HSA-3858494	Beta-catenin independent WNT signaling	3	166	0.0112764	0.933276	0.933276	WNT5A;UBC;KIF23
R-HSA-2871796	FCERI mediated MAPK activation	2	124	0.00842334	0.93386	0.93386	JUN;FOS
R-HSA-5663202	Diseases of signal transduction by growth factor receptors and second messengers	13	529	0.0359351	0.93534	0.93534	DLL4;NOTCH3;NR4A1;CDKN1A;PFKFB3;CD80;UBC;KIT;HES1;KIF23;IRS2;PDK1
R-HSA-1227986	Signaling by ERBB2	1	78	0.00529855	0.937205	0.937205	UBC
R-HSA-1834949	Cytosolic sensors of pathogen-associated DNA	1	78	0.00529855	0.937205	0.937205	UBC
R-HSA-2187338	Visual phototransduction	3	169	0.0114802	0.938219	0.938219	SDC4;MYO7A;DHRS3
R-HSA-975634	Retinoid metabolism and transport	1	79	0.00536648	0.9394	0.9394	SDC4
R-HSA-9609507	Protein localization	3	170	0.0115481	0.93979	0.93979	MPP2;GRPEL1;UBC
R-HSA-375276	Peptide ligand-binding receptors	4	211	0.0143333	0.940853	0.940853	PENK;OPRK1;AVPR1A;CYP8B1
R-HSA-204998	Cell death signalling via NRAGE, NRIF and NADE	1	80	0.00543441	0.941519	0.941519	UBC
R-HSA-351202	Metabolism of polyamines	1	80	0.00543441	0.941519	0.941519	KIF23
R-HSA-983712	Ion channel transport	4	212	0.0144012	0.942231	0.942231	SLC47A1;TRPA1;UBC;SLC9C1
R-HSA-9007101	Rab regulation of trafficking	2	129	0.00876299	0.942836	0.942836	ANPEP;RAB27B
R-HSA-159236	Transport of Mature mRNA derived from an Intron-Containing Transcript	1	81	0.00550234	0.943563	0.943563	NXT1
R-HSA-5578749	Transcriptional regulation by small RNAs	1	81	0.00550234	0.943563	0.943563	HIST1H2AK
R-HSA-4086398	Ca2+ pathway	1	81	0.00550234	0.943563	0.943563	WNT5A
R-HSA-69473	G2/M DNA damage checkpoint	1	81	0.00550234	0.943563	0.943563	CDK1
R-HSA-5663084	Diseases of carbohydrate metabolism	1	81	0.00550234	0.943563	0.943563	UBC
R-HSA-1236394	Signaling by ERBB4	1	82	0.00557027	0.945537	0.945537	UBC
R-HSA-446219	Synthesis of substrates in N-glycan biosythesis	2	131	0.00889885	0.946092	0.946092	ST6GAL2;ST6GALNAC5
R-HSA-2871837	FCERI mediated NF-kB activation	3	175	0.0118878	0.947106	0.947106	UBC;KIF23;PDK1
R-HSA-9610379	HCMV Late Events	3	175	0.0118878	0.947106	0.947106	HIST1H2AK;VPS37B
R-HSA-917937	Iron uptake and transport	1	83	0.0056382	0.947441	0.947441	UBC
R-HSA-8852135	Protein ubiquitination	1	84	0.00570613	0.949279	0.949279	UBC
R-HSA-5357801	Programmed Cell Death	4	218	0.0148088	0.9499	0.9499	UBC;HIST1H1D;KIF23
R-HSA-6781827	Transcription-Coupled Nucleotide Excision Repair (TC-NER)	1	85	0.00577406	0.951052	0.951052	UBC
R-HSA-196807	Nicotinate metabolism	1	85	0.00577406	0.951052	0.951052	CYP8B1
R-HSA-68875	Mitotic Prophase	2	135	0.00917057	0.952081	0.952081	HIST1H2AK;CDK1
R-HSA-416482	G alpha (12/13) signalling events	1	87	0.00590992	0.954416	0.954416	RHOB
R-HSA-2151201	Transcriptional activation of mitochondrial biogenesis	1	87	0.00590992	0.954416	0.954416	NR1D1
R-HSA-162587	HIV Life Cycle	3	182	0.0123633	0.955968	0.955968	UBC;VPS37B
R-HSA-1638091	Heparan sulfate/heparin (HS-GAG) metabolism	1	88	0.00597785	0.956011	0.956011	SDC4
R-HSA-5654738	Signaling by FGFR2	1	88	0.00597785	0.956011	0.956011	UBC
R-HSA-3108232	SUMO E3 ligases SUMOylate target proteins	3	183	0.0124312	0.957114	0.957114	NR4A2;TOP2A;RARA
R-HSA-212165	Epigenetic regulation of gene expression	2	139	0.00944229	0.957433	0.957433	SLC6A8;HIST1H2AK
R-HSA-9018677	Biosynthesis of DHA-derived SPMs	1	89	0.00604578	0.957549	0.957549	LIPA
R-HSA-72202	Transport of Mature Transcript to Cytoplasm	1	90	0.00611372	0.959034	0.959034	NXT1
R-HSA-390918	Peroxisomal lipid metabolism	1	90	0.00611372	0.959034	0.959034	MPP2
R-HSA-9694635	Translation of structural proteins	1	90	0.00611372	0.959034	0.959034	UBC
R-HSA-5619102	SLC transporter disorders	3	185	0.0125671	0.959323	0.959323	SLCO2A1;SLC2A1;AVPR1A
R-HSA-5696399	Global Genome Nucleotide Excision Repair (GG-NER)	1	92	0.00624958	0.961851	0.961851	UBC
R-HSA-1500620	Meiosis	1	92	0.00624958	0.961851	0.961851	HIST1H2AK
R-HSA-5576891	Cardiac conduction	2	143	0.00971401	0.96221	0.96221	KCNK7;SCN8A
R-HSA-141444	Amplification of signal from unattached kinetochores via a MAD2 inhibitory signal	1	94	0.00638544	0.964474	0.964474	ZWINT
R-HSA-141424	Amplification of signal from the kinetochores	1	94	0.00638544	0.964474	0.964474	ZWINT
R-HSA-1614635	Sulfur amino acid metabolism	1	94	0.00638544	0.964474	0.964474	CTH
R-HSA-6806667	Metabolism of fat-soluble vitamins	1	94	0.00638544	0.964474	0.964474	SDC4
R-HSA-2990846	SUMOylation	3	192	0.0130426	0.966244	0.966244	NR4A2;TOP2A;RARA
R-HSA-447115	Interleukin-12 family signaling	1	96	0.0065213	0.966917	0.966917	IL27RA
R-HSA-162909	Host Interactions of HIV factors	2	150	0.0101895	0.969359	0.969359	UBC;KIF23
R-HSA-73884	Base Excision Repair	1	99	0.00672509	0.97027	0.97027	HIST1H2AK
R-HSA-2980736	Peptide hormone metabolism	2	152	0.0103254	0.97115	0.97115	ANPEP;KLF4
R-HSA-1280218	Adaptive Immune System	25	1003	0.068134	0.976784	0.976784	MYLIP;KLRB1;CD80;ITGB2;KIF23;TUBB4B;TREM1;JMJD6;HERC5;COL1A1;SPSB2;COL3A1;COL1A2;TUBB3;UBC;KIF20A;CD300C;SKP2;PAK3;CTSC;PDK1
R-HSA-2168880	Scavenging of heme from plasma	1	106	0.0072006	0.976834	0.976834	HBB
R-HSA-2730905	Role of LAT2/NTAL/LAB on calcium mobilization	1	107	0.00726853	0.977646	0.977646	PDK1
R-HSA-199991	Membrane Trafficking	15	666	0.0452415	0.97822	0.97822	KIF18B;PFKFB3;TUBB3;ANPEP;WNT5A;UBC;RAB27B;KIF23;KIF20A;VPS37B;TUBB4B;CTSC
R-HSA-425397	Transport of vitamins, nucleosides, and related molecules	1	108	0.00733646	0.978429	0.978429	SLCO2A1
R-HSA-1852241	Organelle biogenesis and maintenance	6	335	0.0227566	0.978821	0.978821	TUBB3;CDK1;NR1D1;TUBB4B
R-HSA-1236974	ER-Phagosome pathway	2	165	0.0112085	0.980556	0.980556	UBC;KIF23
R-HSA-69618	Mitotic Spindle Checkpoint	1	111	0.00754025	0.980617	0.980617	ZWINT
R-HSA-2142753	Arachidonic acid metabolism	2	166	0.0112764	0.981142	0.981142	LIPA;CYP8B1
R-HSA-196854	Metabolism of vitamins and cofactors	7	383	0.0260173	0.982459	0.982459	ALDH1L1;SDC4;GADD45B;PANK1;SLC2A1;SLC2A3;CYP8B1
R-HSA-5653656	Vesicle-mediated transport	19	825	0.0560424	0.984107	0.984107	PFKFB3;WNT5A;HBB;RAB27B;KIF23;VPS37B;TUBB4B;COL1A1;COL3A1;KIF18B;COL1A2;TUBB3;ANPEP;UBC;KIF20A;CTSC
R-HSA-211000	Gene Silencing by RNA	1	117	0.00794783	0.984351	0.984351	HIST1H2AK
R-HSA-162906	HIV Infection	4	267	0.0181374	0.985234	0.985234	UBC;KIF23;VPS37B
R-HSA-5696398	Nucleotide Excision Repair	1	119	0.00808369	0.985429	0.985429	UBC
R-HSA-597592	Post-translational protein modification	42	1597	0.108484	0.985734	0.985734	TOP2A;PFKFB3;TNC;NOD2;THY1;THBS2;PRSS23;ADAMTS14;RAB20;CDH2;TUBB3;STC2;UBC;PENK;SKP2;CTSC;ADAMTS7;IGFBP1;ST6GAL2;CISH;HIST1H2AK;GPT2;IGFBP3;USP2;RAB27B;KIF23;TUBB4B;JMJD6;NR4A2;CCNA2;SPSB2;KIF18B;PIGA;RARA;AMTN;CDK1;ST6GALNAC5
R-HSA-1474165	Reproduction	1	123	0.00835541	0.987367	0.987367	HIST1H2AK
R-HSA-6798695	Neutrophil degranulation	9	480	0.0326065	0.988357	0.988357	ARHGAP9;TNFAIP6;ANPEP;ITGB2;HBB;SLC2A3;TUBB4B;TNFRSF1B;CTSC
R-HSA-9010553	Regulation of expression of SLITs and ROBOs	2	183	0.0124312	0.988831	0.988831	UBC;KIF23
R-HSA-1592230	Mitochondrial biogenesis	1	127	0.00862713	0.989048	0.989048	NR1D1
R-HSA-1428517	The citric acid (TCA) cycle and respiratory electron transport	3	233	0.0158277	0.989096	0.989096	LDHC;LDHAL6A;PDK1
R-HSA-376176	Signaling by ROBO receptors	3	235	0.0159636	0.989696	0.989696	UBC;KIF23;PAK3
R-HSA-1266738	Developmental Biology	31	1263	0.0857958	0.989891	0.989891	NOTCH3;CDKN1A;IRS2;RND1;CDH2;TUBB3;UBC;HES1;NCAM1;SOX9;PAK3;JUN;HIST1H2AK;KIF23;TUBB4B;KLF4;GFRA2;RHOB;EFNA1;COL3A1;EFNA3;KLF5;SCN8A;RARA;COL6A6;ANGPTL4
R-HSA-5668914	Diseases of metabolism	7	408	0.0277155	0.989927	0.989927	NOTCH3;ADAMTS14;SDC4;GPT2;UBC;THBS2;ADAMTS7
R-HSA-1236975	Antigen processing-Cross presentation	2	187	0.0127029	0.990137	0.990137	UBC;KIF23
R-HSA-416476	G alpha (q) signalling events	4	283	0.0192242	0.990282	0.990282	RGS4;GPR68;RGS16;AVPR1A
R-HSA-382551	Transport of small molecules	22	967	0.0656885	0.991293	0.991293	SLC36A1;MYLIP;ABCB1;SLC47A1;TRPA1;SLC2A1;HBB;KIF23;SLC2A3;SLC5A10;LIPA;SLC9C1;SLC7A5;NAT2;SLCO2A1;UBC;CSN1S1;ANGPTL4;SLC38A3
R-HSA-983705	Signaling by the B Cell Receptor (BCR)	2	191	0.0129747	0.991294	0.991294	UBC;KIF23
R-HSA-9635486	Infection with Mycobacterium tuberculosis	1	135	0.00917057	0.99177	0.99177	UBC
R-HSA-8956319	Nucleobase catabolism	1	139	0.00944229	0.992865	0.992865	TYMP
R-HSA-983169	Class I MHC mediated antigen processing & presentation	8	465	0.0315875	0.99309	0.99309	HERC5;MYLIP;SPSB2;UBC;KIF23;SKP2;JMJD6
R-HSA-9662851	Anti-inflammatory response favouring Leishmania parasite infection	4	297	0.0201753	0.993306	0.993306	RAMP3;PLK2;ADM;RAMP1
R-HSA-9664433	Leishmania parasite growth and survival	4	297	0.0201753	0.993306	0.993306	RAMP3;PLK2;ADM;RAMP1
R-HSA-9678108	SARS-CoV-1 Infection	1	143	0.00971401	0.993816	0.993816	UBC
R-HSA-9694516	SARS-CoV-2 Infection	1	144	0.00978194	0.994033	0.994033	UBC
R-HSA-156580	Phase II - Conjugation of compounds	3	259	0.0175939	0.994821	0.994821	NAT2;TNR;CHAC1
R-HSA-3247509	Chromatin modifying enzymes	3	260	0.0176618	0.994969	0.994969	HIST1H2AK;JMJD6
R-HSA-4839726	Chromatin organization	3	260	0.0176618	0.994969	0.994969	HIST1H2AK;JMJD6
R-HSA-9658195	Leishmania infection	6	403	0.0273759	0.995759	0.995759	JUN;RAMP3;PLK2;WNT5A;ADM;RAMP1
R-HSA-9018678	Biosynthesis of specialized proresolving mediators (SPMs)	1	159	0.0108009	0.99651	0.99651	LIPA
R-HSA-73894	DNA Repair	5	369	0.0250662	0.996703	0.996703	GEN1;CCNA2;HIST1H2AK;UBC;CDK1
R-HSA-9679191	Potential therapeutics for SARS	1	161	0.0109368	0.996751	0.996751	VEGFA
R-HSA-397014	Muscle contraction	2	224	0.0152164	0.996929	0.996929	KCNK7;SCN8A
R-HSA-425366	Transport of bile salts and organic acids, metal ions and amine compounds	1	165	0.0112085	0.997184	0.997184	SLC47A1
R-HSA-2408522	Selenoamino acid metabolism	1	180	0.0122274	0.998355	0.998355	CTH
R-HSA-1630316	Glycosaminoglycan metabolism	1	182	0.0123633	0.998468	0.998468	SDC4
R-HSA-168256	Immune System	71	2713	0.184295	0.998576	0.998576	ARHGAP9;IFNA5;CDKN1A;TNFAIP6;CD80;ITGB2;HBB;SLC2A3;C4BPA;IRS2;TREM1;IL27RA;HERC5;TUBB3;ANPEP;SKP2;JUNB;CTSC;PDK1;RAG1;IL11;MYLIP;CISH;KIF23;FOS;TNFRSF1B;JMJD6;IRF4;IRF1;SLCO2A1;CD300C;KIF20A;NOTCH3;KLRB1;CFI;NOD2;C9;UBC;IL21R;NCAM1;PAK3;EGR1;JUN;TNFSF15;LIF;TUBB4B;VEGFA;COL1A1;SPSB2;COL3A1;COL1A2
R-HSA-211897	Cytochrome P450 - arranged by substrate type	1	186	0.012635	0.998673	0.998673	CYP8B1
R-HSA-71387	Metabolism of carbohydrates	6	456	0.0309762	0.998895	0.998895	PFKFB4;PFKFB3;SDC4;UBC;SLC2A1;HK2
R-HSA-72203	Processing of Capped Intron-Containing Pre-mRNA	2	256	0.0173901	0.998903	0.998903	NXT1;RNU4ATAC
R-HSA-72172	mRNA Splicing	1	196	0.0133143	0.999073	0.999073	RNU4ATAC
R-HSA-1483257	Phospholipid metabolism	3	325	0.0220773	0.999273	0.999273	AKAP12;CFI;INPP5J
R-HSA-373076	Class A/1 (Rhodopsin-like receptors)	6	475	0.0322668	0.999328	0.999328	SUCNR1;GPR68;PENK;OPRK1;AVPR1A;CYP8B1
R-HSA-418594	G alpha (i) signalling events	8	565	0.0383805	0.999343	0.999343	RGS4;SUCNR1;SDC4;RGS16;PENK;OPRK1;MYO7A;DHRS3
R-HSA-500792	GPCR ligand binding	10	665	0.0451736	0.999539	0.999539	RAMP3;SUCNR1;GPR68;PENK;WNT5A;OPRK1;ADM;AVPR1A;CYP8B1;RAMP1
R-HSA-162582	Signal Transduction	90	3423	0.232525	0.999646	0.999646	ARHGAP9;CDKN1A;TINAGL1;GPR68;CD80;ADM;IRS2;RGS4;AKAP12;PREX2;TUBB3;ARHGDIB;RSPO2;SOX9;JUNB;PDK1;RAG1;MYLIP;DUSP2;HIST1H2AK;GPT2;USP2;WNT5A;SOX13;KIF23;AVPR1A;FOS;MYO7A;GFRA2;PGF;RHOB;ARC;ELF3;KIT;RARA;COL6A6;TRIB1;PPP1R15A;NOTCH3;RAMP3;SUCNR1;PFKFB3;SDC4;RGS16;HPN;THBS2;DLL4;FLRT2;PENK;UBC;PDGFC;HES1;NCAM1;PAK3;EGR1;JUN;EGR3;OPRK1;TUBB4B;CYP8B1;LRRC66;DHRS3;ZWINT;VEGFA;FOSL1;COL1A1;NR4A1;COL3A1;D…
R-HSA-1483206	Glycerophospholipid biosynthesis	1	232	0.0157598	0.999746	0.999746	CFI
R-HSA-392499	Metabolism of proteins	56	2363	0.160519	0.999787	0.999787	TOP2A;PFKFB3;CEBPG;TNC;NOD2;THY1;THBS2;PRSS23;HERPUD1;ADAMTS14;RAB20;DMBT1;CDH2;TUBB3;STC2;ANPEP;PENK;UBC;SKP2;CTSC;ADAMTS7;TSPYL2;IGFBP1;ST6GAL2;CISH;HIST1H2AK;GPT2;IGFBP3;USP2;RAB27B;KIF23;TUBB4B;KLF4;JMJD6;NR4A2;CCNA2;SPSB2;KIF18B;PIGA;DDIT3;CDK1;RARA;AMTN;TGFBI;ATF3;ST6GALNAC5
R-HSA-71291	Metabolism of amino acids and derivatives	9	661	0.0449018	0.999821	0.999821	SLC7A5;TPO;SLC6A8;GPT2;CTH;DIO2;KIF23;LIPA
R-HSA-8957322	Metabolism of steroids	2	323	0.0219414	0.999879	0.999879	HES1;CYP8B1
R-HSA-15869	Metabolism of nucleotides	1	257	0.0174581	0.999897	0.999897	TYMP
R-HSA-9679506	SARS-CoV Infections	2	328	0.0222811	0.999897	0.999897	UBC;VEGFA
R-HSA-168249	Innate Immune System	25	1331	0.0904151	0.999912	0.999912	IFNA5;ARHGAP9;JUN;TNFAIP6;ITGB2;CFI;HBB;C4BPA;KIF23;SLC2A3;NOD2;FOS;TUBB4B;TNFRSF1B;TREM1;HERC5;C9;ANPEP;SLCO2A1;UBC;PAK3;CTSC;PDK1
R-HSA-8978868	Fatty acid metabolism	3	429	0.029142	0.999972	0.999972	MPP2;LIPA;CYP8B1
R-HSA-211945	Phase I - Functionalization of compounds	1	299	0.0203111	0.999977	0.999977	CYP8B1
R-HSA-211859	Biological oxidations	4	547	0.0371578	0.999996	0.999996	NAT2;TNR;CHAC1;CYP8B1
R-HSA-418555	G alpha (s) signalling events	3	602	0.040894	1	1	RAMP3;ADM;RAMP1
R-HSA-8953854	Metabolism of RNA	6	782	0.0531214	1	1	ZFP36;GPRC5A;NXT1;UBC;KIF23;RNU4ATAC
R-HSA-388396	GPCR downstream signalling	15	1355	0.0920454	1	1	RAMP3;SUCNR1;SDC4;GPR68;RGS16;OPRK1;ADM;AVPR1A;MYO7A;DHRS3;RHOB;RGS4;PENK;RAMP1;PDK1
R-HSA-5663205	Infectious disease	17	1468	0.0997215	1	1	JUN;RAMP3;HIST1H2AK;PLK2;WNT5A;KIF23;ADM;VPS37B;TUBB4B;VEGFA;TUBB3;UBC;RAMP1
R-HSA-372790	Signaling by GPCR	17	1497	0.101691	1	1	RAMP3;SUCNR1;SDC4;GPR68;RGS16;WNT5A;OPRK1;ADM;AVPR1A;MYO7A;CYP8B1;DHRS3;RHOB;RGS4;PENK;RAMP1;PDK1
R-HSA-556833	Metabolism of lipids	15	1451	0.0985667	1	1	MPP2;ABCB1;HILPDA;CFI;G0S2;NR1D1;LIPA;CYP8B1;AKAP12;FABP2;INPP5J;HES1;ANGPTL4
R-HSA-1643685	Disease	40	2538	0.172407	1	1	NOTCH3;CDKN1A;ABCB1;RAMP3;PFKFB3;SDC4;CD80;SLC2A1;IRS2;ADM;THBS2;DLL4;ADAMTS14;TUBB3;UBC;HES1;SKP2;PDK1;ADAMTS7;JUN;HIST1H2AK;PLK2;GPT2;WNT5A;KIF23;VPS37B;AVPR1A;TUBB4B;VEGFA;NR4A1;SLCO2A1;KIT;CDK1;RAMP1
R-HSA-1430728	Metabolism	46	3658	0.248489	1	1	PFKFB4;ALDH1L1;ABCB1;PFKFB3;SDC4;PANK1;HILPDA;CFI;SLC2A1;CACNA1A;SLC2A3;LIPA;HK2;TYMP;AKAP12;LDHC;TPO;UBC;INPP5J;TNR;HES1;CHAC1;PDK1;MPP2;GADD45B;GPT2;DIO2;G0S2;KIF23;NR1D1;CYP8B1;FABP2;SLC7A5;ITPKC;SLC6A8;NAT2;CTH;KCNS3;ANGPTL4;LDHAL6A
